# Supplementary material for: Adult mouse and human organoids derived from thyroid follicular cells and modeling of Graves’ hyperthyroidism
Source: Proc Natl Acad Sci U S A. 2021 Dec 16;118(51):e2117017118. doi: 10.1073/pnas.2117017118 (PMC8713972; doi:10.1073/pnas.2117017118)
Supplement: Supplementary File [file pnas.2117017118.sd01.csv]

	mThy14_early_organoid	mThy16_early_organoid	mThy14_late_organoid	mThy16_late_organoid	Thyroid_tissue_tissue1	Thyroid_tissue_tissue2	Lung_tissue_tissue1	Lung_tissue_tissue2
SAMD11	29,51598082	25,74734914	6,24500991	22,35718425	23,94954191	0	3,350512521	0,674071716
NOC2L	662,001284	751,6245382	657,8077105	629,3547368	498,585918	606,6530607	495,875853	616,77562
PLEKHN1	61,84300742	64,36837284	64,53176907	59,24653827	19,59507974	83,89882755	28,47935642	99,76261395
PERM1	29,51598082	18,81537052	23,93920465	57,01081985	52,25354599	220,349668	41,88140651	45,83687668
ISG15	11,24418317	39,61130636	3,122504955	49,18580536	26,12677299	128,1531542	155,7988322	124,7032674
AGRN	1848,262608	6023,889415	2840,438674	6196,293616	1008,057991	1684,430307	3430,087193	4086,896813
MIR200A	0	17,82508786	0	0	0	2,765895414	0	0
MIR429	11,24418317	0	2,08166997	4,471436851	0	0	0	0
TTLL10	56,22091584	52,48498093	57,24592417	49,18580536	30,48123516	85,74275783	35,18038147	35,72580094
TNFRSF18	23,89388923	30,69876243	32,26588453	49,18580536	16,32923312	17,51733762	48,58243155	18,19993633
TNFRSF4	37,94911819	18,81537052	22,89836967	6,707155276	21,77231083	6,453755965	18,42781886	12,8073626
SDF4	4673,363629	1851,828572	3734,515926	1601,892252	2988,249661	4388,554056	3466,105202	2966,589622
B3GALT6	112,4418317	84,17402602	136,349383	70,4251304	71,84862573	164,1097945	123,1313351	103,1329725
C1QTNF12	85,73689666	30,69876243	92,63431366	27,94648032	191,5963353	656,4391782	158,3117166	114,5921917
UBE2J2	864,3965811	594,1695954	626,5826609	630,472596	573,7003903	448,075057	494,2005968	344,4506468
ACAP3	268,4548731	398,093629	426,7423438	260,4611966	314,6098915	273,823646	302,383755	603,2941857
PUSL1	77,30375928	73,28091677	66,61343904	29,06433953	70,76001019	94,96240921	121,4560789	150,3179926
INTS11	785,6872989	816,9831937	712,9719647	799,2693371	605,270241	330,9854845	314,1105488	381,5245912
CPTP	29,51598082	44,56271966	36,42922447	30,18219874	43,54462166	249,8525524	278,9301673	206,2659451
TAS1R3	87,14241955	93,08656995	61,40926411	35,77149481	32,65846624	14,75144221	12,56442195	10,11107574
DVL1	2215,104084	2090,486693	2582,311598	1784,103303	1561,074686	1486,207802	565,3989878	1049,529662
MXRA8	88,54794245	43,572437	7,285844895	23,47504347	418,0283679	555,9449782	4904,312702	5148,559766
AURKAIP1	414,6292543	382,2491064	495,4374528	412,4900495	418,0283679	714,5229819	873,6461397	569,5905999
CCNL2	2607,244972	1812,217266	1824,583729	1519,17067	1645,986699	1205,008435	589,6902036	2329,59185
MRPL20	304,9984684	189,1439879	400,7214692	470,6187285	276,5083475	513,5345818	589,6902036	450,2799062
ANKRD65	22,48836634	64,36837284	27,06170961	78,25014489	20,68369529	0,921965138	55,28345659	49,20723526
TMEM88B	1,405522896	6,931978614	0	6,707155276	4,354462166	5,531790827	3,350512521	15,50364947
VWA1	43,57120978	88,13515666	52,04174925	74,89656725	121,9249406	210,2080514	142,3967821	90,32560993
ATAD3A	553,776021	449,5883272	438,1915287	389,015006	322,2302002	426,8698589	228,6724795	283,1101207
TMEM240	36,5435953	30,69876243	38,51089444	27,94648032	29,39261962	13,82947707	5,025768781	14,15550603
SSU72	1884,806204	1625,053844	1486,312359	2025,560893	1920,317815	1009,551826	867,7827428	680,812433
FNDC10	49,19330136	344,6183654	82,22596381	351,0077928	130,633865	0	0	0
MIB2	690,1117419	510,9858521	755,6461991	566,7546208	764,20811	561,476769	405,412015	579,0276039
CDK11B	1607,918193	1766,664264	1565,415817	1758,392542	1462,010672	817,7830773	1128,285091	1413,528388
NADK	1598,079533	1714,179283	1708,01021	1858,999871	1294,363879	1482,519942	1901,415855	1909,645171
GNB1	8656,615517	10384,10396	11543,90082	11537,42493	9419,79028	5171,302459	7297,41627	7427,596237
TMEM52	32,32702661	0,990282659	24,98003964	23,47504347	172,0012555	222,1935982	5,863396911	6,740717159
CFAP74	64,65405322	82,1934607	100,9609935	38,00721323	60,96247032	6,453755965	14,23967821	83,58489277
GABRD	26,70493502	27,72791445	43,71506937	27,94648032	7,62030879	3,687860552	10,88916569	2,696286863
PRKCZ	749,1437036	679,3339041	983,5890608	690,8369935	772,9170344	604,8091305	889,5610742	593,8571817
FAAP20	137,7412438	121,8047671	141,553558	50,30366457	62,05108586	293,1849139	392,847593	237,9473157
SKI	2556,646148	3770,996366	3748,046781	3500,017195	3547,798049	1780,314681	2168,619229	3040,73751
MORN1	105,4142172	101,9991139	73,89928393	143,0859792	113,2160163	105,1040257	92,13909431	71,45160188
RER1	2475,12582	1840,935463	2648,925037	2180,943324	2052,040296	1620,814712	1932,408096	1489,698492
PEX10	119,4694462	59,41695954	190,4728022	58,12867906	87,08924331	160,421934	166,6879979	147,6217058
PLCH2	105,4142172	100,0185486	147,7985679	57,01081985	525,8013065	460,0606038	89,62620992	97,06632709
PANK4	466,6336015	396,1130636	364,2922447	411,3721903	373,3951307	274,7456111	199,355495	405,1171012
HES5	8,433137376	13,86395723	0	12,29645134	9,797539872	0	0,83762813	0
TNFRSF14	11,24418317	22,77650116	22,89836967	30,18219874	23,94954191	44,25432662	67,84787854	98,41447052
PRXL2B	87,14241955	53,47526359	69,73594399	43,5965093	94,7095521	191,7687487	127,3194758	70,77753017
MMEL1	19,67732054	16,8348052	42,67423438	16,76788819	23,94954191	0	1,67525626	1,348143432
TTC34	42,16568688	26,7376318	8,32667988	17,8857474	33,74708178	0,921965138	44,3942909	47,18502011
ACTRT2	8,433137376	1,980565318	1,040834985	3,353577638	0	0	0	0
PRDM16	303,5929455	211,920489	697,3594399	141,96812	452,8640652	462,8264992	416,3011807	291,873053
ARHGEF16	959,972138	507,0247214	787,9120836	486,2687575	480,0794537	769,8408902	239,5616452	250,0806066
MEGF6	112,4418317	111,9019405	78,06262387	83,83944095	83,82339669	54,39594314	1138,336629	1123,67755
WRAP73	250,1830755	231,7261422	170,6969375	153,1467121	143,6972515	138,2947707	154,9612041	150,9920644
CCDC27	26,70493502	6,931978614	28,10254459	21,23932504	22,86092637	0	0	0
SMIM1	338,7310179	274,3082966	412,170654	167,6788819	220,9889549	920,1212076	799,9348643	514,9907909
LRRC47	319,0536974	300,0556457	338,2713701	263,8147742	216,6344927	500,6270699	526,8680939	500,8352849
CEP104	216,450526	383,2393891	304,9646506	345,4184967	230,7864948	561,476769	619,0071882	806,1897722
DFFB	29,51598082	17,82508786	30,18421456	4,471436851	10,88615541	59,92773396	58,63396911	72,79974531
AJAP1	22,48836634	14,85423989	31,22504955	20,12146583	20,68369529	0,921965138	10,05153756	15,50364947
NPHP4	175,690362	279,2597099	84,30763378	224,6897018	126,2794028	121,6993982	41,04377838	51,90352212
KCNAB2	160,2296101	180,231444	63,49093408	129,6716687	375,5723618	460,982569	159,1493447	119,3106937
CHD5	607,1858911	728,8480371	638,0318458	558,9296064	683,65056	28,58091928	64,49736602	33,70358579
RPL22	2395,011015	1520,083882	2598,964957	1540,409995	1017,855531	2771,427205	3770,164214	2289,821619
RNF207	47,78777846	22,77650116	42,67423438	24,59290268	41,36739057	0	5,863396911	18,87400804
ICMT	163,0406559	226,7747289	251,8820664	197,8610806	181,7987954	992,0344884	963,2723497	1118,959048
HES3	1,405522896	5,941695954	0	5,589296064	0	0	0	0
GPR153	591,7251392	136,659007	479,8249281	155,3824306	315,698507	462,8264992	361,8553522	571,6128151
ACOT7	2522,913598	1071,485837	1591,436692	776,9121528	574,7890058	396,4450093	1009,341897	879,6635892
HES2	42,16568688	2,970847977	17,69419474	26,8286211	10,88615541	0	23,45358764	27,63694035
ESPN	1347,896457	325,8029948	1227,144447	221,3361241	679,2960978	721,898703	92,97672244	55,2738807
TNFRSF25	35,1380724	20,79593584	22,89836967	10,06073291	37,01292841	32,26877983	28,47935642	82,91082105
PLEKHG5	1418,172602	467,4134151	1054,36584	404,665035	879,6013574	511,6906515	385,3089399	585,0942494
NOL9	64,65405322	67,33922082	35,38838949	64,83583434	64,22831694	307,9363561	259,6647203	330,9692125
TAS1R1	25,29941213	47,53356764	12,49001982	8,942873702	11,97477096	9,219651379	0,83762813	0,674071716
ZBTB48	496,1495823	269,3568833	282,0662809	238,1040123	223,166186	118,9335028	122,293707	173,236431
KLHL21	563,6146813	390,1713677	545,3975321	378,9542731	500,763149	756,0114131	600,5793693	595,2053251
PHF13	576,2643874	339,6669521	597,4392814	410,2543311	345,0911266	661,970969	361,8553522	277,7175469
THAP3	244,5609839	182,2120093	223,7795218	169,9146003	174,1784866	276,5895414	244,587414	185,3697219
DNAJC11	791,3093905	984,3409631	762,932044	1103,327043	731,5496438	548,5692571	402,8991306	504,2056435
CAMTA1	198,1787283	261,434622	336,1897001	248,1647452	388,6357483	119,8554679	225,321967	265,5842561
VAMP3	189,745591	310,948755	197,7586471	217,9825465	340,7366645	1063,025804	1809,276761	2681,457286
PER3	101,1976485	115,8630711	107,2060035	106,1966252	244,9384968	205,5982258	836,790502	1743,823529
UTS2	4,216568688	0,990282659	1,040834985	0	1,088615541	0	0	0
TNFRSF9	12,64970606	25,74734914	9,367514865	20,12146583	19,59507974	2245,907076	12,56442195	14,82957775
PARK7	666,2178527	830,847151	825,3821431	693,0727119	1089,704157	2341,79145	1543,748644	972,685486
ERRFI1	3207,403249	5788,202142	4285,117633	6006,25755	857,8290466	2237,60939	2311,016011	2935,582323
SLC45A1	15,46075186	3,961130636	4,16333994	7,825014489	5,443077707	7,375721103	0	0
RERE	1993,031467	2670,792332	3697,045867	2403,397307	3526,025739	1729,606599	1738,07837	1960,20055
ENO1	8978,48026	9715,663168	7045,412013	9914,293357	6579,592332	3134,681469	1438,207499	976,7299163
SLC2A7	12,64970606	16,8348052	16,65335976	4,471436851	21,77231083	0,921965138	0	0
SLC2A5	94,17003403	61,39752486	71,81761396	63,71797512	18,5064642	8,297686241	0,83762813	0
GPR157	25,29941213	8,912543932	14,57168979	10,06073291	50,0763149	199,1444698	92,97672244	68,75531502
MIR34A	0	0	0	0	0	0,921965138	0	0,674071716
H6PD	5307,254455	4890,015771	5604,896394	4841,44825	1557,80884	2534,482164	3600,125703	2798,745764
SPSB1	98,38660272	294,1139497	65,57260405	302,9398466	320,0529692	314,390112	293,1698455	357,9320811
SLC25A33	410,4126856	163,3966387	197,7586471	146,4395569	485,5225315	318,0779726	174,2266511	249,4065349
TMEM201	438,5231436	298,0750804	287,2704559	276,1112255	316,7871225	498,7831396	169,2008823	285,8064075
PIK3CD	14,05522896	29,70847977	20,8166997	52,539383	217,7231083	166,87569	407,0872712	304,6804156
CLSTN1	2652,221705	3649,191599	6348,052573	3573,795903	3516,228199	3644,52819	3914,236252	4425,280815
CTNNBIP1	115,2528775	239,6484035	161,3294227	219,1004057	70,76001019	257,2282735	179,2524198	222,4436662
LZIC	54,81539294	170,3286174	91,59347868	194,507503	140,4314048	213,895912	204,3812638	197,5030128
NMNAT1	46,38225557	33,66961041	38,51089444	73,77870804	34,83569732	86,66472296	64,49736602	72,1256736
RBP7	0	24,75706648	0	0	71,84862573	123,5433285	81,24992862	19,54807976
UBE4B	1568,563552	1938,973446	1537,313273	2092,632446	1434,795284	992,0344884	667,5896197	781,2491187
KIF1B	909,3733137	1538,899252	1280,227032	1948,428608	1870,2415	2479,164256	2137,626988	2092,318606
PGD	3312,817466	3216,438077	1802,726194	2777,880144	1552,365762	1724,996773	1951,673543	1211,306873
CENPS	0	0	1,040834985	0	0	34,1127101	23,45358764	14,82957775
CORT	0	4,951413295	0	0	1,088615541	0	0	0,674071716
DFFA	80,11480507	92,09628729	74,94011892	80,48586331	83,82339669	235,1011102	242,9121577	301,9841287
PEX14	676,056513	595,1598781	695,27777	646,1226249	559,5483883	469,2802552	416,3011807	351,8654357
CASZ1	250,1830755	165,3772041	299,7604757	179,9753332	378,8382084	301,4826001	545,2959127	972,685486
TARDBP	1963,515486	2824,286144	1883,911323	2700,747858	1799,48149	2155,554492	1627,511457	3183,640714
MASP2	87,14241955	81,20317804	32,26588453	59,24653827	39,19015949	2,765895414	0,83762813	10,78514745
SRM	736,4939975	511,9761347	375,7414296	451,6151219	366,8634374	178,8612368	259,6647203	234,5769571
EXOSC10	583,2920018	553,5680064	514,1724826	430,3757969	516,0037666	509,8467213	562,8861035	718,5604491
MTOR	1741,442868	1453,734944	1704,887705	1506,874219	2217,509858	995,7223489	469,0717529	531,1685121
ANGPTL7	1,405522896	0	5,204174925	7,825014489	7,62030879	3,687860552	68,68550667	84,25896448
UBIAD1	309,2150371	253,5123607	319,5363404	229,1611386	202,4824907	196,3785744	153,2859478	244,6880329
DISP3	80,11480507	161,4160734	26,02087462	80,48586331	29,39261962	1,843930276	0	2,022215148
FBXO2	306,4039913	94,07685261	192,5544722	126,318091	222,0775704	90,35258352	44,3942909	13,48143432
FBXO44	1853,8847	454,5397405	1293,757886	314,1184388	722,8407195	582,6819672	122,293707	47,18502011
FBXO6	245,9665068	58,42667689	114,4918483	106,1966252	164,3809467	431,4796845	557,8603347	355,909866
MAD2L2	479,2833075	263,4151873	322,6588453	305,1755651	167,6467934	164,1097945	196,0049825	155,7105664
DRAXIN	42,16568688	29,70847977	29,14337958	52,539383	47,89908382	0	29,31698455	16,17772118
AGTRAP	205,2063428	156,4646601	195,6769772	188,9182069	149,1403292	895,2281489	1101,480991	818,3230631
MTHFR	224,8836634	202,0176625	122,8185282	232,5147162	266,7108076	319,9219029	389,4970805	523,7537232
CLCN6	483,4998762	186,1731399	314,3321655	317,4720164	314,6098915	254,4623781	267,2033735	410,509675
NPPA	1,405522896	0,990282659	0	5,589296064	0	0	93,81435058	166,4957138
NPPB	5,622091584	3,961130636	2,08166997	3,353577638	3,265846624	0	1,67525626	3,370358579
PLOD1	5031,771968	1018,010574	3285,916048	1141,334256	944,9182899	843,5981012	538,5948877	963,248482
MFN2	663,4068069	838,7694122	1160,531008	713,1941777	1494,669138	1523,086408	1205,346879	1154,010778
MIIP	95,57555693	43,572437	47,87840931	58,12867906	78,38031898	203,7542955	165,8503698	190,7622956
TNFRSF8	16,86627475	23,76678382	6,24500991	4,471436851	11,97477096	0	12,56442195	1,348143432
TNFRSF1B	39,35464109	54,46554625	109,2876734	51,42152378	37,01292841	169,6415854	785,6951861	426,6873961
VPS13D	815,2032797	571,3930943	1136,591804	841,7479872	946,0069055	703,4594002	672,6153885	747,5455329
DHRS3	5654,418611	4169,089995	11042,21836	3924,803696	1767,911639	1503,72514	1480,088906	1329,943495
AADACL4	9,838660272	0	12,49001982	12,29645134	0	0	0	0
AADACL3	14,05522896	32,67932775	47,87840931	25,71076189	9,797539872	0	0	0
LRRC38	0	0	18,73502973	6,707155276	7,62030879	59,00576883	0	0,674071716
PDPN	30,92150371	86,15459134	55,1642542	45,83222772	14,15200204	147,5144221	3691,42717	1869,200868
PRDM2	834,8806002	830,847151	946,1190013	962,4767821	598,7385478	632,4680846	715,3344231	1044,137088
KAZN	837,691646	1002,166051	1164,694348	879,7552004	768,5625722	506,1588607	579,6386661	500,8352849
TMEM51	257,21069	231,7261422	284,1479509	192,2717846	235,1409569	340,2051359	279,7677955	109,199618
FHAD1	36,5435953	37,63074105	26,02087462	33,53577638	33,74708178	30,42484955	317,4610613	374,783874
EFHD2	579,0754332	858,5750654	769,1770539	783,6193081	473,5477605	535,6617451	1379,57353	1048,85559
CTRC	11,24418317	16,8348052	15,61252477	13,41431055	1,088615541	0	0	0
CELA2A	1,405522896	2,970847977	10,40834985	10,06073291	9,797539872	0	0,83762813	0
CASP9	482,0943533	370,3657145	576,6225817	225,807561	182,887411	511,6906515	451,4815621	426,6873961
DNAJC16	553,776021	375,3171278	491,2741129	347,6542152	267,7994232	641,687736	365,2058647	330,2951408
AGMAT	14,05522896	8,912543932	5,204174925	5,589296064	2,177231083	0	0	0
DDI2	306,4039913	497,1218949	418,415664	457,204418	271,0652698	680,4102718	922,2285713	1251,077105
PLEKHM2	1675,383292	1080,398381	2182,630963	1047,434082	1757,025484	1379,259846	460,6954716	637,6718432
SLC25A34	39,35464109	14,85423989	20,8166997	14,53216977	28,30400408	48,86415231	19,26544699	29,6591555
TMEM82	8,433137376	4,951413295	0	0	11,97477096	39,64450093	49,42005968	50,55537869
FBLIM1	87,14241955	204,9885104	12,49001982	230,2789978	70,76001019	224,9594937	858,5688334	1158,055208
SPEN	941,7003403	867,4876094	867,0155425	871,9301859	864,3607399	746,7917617	535,2443752	868,8784418
ZBTB17	962,7831838	665,4699469	625,541826	567,8724801	681,4733289	351,2687175	205,2188919	225,1399531
SRARP	33,7325495	35,65017573	43,71506937	60,36439749	16,32923312	2,765895414	0	0
HSPB7	29,51598082	12,87367457	19,77586471	7,825014489	84,91201223	496,0172442	221,9714545	385,5690215
CLCNKA	33,7325495	21,7862185	45,79673934	24,59290268	19,59507974	2,765895414	3,350512521	0
CLCNKB	36,5435953	0	28,10254459	34,65363559	19,59507974	0,921965138	0,83762813	0
FAM131C	241,7499381	158,4452255	314,3321655	87,19301859	469,1932983	427,791824	13,40205008	10,78514745
EPHA2	791,3093905	1721,111261	544,3566971	1750,567527	218,8117238	224,9594937	965,785234	1050,203733
ARHGEF19	1208,749691	652,5962723	1167,816853	506,3902234	780,5373432	747,7137268	168,3632542	165,1475704
CPLANE2	46,38225557	14,85423989	2,08166997	10,06073291	11,97477096	8,297686241	5,025768781	15,50364947
FBXO42	691,5172648	509,0052868	527,7033374	511,9795194	602,0043944	552,2571176	386,146568	413,8800335
SZRD1	3283,301485	2526,211063	3705,372546	2502,886777	2455,916661	1326,707833	1635,05011	1540,253871
SPATA21	19,67732054	48,52385029	7,285844895	10,06073291	16,32923312	3,687860552	0	0
NECAP2	697,1393564	711,0229492	706,7269548	571,2260577	755,4991857	921,9651379	1176,029895	939,6559719
CROCC	168,6627475	162,4063561	148,8394028	174,3860372	219,9003394	220,349668	105,5411444	144,9254189
MFAP2	0	6,931978614	1,040834985	5,589296064	92,53232102	64,53755965	452,3191903	945,0485457
ATP13A2	1402,71185	1030,884248	1128,265124	954,6517676	756,5878013	579,9160717	729,5741013	1470,824484
SDHB	1065,386355	972,4575712	1115,775104	941,2374571	2261,054479	1848,540102	1177,705151	943,7004022
PADI2	4,216568688	26,7376318	14,57168979	29,06433953	139,3427893	496,0172442	70,36076293	105,1551877
PADI1	89,95346535	332,7349735	169,6561025	309,6470019	57,69662369	14,75144221	12,56442195	4,044430295
PADI3	16,86627475	47,53356764	10,40834985	23,47504347	22,86092637	0,921965138	0	6,740717159
PADI4	14,05522896	64,36837284	6,24500991	53,65724221	6,531693248	11,98554679	52,7705722	35,72580094
PADI6	2,811045792	13,86395723	10,40834985	2,235718425	5,443077707	0	0	0
RCC2	1602,296101	1715,169566	1375,98385	1664,492368	623,7767052	1013,239687	1050,385675	892,4709518
ARHGEF10L	406,1961169	713,0035145	743,1561793	604,7618341	799,0438074	557,7889084	271,3915142	223,7918097
IGSF21	9,838660272	7,922261273	2,08166997	13,41431055	30,48123516	14,75144221	0	0,674071716
KLHDC7A	191,1511139	838,7694122	1049,161665	923,3517097	154,5834069	627,8582589	227,8348514	225,1399531
PAX7	71,6816677	15,84452255	21,85753468	16,76788819	31,5698507	6,453755965	0	0
TAS1R2	77,30375928	18,81537052	14,57168979	12,29645134	4,354462166	0	0	0
ALDH4A1	888,2904703	926,9045689	710,8902947	756,790687	1770,08887	609,4189562	287,3064486	191,4363673
IFFO2	539,7207921	1682,490238	832,667988	1791,928318	390,8129794	195,4566092	190,9792137	267,6064712
UBR4	3232,702661	1731,014088	1846,441263	2237,954144	2615,943146	1335,927485	1549,612041	1530,816867
EMC1	1090,685767	514,9469827	1054,36584	555,5760287	446,332372	448,075057	578,8010379	529,8203687
MRTO4	621,24112	545,6457452	594,3167764	741,140658	376,6609773	216,6618074	309,08478	246,710248
SLC66A1	116,6584004	82,1934607	77,02178889	97,25375151	52,25354599	140,138701	113,0797976	112,5699766
CAPZB	5920,062438	6395,245412	6046,210428	6458,990531	5720,67467	3157,730597	4236,723082	3467,424906
MICOS10	99,79212562	57,43639423	70,77677898	50,30366457	48,98769936	1072,245455	1081,377916	926,8486093
NBL1	80,11480507	71,30035145	34,3475545	144,2038384	300,4578894	942,248371	4797,096301	2357,22879
HTR6	9,838660272	6,931978614	3,122504955	6,707155276	20,68369529	3,687860552	0,83762813	0
TMCO4	267,0493502	265,3957526	287,2704559	162,0895858	340,7366645	509,8467213	255,4765797	189,4141522
RNF186	8,433137376	5,941695954	5,204174925	2,235718425	0	0	293,1698455	179,9771481
OTUD3	125,0915377	249,5512301	191,5136372	266,0504926	134,9883271	128,1531542	104,7035163	124,7032674
PLA2G2E	1,405522896	23,76678382	1,040834985	32,41791717	0	0	4,188140651	2,022215148
PLA2G2A	4,216568688	9,902826591	9,367514865	22,35718425	25,03815745	0	0	0
PLA2G5	139,1467667	97,04770059	223,7795218	45,83222772	87,08924331	637,9998754	2,51288439	8,08886059
PLA2G2D	1,405522896	7,922261273	0	14,53216977	27,21538853	17,51733762	35,18038147	10,11107574
PLA2G2F	21,08284344	0,990282659	22,89836967	6,707155276	0	0	0	0
PLA2G2C	7,02761448	3,961130636	0	4,471436851	0	9,219651379	10,05153756	2,022215148
UBXN10	11,24418317	13,86395723	16,65335976	5,589296064	5,443077707	45,17629176	505,0897625	318,8359216
VWA5B1	43,57120978	2,970847977	18,73502973	11,17859213	27,21538853	21,20519817	0	2,022215148
CAMK2N1	2238,997973	2990,65363	7338,927479	2898,608939	693,4480999	516,3004772	1166,815985	1195,803224
MUL1	511,6103342	462,4620018	510,0091426	351,0077928	416,9397523	497,8611745	380,2831711	328,2729256
FAM43B	18,27179765	23,76678382	26,02087462	26,8286211	9,797539872	0,921965138	0,83762813	0
CDA	390,7353651	147,5521162	279,984611	176,6217556	70,76001019	67,30345507	51,93294407	20,89622319
PINK1	822,2308942	720,9257758	1196,960233	589,1118051	1114,742314	2788,944542	3512,17475	1875,941585
DDOST	19958,42512	5760,474228	11824,92626	5271,824047	7901,171599	4458,623407	2583,245153	2006,037426
KIF17	67,46509901	50,50441561	82,22596381	31,30005796	41,36739057	26,736989	5,025768781	10,11107574
SH2D5	66,05957611	40,60158902	26,02087462	98,37161072	15,24061758	11,06358165	0,83762813	6,740717159
HP1BP3	2610,056018	2375,688099	3087,116565	2511,829651	2492,92959	2841,496555	3497,935071	2670,672138
EIF4G3	4049,311463	4061,149185	2920,582968	3866,675017	2517,967747	1944,424476	1247,228286	1851,675004
ECE1	4718,340362	5418,82671	8977,201745	5383,609968	5048,998881	5492,146327	4138,720591	5810,498191
ALPL	42,16568688	50,50441561	167,5744326	83,83944095	81,6461656	108,7918863	69,5231348	259,5176106
RAP1GAP	4955,873731	2311,319726	6821,632491	2135,111096	6919,240381	3256,380867	656,700454	542,6277313
USP48	881,2628558	886,3029799	1052,28417	1173,752173	1194,211249	1165,363934	727,8988451	918,085677
LDLRAD2	11,24418317	79,22261273	17,69419474	125,2002318	5,443077707	0	0	0
HSPG2	278,2935334	1726,062675	724,4211495	2206,654086	1192,034018	2398,031324	1725,513948	1840,215784
CELA3B	11,24418317	1,980565318	4,16333994	7,825014489	2,177231083	0	0	2,022215148
CELA3A	0	1,980565318	0	8,942873702	0	0	0	0
CDC42	4894,030724	6269,479515	6009,781203	6737,337475	6339,008297	5438,672349	8425,701361	6506,814273
WNT4	163,0406559	91,10600464	398,6397992	83,83944095	1620,948541	2084,563177	175,0642792	122,6810523
ZBTB40	61,84300742	172,3091827	120,7368583	131,9073871	92,53232102	156,7340734	147,4225509	215,7029491
EPHA8	60,43748453	65,3586555	33,30671952	58,12867906	26,12677299	0,921965138	2,51288439	9,437004022
C1QA	0	0	0	1,117859213	27,21538853	746,7917617	768,1049953	386,2430932
C1QC	29,51598082	8,912543932	0	15,65002898	146,9630981	578,0721415	685,1798104	288,5026944
C1QB	0	0	4,16333994	3,353577638	366,8634374	673,0345507	760,5663422	313,4433479
EPHB2	319,0536974	850,6528042	975,2623809	871,9301859	339,6480489	160,421934	38,53089399	41,11837467
LACTBL1	14,05522896	2,970847977	10,40834985	5,589296064	2,177231083	2,765895414	0	0
TEX46	0	0	0	20,12146583	4,354462166	0	0	0
KDM1A	2396,416538	2424,211949	2087,91498	2659,387067	1510,998371	1022,459338	881,1847929	860,7895812
LUZP1	372,4635674	652,5962723	555,805882	868,5766083	634,6628606	1015,083617	1040,334138	2035,02251
HTR1D	7,02761448	7,922261273	1,040834985	7,825014489	5,443077707	1,843930276	0	0
HNRNPR	3345,144493	3713,559972	3930,192903	3787,307013	2390,599729	880,4767067	1173,51701	991,5594941
TCEA3	95,57555693	73,28091677	36,42922447	67,07155276	296,1034273	376,1617763	520,1670688	191,4363673
ASAP3	147,5799041	130,717311	42,67423438	102,8430476	333,1163557	481,265802	128,994732	155,7105664
E2F2	143,3633354	96,05741793	116,5735183	88,3108778	105,5957075	58,08380369	506,7650187	301,9841287
ID3	96,98107983	67,33922082	24,98003964	54,77510142	2184,851392	3249,927111	2537,175606	1974,356056
RPL11	26409,77522	12827,13128	26066,67136	13318,17466	13296,35022	3984,733326	4384,145633	2896,486163
ELOA	510,2048113	456,5203058	679,6652452	499,6830681	699,9797931	1142,314806	850,1925521	898,5375973
PITHD1	466,6336015	340,6572347	552,683377	253,7540413	420,205599	472,0461506	541,9454002	359,2802246
LYPLA2	2241,809019	1569,598015	1674,703491	1431,977651	1383,630353	689,6299232	975,8367716	701,0345845
GALE	847,5303063	585,2570515	117,6143533	599,172538	421,2942145	194,5346441	149,0978072	122,0069806
HMGCL	410,4126856	182,2120093	437,1506937	213,5111096	362,5089753	462,8264992	366,881121	423,9911093
FUCA1	8275,718812	3222,379773	6617,628834	2766,701551	2767,260706	1622,658643	1574,740885	1005,715
CNR2	16,86627475	19,80565318	15,61252477	14,53216977	7,62030879	15,67340734	137,3710133	142,9032038
PNRC2	1212,966259	1252,707564	1829,787904	1368,259676	748,9674925	1576,560386	1659,341326	1560,476022
SRSF10	2313,490687	3187,71988	2645,802532	3309,981129	1661,227316	986,5026976	1376,223018	1654,846062
MYOM3	75,89823639	48,52385029	71,81761396	52,539383	38,10154395	228,6473542	65,33499415	23,59251006
IL22RA1	5,622091584	15,84452255	3,122504955	0	21,77231083	0	26,80410016	10,11107574
IFNLR1	33,7325495	58,42667689	40,59256441	19,00360662	22,86092637	202,8323303	279,7677955	173,236431
GRHL3	23,89388923	3,961130636	3,122504955	12,29645134	89,26647439	85,74275783	5,025768781	7,414788875
STPG1	12,64970606	28,71819711	20,8166997	21,23932504	14,15200204	30,42484955	27,64172829	26,28879692
NIPAL3	542,5318379	436,7146527	582,8675916	448,2615443	401,6991348	1171,81769	895,4244711	1439,817185
RCAN3	81,52032797	45,55300232	66,61343904	38,00721323	46,81046828	818,7050425	398,7109899	447,5836193
NCMAP	30,92150371	19,80565318	37,47005946	14,53216977	34,83569732	88,50865324	33,50512521	10,78514745
SRRM1	4680,391244	3948,256962	4206,014174	3700,113994	3141,744452	1634,64419	1433,181731	1702,705154
CLIC4	351,380724	437,7049353	680,7060802	469,5008693	1219,249406	4293,591647	9435,043258	15161,22103
RUNX3	32,32702661	32,67932775	30,18421456	27,94648032	16,32923312	28,58091928	54,44582846	33,70358579
SYF2	767,4155012	606,0529874	845,1580078	641,6511881	885,0444351	1009,551826	1533,697106	1131,092339
RSRP1	1893,239341	1874,605074	1237,552797	1686,849552	1665,581778	3792,042612	2767,523342	5960,142112
RHD	9,838660272	0,990282659	13,5308548	3,353577638	3,265846624	1,843930276	3,350512521	6,066645443
TMEM50A	432,901052	361,4531706	600,5617863	332,0041862	310,2554293	1225,291668	2309,340755	1627,883194
MACO1	2399,227584	2050,875387	2350,205396	1920,482127	2973,009044	1142,314806	901,287868	991,5594941
LDLRAP1	929,0506343	393,1422157	816,0146282	380,0721323	677,1188667	912,7454865	434,7289995	579,7016757
MAN1C1	150,3909499	93,08656995	731,7069944	84,95730017	682,5619444	590,0576883	564,5613597	516,3389344
SELENON	813,7977568	528,8109399	1157,408503	478,443743	490,9656092	850,0518572	747,1642921	942,3522588
MTFR1L	2046,441337	1335,891307	2385,593786	1290,009531	1819,07657	2315,976426	1843,619514	1288,151049
AUNIP	22,48836634	28,71819711	2,08166997	33,53577638	9,797539872	3,687860552	6,701025041	2,696286863
PAQR7	64,65405322	64,36837284	117,6143533	25,71076189	75,11447236	389,9912533	1560,501206	1061,662953
STMN1	1742,848391	3076,808222	847,2396778	3283,152508	898,1078216	314,390112	852,7054365	813,6045611
PAFAH2	136,3357209	93,08656995	96,7976536	114,0216397	64,22831694	347,580857	402,0615025	370,7394437
EXTL1	39,35464109	28,71819711	19,77586471	38,00721323	22,86092637	88,50865324	72,87364732	39,77023124
SLC30A2	12,64970606	31,68904509	1,040834985	73,77870804	6,531693248	2,765895414	21,77833138	16,17772118
TRIM63	0	0	7,285844895	5,589296064	107,7729386	381,6935671	25,1288439	30,33322721
PDIK1L	570,6422958	545,6457452	575,5817467	424,7865008	215,5458772	281,1993671	195,1673543	217,7251642
CNKSR1	188,3400681	162,4063561	113,4510134	150,9109937	88,17785885	230,4912845	252,9636953	175,9327178
CATSPER4	2,811045792	16,8348052	15,61252477	6,707155276	6,531693248	6,453755965	0	3,370358579
CEP85	258,6162129	329,7641255	135,308548	320,825594	232,9637259	257,2282735	210,2446607	163,799427
SH3BGRL3	827,8529858	688,2464481	723,3803146	706,4870224	1104,944775	1088,840828	1790,011314	1094,692467
UBXN11	130,7136293	287,1819711	119,6960233	202,3325175	93,62093656	131,8410147	117,2679382	165,1475704
CD52	5,622091584	0	2,08166997	0	0	158,5780037	726,2235888	281,0879055
CRYBG2	28,11045792	38,6210237	40,59256441	39,12507244	48,98769936	8,297686241	110,5669132	75,49603218
LIN28A	2,811045792	6,931978614	8,32667988	1,117859213	1,088615541	0	1,67525626	4,718502011
DHDDS	870,0186726	572,3833769	703,6044498	528,7474076	691,2708688	578,9941066	673,4530166	674,7457876
HMGN2	2449,826408	1814,197831	2561,494898	1966,314355	1582,846997	1169,051795	1116,558297	889,774665
RPS6KA1	1406,928419	2614,34622	931,5473115	2580,019063	1311,781727	555,9449782	1041,171766	856,0710792
ARID1A	5444,995699	4893,976901	5393,606892	5334,424163	4930,339787	1391,245393	1293,297833	1541,602014
PIGV	236,1278465	133,688159	256,0454063	143,0859792	115,3932474	308,8583212	247,1002984	210,3103754
ZDHHC18	785,6872989	769,4496261	877,4238923	727,7263475	407,1422125	438,8554056	871,9708835	1208,610587
SFN	401,9795483	478,3065243	529,7850073	612,5868486	609,6247032	280,2774019	196,0049825	109,8736897
GPN2	581,886479	537,7234839	325,7813503	563,4010432	295,0148117	164,1097945	212,7575451	117,9625503
GPATCH3	122,280492	75,26148209	96,7976536	68,18941197	86,00062777	70,06935048	77,06178797	52,57759384
NUDC	1966,326532	2565,82237	1922,422217	2666,094222	1791,861181	1106,358165	1472,550253	1211,980945
NR0B2	7,02761448	0	8,32667988	1,117859213	1,088615541	0	0	0
KDF1	775,8486386	595,1598781	747,3195192	446,0258259	478,9908382	323,6097634	174,2266511	117,9625503
TRNP1	16,86627475	15,84452255	10,40834985	27,94648032	45,72185274	93,11847893	76,22415984	35,72580094
TENT5B	486,310922	431,7632394	638,0318458	496,3294904	290,6603495	112,4797468	282,2806799	205,5918733
SLC9A1	1371,790347	1354,706678	1578,946672	1019,487602	1247,55341	605,7310956	479,9609186	560,8276676
WDTC1	2213,698561	2150,893936	2476,146429	1957,371481	2118,445844	912,7454865	699,4194887	672,7235724
TMEM222	593,1306621	382,2491064	597,4392814	336,475623	654,2579404	439,7773708	495,875853	282,436049
SYTL1	73,08719059	84,17402602	40,59256441	36,88935402	277,5969631	217,5837725	73,71127545	22,24436662
MAP3K6	57,62643874	95,06713527	46,83757432	40,24293166	315,698507	111,5577817	145,7472946	469,827986
CD164L2	57,62643874	23,76678382	56,20508919	3,353577638	124,1021717	129,0751193	12,56442195	15,50364947
GPR3	37,94911819	23,76678382	10,40834985	11,17859213	4,354462166	2,765895414	0	3,370358579
WASF2	1028,84276	1370,5512	1259,410332	1379,438268	1436,972515	1618,048817	2000,255975	2801,442051
AHDC1	888,2904703	1115,058274	1326,023771	857,3980161	1543,656838	622,3264681	287,3064486	405,1171012
FGR	43,57120978	35,65017573	35,38838949	34,65363559	34,83569732	17,51733762	430,5408589	180,6512199
FAM76A	347,1641553	612,984966	648,4401956	507,5080826	730,4610283	586,3698277	1266,493733	1207,936515
STX12	1300,108679	986,3215284	950,2823413	905,4659623	935,12075	1249,262762	1934,083352	1778,201186
PPP1R8	504,5827197	568,4222463	668,2160603	572,3439169	546,4850018	343,8929964	538,5948877	450,9539779
THEMIS2	43,57120978	14,85423989	14,57168979	10,06073291	38,10154395	67,30345507	296,5203581	217,0510925
RPA2	148,985427	82,1934607	120,7368583	149,7931345	139,3427893	183,4710624	223,6467107	169,8660724
SMPDL3B	16,86627475	62,38780752	17,69419474	38,00721323	53,34216153	47,94218717	113,9174257	52,57759384
XKR8	43,57120978	31,68904509	38,51089444	49,18580536	17,41784866	94,04044407	128,994732	123,355124
EYA3	594,536185	843,7208255	696,3186049	818,2729437	659,7010181	531,9738846	464,0459841	595,8793968
PTAFR	12,64970606	18,81537052	31,22504955	6,707155276	7,62030879	51,63004772	86,2756974	63,36274129
DNAJC8	1151,123252	1200,222583	1326,023771	1295,598828	891,5761284	935,794615	1410,565771	1695,964437
SESN2	1242,48224	673,3922082	1079,345879	535,4545629	430,0031388	611,2628864	303,2213831	294,5693398
MED18	122,280492	41,59187168	71,81761396	59,24653827	62,05108586	49,78611745	47,74480342	44,48873325
PHACTR4	431,4955291	492,1704816	527,7033374	499,6830681	475,7249916	640,7657709	688,530323	941,6781871
RCC1	282,5101021	344,6183654	191,5136372	320,825594	84,91201223	134,6069101	136,5333852	151,6661361
SNHG3	0	0	9,367514865	6,707155276	2,177231083	86,66472296	56,12108472	58,64423928
SNORA73B	99,79212562	73,28091677	31,22504955	39,12507244	17,41784866	21,20519817	14,23967821	30,33322721
TRNAU1AP	927,6451114	675,3727735	1027,30413	705,3691632	590,0296234	314,390112	371,0692616	262,2138975
SNHG12	16,86627475	9,902826591	7,285844895	2,235718425	0	96,80633948	110,5669132	109,8736897
SNORD99	8,433137376	2,970847977	5,204174925	11,17859213	3,265846624	0	0	0
SNORA16A	0	0	0	0	0	1,843930276	0,83762813	1,348143432
TAF12	684,4896504	761,5273648	928,4248066	689,7191342	1061,400153	512,6126167	329,1878551	366,6950134
RAB42	11,24418317	21,7862185	5,204174925	0	57,69662369	35,95664038	5,025768781	4,718502011
RNU11	0	0	0	0	0	0	0	4,718502011
GMEB1	407,6016398	391,1616503	284,1479509	482,9151799	301,546505	243,3987964	211,9199169	265,5842561
YTHDF2	2283,974706	3261,000796	2981,992232	3220,552392	1728,72148	593,7455488	799,9348643	589,1386797
OPRD1	33,7325495	66,34893816	21,85753468	43,5965093	37,01292841	0	7,538653171	4,718502011
EPB41	896,7236077	1587,423103	1541,476613	1364,906099	1542,568222	1382,025742	1510,243519	1756,630892
TMEM200B	7,02761448	13,86395723	28,10254459	24,59290268	363,5975908	690,5518883	185,1158168	267,6064712
SRSF4	1787,825124	1210,125409	1814,175379	1159,220004	1987,811979	1295,361019	873,6461397	876,2932306
MECR	362,6249072	253,5123607	281,0254459	195,6253622	376,6609773	234,179145	133,1828727	131,4439846
PTPRU	92,76451114	68,32950348	74,94011892	126,318091	210,1027995	92,19651379	478,2856623	497,4649263
MATN1	18,27179765	7,922261273	23,93920465	12,29645134	13,0633865	0	0	1,348143432
LAPTM5	12,64970606	2,970847977	4,16333994	16,76788819	342,9138955	529,2079892	3361,401686	1921,10439
SDC3	95,57555693	57,43639423	58,28675916	45,83222772	153,4947913	514,456547	1411,403399	2705,723868
PUM1	2950,192559	4593,921255	3992,643002	4483,733302	2573,48714	866,6472296	933,117737	1187,040292
NKAIN1	223,4781405	191,1245532	326,8221853	141,96812	90,35508993	58,08380369	40,20615025	121,3329089
SNRNP40	862,9910582	470,3842631	735,8703344	548,8688734	411,4966746	260,916134	397,0357337	332,3173559
ZCCHC17	448,3618038	260,4443393	423,6198389	291,7612545	253,6474211	316,2340423	330,8631114	357,2580094
FABP3	30,92150371	22,77650116	3,122504955	7,825014489	241,6726502	346,6588919	207,7317763	295,2434116
SERINC2	1803,285876	3831,403608	2196,161818	3931,510851	950,3613676	699,7715397	405,412015	188,7400804
TINAGL1	6018,449041	1736,955784	3195,363404	1645,488761	3106,908755	2109,456236	1309,212767	1672,371927
HCRTR1	36,5435953	20,79593584	16,65335976	25,71076189	18,5064642	6,453755965	0	2,022215148
PEF1	1063,980832	734,789733	895,1180871	660,6547947	714,1317951	761,5432039	1171,004126	821,6934216
COL16A1	81,52032797	193,1051185	518,3358225	194,507503	327,673278	170,5635505	470,7470091	700,3605128
ADGRB2	186,9345452	134,6784416	108,2468384	168,7967411	111,0387852	23,97109359	13,40205008	10,11107574
SPOCD1	12,64970606	31,68904509	40,59256441	30,18219874	30,48123516	0,921965138	0	0
PTP4A2	6427,456203	5762,454793	9353,98401	6379,622527	7356,863829	6283,192415	3681,375632	3222,062802
KHDRBS1	3815,994663	5626,786069	5022,028802	5564,703161	3848,255939	1447,485267	1774,934008	1720,231019
TMEM39B	647,9460551	509,9955694	492,3149479	355,4792296	361,4203597	128,1531542	72,03601919	90,32560993
KPNA6	819,4198484	1109,116578	1309,370411	1246,413022	993,9059893	1128,485329	851,0301802	1026,611223
TXLNA	1283,242404	1239,833889	1337,472956	1196,109358	1083,172464	1124,797468	902,9631243	1245,010459
CCDC28B	123,6860148	137,6492896	109,2876734	61,4822567	90,35508993	191,7687487	141,559154	146,9476341
IQCC	18,27179765	24,75706648	37,47005946	33,53577638	44,6332372	212,0519817	166,6879979	185,3697219
DCDC2B	18,27179765	14,85423989	10,40834985	26,8286211	1,088615541	25,81502386	85,43806927	84,25896448
TMEM234	543,9373608	300,0556457	397,5989643	364,4221033	215,5458772	1117,421747	1155,92682	1156,707064
EIF3I	4742,234251	3374,883302	4405,854491	2936,616152	3124,326604	1505,56907	1295,810717	966,6188406
FAM167B	16,86627475	19,80565318	8,32667988	15,65002898	29,39261962	105,1040257	16,7525626	19,54807976
LCK	132,1191522	88,13515666	116,5735183	100,6073291	201,3938752	114,3236771	131,5076164	122,0069806
HDAC1	3284,707008	3489,756091	3005,931437	3324,513299	2857,615796	1146,924632	994,2645905	822,3674934
MARCKSL1	7578,579455	8759,05012	8998,018445	8285,572485	7227,318579	2450,583337	328,350227	304,6804156
TSSK3	7,02761448	0,990282659	1,040834985	11,17859213	0	1,843930276	0	1,348143432
FAM229A	9,838660272	16,8348052	17,69419474	10,06073291	20,68369529	7,375721103	4,188140651	0,674071716
BSDC1	1425,200217	1428,977877	1368,698005	1573,945771	1246,464795	956,9998132	799,9348643	978,0780597
ZBTB8B	9,838660272	15,84452255	13,5308548	26,8286211	11,97477096	13,82947707	5,863396911	8,762932306
ZBTB8A	14,05522896	20,79593584	10,40834985	4,471436851	0	141,0606661	240,3992733	227,1621682
ZBTB8OS	650,7571009	329,7641255	745,2378492	544,3974366	482,2566848	575,3062461	344,2651615	186,7178653
RBBP4	3530,673515	3380,824998	3552,369804	3546,967282	2094,496302	2198,886854	2295,938705	2039,066941
SYNC	35,1380724	18,81537052	20,8166997	42,47865008	39,19015949	76,52310645	24,29121577	64,71088472
S100PBP	430,0900062	344,6183654	539,1525222	414,7257679	316,7871225	463,7484644	347,615674	345,1247185
FNDC5	8,433137376	12,87367457	7,285844895	12,29645134	68,58277911	152,1242478	103,8658881	173,9105027
HPCA	362,6249072	220,833033	364,2922447	166,5610227	383,1926706	2,765895414	0	2,022215148
TMEM54	75,89823639	29,70847977	93,67514865	34,65363559	9,797539872	11,98554679	26,80410016	15,50364947
RNF19B	1428,011262	1572,568863	1483,189854	1535,938558	997,1718359	378,9276717	675,1282729	438,820687
AK2	508,7992884	395,122781	359,0880698	465,0294325	609,6247032	631,5461195	608,9556506	465,109484
AZIN2	168,6627475	303,0264937	299,7604757	184,4467701	97,97539872	19,3612679	515,9789282	248,7324632
TRIM62	542,5318379	197,0662492	497,5191228	202,3325175	214,4572617	389,0692882	221,1338264	201,547443
A3GALT2	0	9,902826591	2,08166997	1,117859213	0	1,843930276	0,83762813	4,718502011
PHC2	3792,100773	3912,606786	3647,085787	3521,25652	2057,483373	1131,251224	1486,789931	1600,920325
ZSCAN20	99,79212562	146,5618335	208,166997	152,0288529	165,4695623	92,19651379	42,71903464	84,25896448
CSMD2	1758,309143	128,7367457	698,4002749	211,2753912	58,78523923	55,31790827	0	0,674071716
HMGB4	0	0	1,040834985	0	5,443077707	0	0	0
SMIM12	396,3574567	311,9390376	477,7432581	266,0504926	200,3052596	294,106879	396,1981056	243,3398894
GJB5	28,11045792	24,75706648	28,10254459	51,42152378	20,68369529	56,23987341	18,42781886	1,348143432
GJB4	82,92585087	109,9213752	8,32667988	87,19301859	22,86092637	178,8612368	0,83762813	0,674071716
GJB3	147,5799041	115,8630711	65,57260405	101,7251884	23,94954191	80,210967	28,47935642	3,370358579
GJA4	46,38225557	46,54328498	55,1642542	14,53216977	186,1532576	165,0317597	686,8550667	810,2342025
DLGAP3	33,7325495	13,86395723	14,57168979	19,00360662	46,81046828	9,219651379	3,350512521	5,392573727
TMEM35B	0	0	0	0	0	182,5490973	149,9354353	83,58489277
ZMYM6	193,9621597	138,6395723	123,8593632	182,2110517	100,1526298	245,2427267	113,9174257	334,3395711
ZMYM1	35,1380724	42,58215434	40,59256441	29,06433953	17,41784866	108,7918863	123,9689633	130,0958412
SFPQ	5938,334236	5903,074931	4070,705626	6446,69408	4236,891687	1645,707771	1896,390087	2769,086609
ZMYM4	971,2163211	1344,803851	1457,168979	1310,130997	870,8924331	576,2282112	497,5511093	530,4944404
NCDN	1281,836881	1219,037953	1052,28417	887,5802149	1008,057991	409,3525212	402,0615025	363,3246549
TFAP2E	15,46075186	2,970847977	5,204174925	5,589296064	0	0	0	0,674071716
PSMB2	2674,710071	2783,684555	2741,55935	2613,554839	2156,547387	978,2050113	1120,746438	826,4119237
CLSPN	88,54794245	130,717311	61,40926411	109,5502028	198,1280285	26,736989	29,31698455	26,28879692
AGO4	241,7499381	259,4540567	476,7024231	178,857474	335,2935867	289,4970533	475,7727779	389,6134518
AGO1	2146,233462	2438,075907	3032,993146	2601,258388	2144,572617	1089,762793	1743,941767	1734,386525
AGO3	198,1787283	143,5909856	154,0435778	216,8646873	158,937869	284,8872276	248,7755546	503,5315718
TEKT2	14,05522896	12,87367457	6,24500991	38,00721323	14,15200204	10,14161652	176,7395355	117,2884786
ADPRS	818,0143255	414,9284342	580,7859216	376,7185547	588,9410079	413,0403818	374,4197742	280,4138338
COL8A2	118,0639233	69,31978614	89,51180871	74,89656725	183,9760265	52,55201286	355,1543272	192,110439
TRAPPC3	950,1334777	811,0414978	996,0790806	864,1051714	813,1958094	788,2801929	794,0714674	651,8273492
MAP7D1	920,6174969	1065,544141	649,4810306	811,5657884	1664,493163	1420,748278	2257,407811	2938,952681
THRAP3	4122,398654	3631,366511	3633,554933	3737,003348	3604,406058	1512,944791	1293,297833	1470,150412
SH3D21	331,7034035	209,9399237	310,1688255	176,6217556	247,1157279	306,0924258	191,8168418	299,2878418
EVA1B	0	0	0	0	0	638,9218406	745,4890358	869,5525135
STK40	3475,858122	1395,308267	2807,131954	939,0017387	2760,729013	1482,519942	998,4527311	1219,395734
LSM10	210,8284344	72,29063411	199,8403171	103,9609068	97,97539872	176,0953413	214,4328013	160,4290684
OSCP1	75,89823639	170,3286174	72,85844895	271,6397887	109,9501697	115,2456422	242,9121577	136,1624866
MRPS15	400,5740254	356,5017573	486,069938	347,6542152	480,0794537	477,5779414	330,0254833	286,4804792
CSF3R	40,76016398	28,71819711	17,69419474	48,06794615	54,43077707	24,89305872	416,3011807	306,7026307
GRIK3	19,67732054	37,63074105	30,18421456	31,30005796	34,83569732	46,0982569	0,83762813	28,31101207
ZC3H12A	29,51598082	559,5097024	51,00091426	442,6722482	40,27877503	57,16183855	110,5669132	75,49603218
MEAF6	348,5696782	421,8604128	519,3766575	410,2543311	438,7120632	273,823646	297,3579862	304,6804156
SNIP1	238,9388923	160,4257908	181,1052874	183,3289109	142,6086359	292,2629487	347,615674	279,7397621
DNALI1	29,51598082	111,9019405	9,367514865	283,93624	9,797539872	2,765895414	378,6079148	279,0656904
GNL2	892,507039	1165,56269	682,7877501	1491,22419	667,3213269	490,4854534	592,203088	604,6423291
RSPO1	16,86627475	27,72791445	2,08166997	41,36079087	28,30400408	3,687860552	490,8500843	105,1551877
CDCA8	42,16568688	65,3586555	12,49001982	35,77149481	16,32923312	66,38148993	47,74480342	36,39987266
EPHA10	61,84300742	34,65989307	98,87932357	40,24293166	25,03815745	0	0	0
MANEAL	9,838660272	32,67932775	9,367514865	17,8857474	30,48123516	22,12716331	1,67525626	1,348143432
YRDC	89,95346535	88,13515666	58,28675916	48,06794615	41,36739057	249,8525524	259,6647203	229,1843834
MTF1	417,4403001	569,412529	574,5409117	798,1514779	613,9791653	285,8091928	362,6929803	413,2059618
INPP5B	706,9780167	491,1801989	697,3594399	408,0186126	606,3588565	389,0692882	1333,503983	1193,106937
SF3A3	1328,219137	1353,716395	1049,161665	1288,891672	1131,071547	484,0316974	516,8165563	537,9092293
FHL3	104,0086943	184,1925746	49,96007928	128,5538095	174,1784866	371,5519506	36,0180096	39,09615952
UTP11	617,0245514	632,7906192	640,1135158	509,743801	425,6486767	372,4739157	420,4893213	463,7613405
POU3F1	75,89823639	54,46554625	24,98003964	15,65002898	8,708924331	2,765895414	0	0
RRAGC	161,635133	173,2994653	146,7577329	124,0823726	248,2043434	998,4882444	1207,859764	1230,180881
MYCBP	77,30375928	52,48498093	65,57260405	77,13228568	81,6461656	271,0577505	390,3347086	293,8952681
RHBDL2	36,5435953	41,59187168	2,08166997	55,89296064	37,01292841	141,0606661	7,538653171	2,022215148
AKIRIN1	1418,172602	2075,632453	2373,103766	2417,929477	1454,390363	757,8553434	809,1487737	788,6639076
NDUFS5	21,08284344	12,87367457	31,22504955	34,65363559	19,59507974	490,4854534	340,0770208	262,8879692
MACF1	1215,777305	1894,410727	1222,981107	2568,840471	2148,927079	2173,07183	8118,291837	9325,108117
BMP8A	26,70493502	18,81537052	30,18421456	16,76788819	28,30400408	0	3,350512521	0,674071716
PABPC4	4137,859406	2758,927488	3123,54579	2697,39428	2097,762148	1031,678989	402,0615025	473,8724163
HEYL	25,29941213	14,85423989	81,18512883	15,65002898	219,9003394	803,0316351	363,5306085	602,620114
NT5C1A	8,433137376	0,990282659	9,367514865	2,235718425	22,86092637	1,843930276	0,83762813	5,392573727
HPCAL4	56,22091584	29,70847977	24,98003964	32,41791717	58,78523923	29,50288441	44,3942909	99,76261395
PPIE	1056,953218	540,6943319	896,1589221	772,440716	630,3083985	288,5750882	306,5718956	244,6880329
BMP8B	22,48836634	7,922261273	26,02087462	42,47865008	41,36739057	0	2,51288439	0
TRIT1	297,970854	334,7155388	279,984611	251,5183229	165,4695623	188,0808881	146,5849228	136,8365583
MYCL	106,8197401	263,4151873	132,1860431	201,2146583	42,45600611	16,59537248	284,7935642	177,954933
MFSD2A	2265,702908	1114,067991	397,5989643	931,1767242	108,8615541	44,25432662	87,95095366	43,81466153
CAP1	2808,234746	2983,721652	3276,548533	3216,080955	3354,024483	3175,247935	4820,549889	4010,052638
PPT1	2359,872942	1059,602445	2710,334301	1096,619888	1012,412453	1397,699149	1389,625068	1739,779099
RLF	819,4198484	795,1969752	806,6471133	916,6445544	348,3569732	292,2629487	386,9841961	513,6426475
ZMPSTE24	782,8762531	1163,582124	1193,837728	1159,220004	943,8296744	1384,791637	1253,091683	1305,676914
COL9A2	40,76016398	47,53356764	26,02087462	21,23932504	54,43077707	18,43930276	2,51288439	3,370358579
SMAP2	1055,547695	1324,998198	846,1988428	1380,556128	742,4357992	521,8322681	665,9143635	602,620114
ZFP69	32,32702661	74,27119943	67,65427402	69,30727119	99,06401427	7,375721103	28,47935642	103,8070442
EXO5	132,1191522	138,6395723	113,4510134	108,4323436	53,34216153	173,3294459	118,9431945	103,8070442
RIMS3	26,70493502	23,76678382	129,0635381	14,53216977	40,27877503	42,41039634	39,36852212	35,72580094
NFYC	2343,006668	1574,549428	3507,613899	1464,395569	1998,698134	635,23398	387,8218243	362,6505831
KCNQ4	7,02761448	40,60158902	15,61252477	15,65002898	129,5452494	82,97686241	33,50512521	96,39225537
CITED4	871,4241955	394,1324983	432,9873537	247,046886	446,332372	526,4420938	17,59019073	12,8073626
SLFNL1	22,48836634	6,931978614	8,32667988	6,707155276	38,10154395	0	0,83762813	0,674071716
SCMH1	1439,255446	1520,083882	806,6471133	1263,18091	714,1317951	388,1473231	680,9916698	593,18311
FOXO6	299,3763769	151,5132468	525,6216674	134,1431055	142,6086359	69,14738534	35,18038147	26,96286863
EDN2	5,622091584	0	4,16333994	1,117859213	3,265846624	0	1,67525626	2,696286863
HIVEP3	296,5653311	105,9602445	244,5962215	95,01803308	278,6855786	420,4161029	330,8631114	355,2357943
GUCA2B	0	1,980565318	0	2,235718425	0	0	0	0
GUCA2A	4,216568688	0	1,040834985	0	0	0	0	0
FOXJ3	965,5942296	1029,893965	986,7115657	1101,091325	1327,022345	642,6097011	649,1618009	687,5531502
RIMKLA	26,70493502	41,59187168	17,69419474	38,00721323	7,62030879	5,531790827	1,67525626	8,762932306
ZMYND12	43,57120978	0,990282659	15,61252477	2,235718425	1,088615541	7,375721103	59,47159724	22,91843834
PPCS	229,1002321	236,6775555	255,0045713	124,0823726	140,4314048	165,0317597	149,0978072	110,5477614
CCDC30	98,38660272	72,29063411	16,65335976	87,19301859	25,03815745	30,42484955	93,81435058	81,56267762
PPIH	199,5842512	166,3674867	221,6978518	253,7540413	141,5200204	136,4508404	141,559154	149,6439209
YBX1	13353,87304	19520,45178	14844,38856	21158,83918	12301,35562	3307,08895	6163,267782	7600,158596
CLDN19	21,08284344	24,75706648	13,5308548	26,8286211	28,30400408	0	0	3,370358579
P3H1	1855,290223	972,4575712	1745,48027	712,0763185	463,7502206	200,0664349	266,3657454	461,7391254
TMEM269	1,405522896	6,931978614	5,204174925	0	8,708924331	0	0	5,392573727
SVBP	171,4737933	77,24204741	155,0844128	100,6073291	103,4184764	199,1444698	315,7858051	190,0882239
ERMAP	19,67732054	7,922261273	5,204174925	3,353577638	13,0633865	2,765895414	0	16,8517929
SLC2A1	1825,774242	1182,397495	1990,076491	1038,491209	1140,869087	576,2282112	333,3759958	243,3398894
EBNA1BP2	503,1771968	596,1501608	479,8249281	602,5261156	441,9779098	549,4912222	601,4169974	589,1386797
CFAP57	29,51598082	25,74734914	11,44918483	27,94648032	29,39261962	0,921965138	170,0385104	127,3995543
TMEM125	52,00434715	52,48498093	78,06262387	41,36079087	91,44370548	121,6993982	196,0049825	101,7848291
TIE1	40,76016398	14,85423989	2,08166997	23,47504347	1134,337394	968,0633948	2466,814843	4258,785101
MPL	9,838660272	1,980565318	16,65335976	7,825014489	2,177231083	0	30,15461268	26,28879692
CDC20	428,6844833	627,8392059	44,75590435	525,39383	115,3932474	141,0606661	107,2164007	64,03681301
ELOVL1	3085,122757	2024,137755	2371,022096	1939,485734	1957,330743	775,372681	6714,427091	3073,767024
MED8	477,8777846	511,9761347	334,1080302	593,5832419	427,8259078	334,6733451	539,4325158	477,9168466
SZT2	892,507039	875,4098706	684,8694201	918,8802728	693,4480999	311,6242166	457,3449591	676,093931
HYI	0	0	0	0	0	102,3381303	207,7317763	136,8365583
PTPRF	12325,03028	16616,94302	13642,22415	16049,10472	8082,970395	3601,195829	5628,023406	4489,317628
KDM4A	711,1945854	801,1386712	750,4420242	843,9837056	388,6357483	721,898703	576,2881535	814,2786328
ST3GAL3	53,40987005	82,1934607	53,08258423	35,77149481	41,36739057	356,8005084	275,5796548	235,9251006
ARTN	105,4142172	43,572437	48,91924429	15,65002898	90,35508993	193,612679	25,1288439	13,48143432
IPO13	3897,514991	1787,4602	3154,770839	1592,949378	4704,99637	1516,632652	711,9839106	888,4265215
DPH2	59,03196163	150,5229642	53,08258423	68,18941197	82,73478114	107,8699211	82,08755675	99,76261395
ATP6V0B	4448,479966	2287,552942	3581,513183	2102,693179	3298,50509	1938,892685	1636,725366	1598,224038
B4GALT2	368,2469988	150,5229642	69,73594399	126,318091	256,9132678	92,19651379	119,7808226	163,799427
CCDC24	18,27179765	0,990282659	21,85753468	4,471436851	18,5064642	1,843930276	10,05153756	3,370358579
SLC6A9	664,8123298	235,6872729	250,8412314	355,4792296	1500,112216	614,0287819	474,9351498	417,2503921
KLF17	7,02761448	0	6,24500991	1,117859213	7,62030879	0	3,350512521	0
DMAP1	680,2730817	345,608648	361,1697398	323,0613125	425,6486767	264,6039946	273,0667704	231,8806703
ERI3	2853,211479	2079,593584	1749,64361	2709,690732	1693,885782	605,7310956	448,9686778	466,4576274
RNF220	2258,675294	1202,203148	1760,05196	1177,105751	1176,7934	814,0952168	935,6306214	687,5531502
TMEM53	146,1743812	284,2111232	218,5753468	205,6860951	83,82339669	78,36703672	91,30146618	39,09615952
ARMH1	28,11045792	44,56271966	20,8166997	16,76788819	22,86092637	2,765895414	53,60820033	31,00729893
KIF2C	205,2063428	330,7544081	24,98003964	325,2970309	47,89908382	44,25432662	26,80410016	11,45921917
RPS8	12235,07681	5961,501608	12007,07239	6020,78972	4136,739057	5006,270699	8457,53123	5456,61054
SNORD55	0	0	0	0	0	1,843930276	0	2,022215148
SNORD38A	7,02761448	4,951413295	0	0	0	0	0	0
PLK3	80,11480507	156,4646601	17,69419474	186,6824885	59,87385478	55,31790827	118,1055663	206,9400168
BTBD19	14,05522896	28,71819711	16,65335976	45,83222772	3,265846624	30,42484955	56,12108472	60,66645443
PTCH2	95,57555693	30,69876243	34,3475545	27,94648032	55,51939261	22,12716331	39,36852212	43,14058982
EIF2B3	403,3850712	348,579496	290,3929608	351,0077928	374,4837462	155,8121083	199,355495	183,3475067
HECTD3	896,7236077	783,3135833	1230,266952	538,8081405	1085,349695	543,0374662	510,9531594	717,2123057
UROD	1485,637701	1310,143958	1506,088223	1236,352289	1115,83093	625,0923635	595,5536005	443,539189
ZSWIM5	195,3676825	160,4257908	119,6960233	39,12507244	299,3692739	66,38148993	68,68550667	72,1256736
HPDL	12,64970606	0,990282659	4,16333994	7,825014489	4,354462166	7,375721103	5,863396911	0,674071716
MUTYH	11,24418317	5,941695954	2,08166997	16,76788819	0	33,19074496	22,61595951	28,31101207
TOE1	392,140888	203,0079451	307,0463206	292,8791137	346,1797422	243,3987964	262,1776047	231,8806703
TESK2	130,7136293	99,02826591	53,08258423	83,83944095	91,44370548	50,70808259	68,68550667	42,4665181
CCDC163	28,11045792	28,71819711	28,10254459	12,29645134	9,797539872	54,39594314	71,19839106	128,7476977
MMACHC	127,9025835	129,7270283	125,9410332	129,6716687	192,6849508	232,3352148	115,592682	109,8736897
PRDX1	13861,2668	13112,33269	11847,82463	14351,07657	7672,562336	6775,521799	8566,422887	5137,774618
AKR1A1	12734,03744	8523,362847	10813,23466	8757,309072	7992,615305	5579,733015	8455,855974	5415,492165
NASP	726,6553372	952,651918	886,7914072	1171,516455	925,3232102	444,3871965	359,3424678	387,5912366
CCDC17	54,81539294	34,65989307	31,22504955	29,06433953	143,6972515	88,50865324	235,3735046	760,3528955
GPBP1L1	2189,804672	1945,905425	2867,500384	1903,714239	2057,483373	1147,846597	1225,449954	1073,122172
TMEM69	44,97673267	29,70847977	45,79673934	73,77870804	53,34216153	198,2225047	134,0205008	119,9847654
IPP	293,7542853	301,0459284	429,8648488	289,5255361	320,0529692	233,2571799	144,9096665	115,2662634
MAST2	1426,605739	1700,315326	1377,024685	1600,774393	1250,819257	781,826437	539,4325158	722,6048794
PIK3R3	181,3124536	529,8012226	545,3975321	548,8688734	286,3058874	1270,46796	371,0692616	545,3240181
TSPAN1	532,6931776	433,7438047	905,5264369	346,5363559	1593,733153	6773,677868	876,9966523	738,1085289
POMGNT1	2663,465888	2490,560888	3375,427856	2424,636632	2683,43731	1394,933254	889,5610742	828,4341388
LURAP1	32,32702661	17,82508786	62,4500991	58,12867906	99,06401427	1208,696296	209,4070325	134,8143432
RAD54L	43,57120978	127,746463	6,24500991	120,728795	69,67139465	38,72253579	32,66749708	37,07394437
LRRC41	2328,951439	1787,4602	2329,388696	1918,246409	1790,772566	826,0807636	728,7364732	533,864799
UQCRH	535,5042234	658,5379683	887,8322422	584,6403682	633,5742451	2916,175731	2852,123783	1570,587098
NSUN4	504,5827197	339,6669521	515,2133176	348,7720744	247,1157279	70,99131562	232,8606202	113,91812
FAAH	513,015857	626,8489232	765,0137139	566,7546208	413,6739057	733,8842498	542,7830283	378,8283043
DMBX1	14,05522896	6,931978614	13,5308548	16,76788819	27,21538853	0	0	0
KNCN	4,216568688	5,941695954	2,08166997	2,235718425	16,32923312	0,921965138	0	0,674071716
MKNK1	647,9460551	399,0839116	668,2160603	408,0186126	463,7502206	340,2051359	509,2779031	738,1085289
MOB3C	215,0450031	155,4743775	165,4927626	117,3752173	268,8880387	174,2514111	237,0487608	363,9987266
ATPAF1	510,2048113	357,4920399	303,9238156	299,586269	382,104055	204,6762606	152,4483197	140,2069169
TEX38	5,622091584	4,951413295	12,49001982	5,589296064	5,443077707	5,531790827	0	1,348143432
EFCAB14	619,8355971	599,1210087	740,0336743	656,1833579	730,4610283	1276,921716	1047,872791	1149,292276
CYP4B1	29,51598082	238,6581208	71,81761396	253,7540413	119,7477096	106,0259909	7432,274399	6903,168442
CYP4X1	2,811045792	0	0	0	13,0633865	0	3,350512521	0
PDZK1IP1	4,216568688	23,76678382	8,32667988	24,59290268	128,4566339	358,6444386	395,3604774	191,4363673
TAL1	11,24418317	2,970847977	2,08166997	5,589296064	19,59507974	59,92773396	247,1002984	330,2951408
STIL	61,84300742	69,31978614	18,73502973	50,30366457	11,97477096	29,50288441	15,07730634	10,11107574
CMPK1	808,1756652	1324,007915	1292,717051	1414,091904	1451,124517	1211,462191	1470,037368	1203,892085
FOXE3	15,46075186	2,970847977	30,18421456	4,471436851	29,39261962	0	0	0
FOXD2	37,94911819	28,71819711	36,42922447	4,471436851	13,0633865	8,297686241	6,701025041	3,370358579
TRABD2B	36,5435953	14,85423989	13,5308548	30,18219874	250,3815745	304,2484955	370,2316335	494,0945677
SLC5A9	705,5724938	672,4019255	623,460156	683,011979	83,82339669	248,0086221	2,51288439	6,066645443
SPATA6	289,5377166	899,1766544	114,4918483	993,7768401	596,5613167	425,9478937	487,4995717	508,2500738
AGBL4	2,811045792	11,88339191	1,040834985	7,825014489	16,32923312	6,453755965	6,701025041	6,740717159
BEND5	936,0782487	247,5706648	612,0109712	159,8538674	653,1693248	238,7889707	51,09531594	37,07394437
ELAVL4	18,27179765	0	5,204174925	4,471436851	48,98769936	17,51733762	1,67525626	5,392573727
DMRTA2	8,433137376	162,4063561	3,122504955	186,6824885	15,24061758	1,843930276	0,83762813	0,674071716
FAF1	2156,072122	1657,733171	1847,482098	1667,845945	2086,875993	845,4420315	701,9323731	618,1237635
CDKN2C	272,6714418	104,9699619	162,3702577	158,7360082	553,016695	330,0635194	412,11304	422,6429659
RNF11	1717,548979	2697,529963	3195,363404	2888,548206	2756,374551	2006,19614	2316,04178	2144,222128
TTC39A	80,11480507	411,9575862	100,9609935	287,2898177	219,9003394	104,1820606	308,2471519	233,2288137
EPS15	802,5535736	1560,685471	1547,721623	1647,72448	1249,730642	1168,12983	2237,304736	2475,865412
OSBPL9	4517,350588	3310,514929	5705,857388	3312,216847	4256,486767	1972,08343	3049,804022	2338,354782
RAB3B	108,225263	68,32950348	92,63431366	36,88935402	112,1274008	21,20519817	9,213909431	3,370358579
TXNDC12	497,5551052	234,6969902	350,7613899	212,3932504	123,0135562	460,982569	684,3421823	682,8346482
KTI12	0	0	0	5,589296064	0	210,2080514	249,6131828	214,3548056
BTF3L4	1432,227831	1582,471689	1619,539237	1734,917498	1090,792772	321,7658331	436,4042558	272,3249732
ZFYVE9	413,2237314	346,5989307	604,7251263	484,0330391	869,8038176	757,8553434	649,1618009	626,8866958
CC2D1B	501,7716739	652,5962723	491,2741129	571,2260577	705,4228708	601,1212699	562,0484753	564,8720979
ORC1	21,08284344	25,74734914	3,122504955	22,35718425	20,68369529	4,60982569	10,88916569	6,740717159
PRPF38A	916,4009282	535,7429186	522,4991625	513,0973786	411,4966746	432,4016497	456,5073309	401,7467427
TUT4	1125,82384	1078,417816	1000,242421	1329,134604	914,4370548	543,9594314	424,677462	467,8057708
GPX7	156,0130415	2,970847977	28,10254459	46,95008693	103,4184764	173,3294459	215,2704294	194,8067259
SHISAL2A	12,64970606	7,922261273	11,44918483	11,17859213	9,797539872	0	1,67525626	2,696286863
COA7	140,5522896	87,144874	44,75590435	118,4930765	83,82339669	141,0606661	122,293707	107,1774028
ZYG11B	255,8051671	530,7915053	1485,271524	752,3192501	480,0794537	1101,74834	848,5172958	1009,75943
ZYG11A	12,64970606	6,931978614	10,40834985	17,8857474	8,708924331	0,921965138	0,83762813	0
ECHDC2	1003,543348	769,4496261	532,9075123	848,4551424	327,673278	332,8294148	293,1698455	403,7689578
SCP2	2663,465888	2447,978733	3328,590282	2554,308301	2946,882271	1724,074808	3678,025119	2372,058368
PODN	105,4142172	56,44611157	61,40926411	44,71436851	582,4093146	150,2803175	824,2260801	690,2494371
SLC1A7	1682,410907	343,6280827	2152,446749	287,2898177	39,19015949	0	20,10307512	6,740717159
CPT2	295,1598082	240,6386862	217,5345119	226,9254202	369,0406685	636,1559452	403,7367587	289,1767661
CZIB	750,5492265	435,72437	543,3158622	368,8935402	647,7262471	488,6415231	398,7109899	609,3608311
MAGOH	615,6190285	382,2491064	552,683377	562,283184	376,6609773	411,1964515	594,7159724	478,5909183
LRP8	244,5609839	338,6766694	125,9410332	396,8400205	104,507092	23,04912845	27,64172829	19,54807976
DMRTB1	19,67732054	16,8348052	7,285844895	6,707155276	0	0	0	0
GLIS1	9,838660272	17,82508786	19,77586471	20,12146583	11,97477096	5,531790827	0,83762813	3,370358579
NDC1	283,915625	353,5309093	156,1252477	470,6187285	178,5329488	177,0173065	168,3632542	181,3252916
YIPF1	833,4750773	376,3074105	642,1951857	418,0793456	621,5994741	518,1444075	617,3319319	462,4131971
DIO1	414,6292543	41,59187168	72,85844895	15,65002898	2471,157279	5990,007501	7,538653171	5,392573727
HSPB11	272,6714418	164,3869214	290,3929608	124,0823726	214,4572617	249,8525524	159,1493447	134,1402715
LRRC42	1491,259793	806,0900845	980,4665558	750,0835317	964,5133697	673,9565158	389,4970805	349,1691488
LDLRAD1	1,405522896	0	7,285844895	11,17859213	0	0,921965138	165,8503698	99,76261395
TMEM59	15428,42483	7489,507751	15207,63997	7563,435433	8391,048593	5382,432475	6757,983754	4777,14625
TCEANC2	351,380724	436,7146527	399,6806342	327,5327493	371,2178996	351,2687175	329,1878551	279,7397621
CYB5RL	123,6860148	37,63074105	39,55172943	40,24293166	2,177231083	120,7774331	123,9689633	121,3329089
MRPL37	267,0493502	201,0273798	283,1071159	229,1611386	201,3938752	619,5605727	471,5846373	431,4058982
SSBP3	1515,153682	2933,217236	2227,386868	2687,333547	567,1686971	306,0924258	756,3782015	760,3528955
ACOT11	30,92150371	34,65989307	36,42922447	31,30005796	241,6726502	301,4826001	290,6569612	203,5696582
FAM151A	9,838660272	1,980565318	2,08166997	5,589296064	43,54462166	0	7,538653171	3,370358579
MROH7	4,216568688	6,931978614	5,204174925	0	4,354462166	2,765895414	1,67525626	6,066645443
TTC4	9,838660272	0,990282659	13,5308548	7,825014489	1,088615541	414,8843121	281,4430517	382,1986629
PARS2	120,8749691	94,07685261	64,53176907	90,54659623	53,34216153	60,8496991	49,42005968	41,79244638
TTC22	49,19330136	37,63074105	55,1642542	16,76788819	22,86092637	49,78611745	22,61595951	6,740717159
LEXM	12,64970606	0	0	4,471436851	0	0	0	0,674071716
DHCR24	6309,39228	3542,241072	4634,838188	3530,199394	3563,038667	2596,253828	1006,829012	1251,751176
TMEM61	2,811045792	3,961130636	0	2,235718425	3,265846624	15,67340734	2,51288439	0
BSND	15,46075186	49,51413295	12,49001982	10,06073291	16,32923312	2,765895414	0	0
PCSK9	139,1467667	79,22261273	24,98003964	88,3108778	142,6086359	0,921965138	0,83762813	1,348143432
USP24	636,7018719	1069,505272	691,11443	1218,466542	1295,452494	990,1905581	918,0404306	1040,766729
PLPP3	250,1830755	244,5998168	337,2305351	231,396857	2071,635375	4533,302583	3115,976644	4447,525181
PRKAA2	49,19330136	87,144874	14,57168979	137,4966832	155,6720224	578,0721415	480,7985467	494,7686395
FYB2	9,838660272	5,941695954	0	13,41431055	4,354462166	37,80057065	1,67525626	2,696286863
C8A	9,838660272	0	0	0	1,088615541	0	0	0
C8B	23,89388923	20,79593584	0	8,942873702	14,15200204	11,06358165	0	0
DAB1	14,05522896	123,7853324	2,08166997	103,9609068	47,89908382	12,90751193	11,72679382	10,11107574
OMA1	32,32702661	72,29063411	65,57260405	65,95369355	48,98769936	225,8814588	307,4095238	254,7991086
TACSTD2	437,1176207	713,9937972	306,0054856	543,2795774	469,1932983	342,0490662	850,1925521	336,3617862
MYSM1	202,395297	275,2985792	338,2713701	217,9825465	285,2172718	368,7860552	370,2316335	521,0574364
JUN	913,5898824	1978,584753	420,4973339	1879,121337	4333,77847	2810,14974	3647,032879	4378,769866
FGGY	428,6844833	188,1537052	346,59805	200,0967991	323,3188158	227,7253891	116,4303101	136,8365583
HOOK1	525,6655631	632,7906192	783,7487437	714,3120369	493,1428402	1006,785931	384,4713117	328,2729256
NFIA	2678,92664	1112,087426	2886,235413	1238,588008	1600,264846	869,4131251	868,6203709	850,0044337
TM2D1	860,1800124	668,4407949	1129,305959	729,9620659	746,7902614	389,0692882	454,8320747	369,3913003
PATJ	839,0971689	1208,144844	980,4665558	960,2410637	685,8277911	1228,979529	1204,509251	837,1970711
L1TD1	4,216568688	10,89310925	5,204174925	0	3,265846624	13,82947707	8,376281301	0,674071716
KANK4	431,4955291	27,72791445	182,1461224	78,25014489	170,91264	101,4161652	221,1338264	440,8429022
USP1	1357,735118	814,0123458	1040,834985	960,2410637	965,6019852	665,6588296	646,6489165	635,6496281
DOCK7	1085,063676	2688,617419	1329,146276	2847,187415	1360,769427	746,7917617	804,9606331	887,7524498
ANGPTL3	12,64970606	1,980565318	5,204174925	0	6,531693248	1,843930276	1,67525626	1,348143432
ATG4C	91,35898824	91,10600464	175,9011125	215,7468281	119,7477096	218,5057377	273,9043986	246,0361763
FOXD3	68,8706219	5,941695954	37,47005946	13,41431055	59,87385478	4,60982569	0	1,348143432
ALG6	54,81539294	62,38780752	34,3475545	74,89656725	58,78523923	151,2022826	192,6544699	172,5623593
ITGB3BP	21,08284344	26,7376318	30,18421456	34,65363559	97,97539872	115,2456422	119,7808226	73,47381703
EFCAB7	50,59882426	174,289748	42,67423438	159,8538674	41,36739057	41,48843121	39,36852212	58,64423928
PGM1	1138,473546	952,651918	571,4184067	999,3661362	1784,240872	2001,586314	901,287868	531,1685121
ROR1	28,11045792	230,7358596	171,7377725	219,1004057	39,19015949	29,50288441	116,4303101	157,0587098
CACHD1	2588,973174	601,1015741	2925,787143	496,3294904	1246,464795	766,1530296	392,847593	340,4062165
RAVER2	397,7629796	126,7561804	235,2287066	50,30366457	611,8019343	1198,554679	436,4042558	768,4417561
JAK1	3284,707008	2925,294975	2710,334301	2938,85187	3573,924822	2450,583337	2780,087764	2942,32304
AK4	16,86627475	12,87367457	23,93920465	3,353577638	9,797539872	12,90751193	51,93294407	81,56267762
DNAJC6	26,70493502	17,82508786	31,22504955	27,94648032	79,46893452	49,78611745	51,93294407	33,02951408
LEPROT	375,2746132	427,8021087	405,9256441	337,5934822	283,0400408	1145,080701	1955,861684	1650,801632
LEPR	0	1,980565318	2,08166997	1,117859213	30,48123516	63,61559452	1143,362398	1691,245935
PDE4B	508,7992884	753,6051036	1461,332319	776,9121528	150,2289447	390,9132185	1192,782457	2704,375724
SGIP1	18,27179765	7,922261273	9,367514865	14,53216977	55,51939261	17,51733762	124,8065914	299,2878418
INSL5	1,405522896	3,961130636	0	0	3,265846624	0	0	0
MIER1	463,8225557	856,5945001	944,0373314	939,0017387	769,6511878	940,4044407	1225,449954	1575,979672
SLC35D1	68,8706219	140,6201376	110,3285084	122,9645134	45,72185274	94,04044407	168,3632542	223,7918097
IL23R	1,405522896	5,941695954	2,08166997	2,235718425	1,088615541	0	10,88916569	2,022215148
IL12RB2	23,89388923	6,931978614	9,367514865	0	6,531693248	2,765895414	32,66749708	30,33322721
SERBP1	8312,262407	9032,368133	8584,806956	8852,327105	7674,739567	3461,979093	3182,986895	3102,752108
GADD45A	524,2600402	1125,951383	341,3938751	1116,741353	284,1286563	221,2716331	271,3915142	168,517929
GNG12	404,7905941	251,5317954	303,9238156	269,4040703	585,6751613	4961,094407	1448,259037	1782,245617
WLS	4295,27797	3804,665976	4901,291944	4094,718296	5913,359621	4603,371934	3173,772985	2995,574705
RPE65	9,838660272	3,961130636	0	0	0	0	0	0
LRRC7	50,59882426	67,33922082	77,02178889	62,60011591	35,92431287	0	0	0
LRRC40	272,6714418	283,2208405	394,4764593	317,4720164	272,1538853	508,002791	247,1002984	229,8584551
SRSF11	4189,863753	3782,879758	2518,820664	3968,400205	2593,08222	1383,869672	830,089477	1864,482366
ANKRD13C	714,0056312	1101,194317	1215,695262	1212,877246	1087,526926	566,0865947	593,0407161	623,5163372
CTH	8,433137376	9,902826591	1,040834985	21,23932504	6,531693248	10,14161652	103,02826	81,56267762
PTGER3	7,02761448	42,58215434	2,08166997	1,117859213	99,06401427	141,0606661	72,03601919	22,24436662
ZRANB2	1100,524428	1784,489352	2023,383211	2334,090036	1270,414337	1124,797468	923,9038275	1120,307192
MIR186	14,05522896	22,77650116	6,24500991	12,29645134	4,354462166	2,765895414	0	3,370358579
NEGR1	21,08284344	7,922261273	5,204174925	3,353577638	39,19015949	50,70808259	17,59019073	89,65153821
LRRIQ3	28,11045792	22,77650116	2,08166997	6,707155276	9,797539872	17,51733762	13,40205008	6,740717159
FPGT	33,7325495	65,3586555	48,91924429	77,13228568	29,39261962	272,9016808	286,4688205	272,9990449
TNNI3K	0	5,941695954	0	0	0	0	34,34275334	26,96286863
ERICH3	0	30,69876243	7,285844895	16,76788819	22,86092637	3,687860552	138,2086415	93,69596851
CRYZ	82,92585087	65,3586555	48,91924429	67,07155276	303,723736	991,1125233	190,1415855	153,6883512
TYW3	32,32702661	0	7,285844895	13,41431055	0	88,50865324	46,90717529	64,03681301
LHX8	32,32702661	18,81537052	8,32667988	6,707155276	23,94954191	8,297686241	1,67525626	0
SLC44A5	1,405522896	0	6,24500991	0	3,265846624	1,843930276	5,025768781	8,762932306
ACADM	730,8719059	709,0423839	835,7904929	786,9728857	1765,734408	2712,421436	1617,459919	952,4633345
RABGGTB	920,6174969	645,6642937	745,2378492	660,6547947	613,9791653	643,5316663	507,6026469	481,2872051
SNORD45B	0	0	0	0	0	2,765895414	0,83762813	6,740717159
MSH4	4,216568688	0	3,122504955	5,589296064	2,177231083	0	0	0
ASB17	1,405522896	10,89310925	0	6,707155276	7,62030879	12,90751193	0	0
ST6GALNAC3	7,02761448	5,941695954	0	1,117859213	1,088615541	15,67340734	31,82986895	102,4589008
ST6GALNAC5	18,27179765	30,69876243	13,5308548	7,825014489	19,59507974	2,765895414	4,188140651	51,90352212
PIGK	397,7629796	226,7747289	383,0272745	205,6860951	217,7231083	670,2686553	683,5045542	613,4052614
AK5	39,35464109	16,8348052	10,40834985	22,35718425	7,62030879	0,921965138	12,56442195	9,437004022
USP33	518,6379486	760,5370822	839,9538329	909,9373991	753,3219546	920,1212076	1395,488465	1442,513472
MIGA1	192,5566368	227,7650116	85,34846877	221,3361241	181,7987954	520,9103029	562,8861035	446,2354759
NEXN	39,35464109	61,39752486	40,59256441	41,36079087	223,166186	626,9362938	362,6929803	490,0501374
FUBP1	2380,955786	3195,642141	3095,443245	3191,488052	2224,041551	827,0027287	792,3962111	1625,186907
DNAJB4	944,5113861	630,8100538	1190,715223	632,7083144	1114,742314	813,1732516	1182,73092	1544,972373
GIPC2	11,24418317	14,85423989	5,204174925	38,00721323	130,633865	357,7224735	1056,249072	447,5836193
PTGFR	7,02761448	4,951413295	6,24500991	0	40,27877503	10,14161652	209,4070325	465,109484
IFI44L	14,05522896	28,71819711	24,98003964	29,06433953	6,531693248	0	9,213909431	3,370358579
IFI44	22,48836634	12,87367457	36,42922447	55,89296064	35,92431287	257,2282735	126,4818477	204,2437299
ADGRL4	5,622091584	6,931978614	2,08166997	6,707155276	194,8621819	852,8177526	1991,879693	2856,04186
ADGRL2	2877,105368	1842,916029	2104,56834	1611,952985	2115,179997	1403,23094	914,6899181	2225,110734
TTLL7	483,4998762	170,3286174	250,8412314	239,2218715	362,5089753	799,3437746	1033,633113	1123,67755
PRKACB	812,3922339	571,3930943	870,1380474	609,2332709	839,3225824	1254,794553	1340,205008	1716,186589
SAMD13	15,46075186	0,990282659	1,040834985	14,53216977	1,088615541	0,921965138	0,83762813	0,674071716
UOX	2,811045792	5,941695954	8,32667988	13,41431055	14,15200204	1,843930276	13,40205008	10,78514745
DNASE2B	0	0	0	0	0	1,843930276	1,67525626	6,066645443
RPF1	906,5622679	836,7888469	929,4656416	966,948219	619,422243	309,7802863	391,1723368	321,5322085
GNG5	268,4548731	214,891337	343,475545	191,1539254	374,4837462	1138,626945	1138,336629	959,2040517
SPATA1	35,1380724	9,902826591	17,69419474	21,23932504	23,94954191	21,20519817	14,23967821	48,53316354
CTBS	71,6816677	54,46554625	44,75590435	31,30005796	59,87385478	182,5490973	334,2136239	332,3173559
SSX2IP	252,9941213	229,7455769	310,1688255	192,2717846	494,2314558	939,4824755	763,9168547	500,8352849
LPAR3	22,48836634	5,941695954	13,5308548	10,06073291	3,265846624	8,297686241	436,4042558	223,7918097
MCOLN2	12,64970606	17,82508786	6,24500991	3,353577638	8,708924331	28,58091928	26,80410016	18,19993633
MCOLN3	19,67732054	3,961130636	6,24500991	3,353577638	56,60800815	47,94218717	212,7575451	113,91812
SYDE2	94,17003403	116,8533538	201,9219871	83,83944095	92,53232102	189,0028533	474,0975217	347,8210054
BCL10	158,8240873	251,5317954	175,9011125	271,6397887	151,3175603	469,2802552	680,1540417	544,6499464
DDAH1	185,5290223	453,5494579	217,5345119	627,1190183	17,41784866	45,17629176	338,4017646	673,3976442
CCN1	1933,999505	12699,38482	970,058206	11822,47903	1061,400153	420,4161029	3796,130686	2939,626753
ZNHIT6	88,54794245	115,8630711	173,8194425	164,3253043	68,58277911	117,0895725	165,8503698	145,5994906
COL24A1	0	15,84452255	11,44918483	10,06073291	6,531693248	23,97109359	0,83762813	6,740717159
ODF2L	157,4185644	305,9973417	108,2468384	336,475623	133,8997116	251,6964827	160,824601	186,7178653
CLCA2	8,433137376	28,71819711	2,08166997	5,589296064	5,443077707	2,765895414	2,51288439	2,696286863
CLCA1	0	7,922261273	4,16333994	23,47504347	1,088615541	3,687860552	2,51288439	229,8584551
SH3GLB1	854,5579208	1394,317984	512,0908126	1645,488761	2633,360995	1896,482289	2571,51836	3168,811136
SELENOF	2981,114062	2402,425731	3646,044952	2876,251754	2461,359739	4299,123438	6911,269702	5230,122443
HS2ST1	380,8967048	679,3339041	453,8040534	582,4046498	161,1151001	516,3004772	4176,413857	2986,811773
LMO4	4847,648468	5823,852318	6083,680487	5710,024858	4073,599356	1301,814775	1181,055663	777,8787601
PKN2	1221,399397	1817,168679	2237,795218	1992,025117	1717,835324	1145,080701	1119,071182	1713,490302
GTF2B	1100,524428	912,050329	1268,777847	945,7088939	738,0813371	469,2802552	717,0096794	554,0869504
KYAT3	528,4766089	190,1342705	102,0018285	156,5002898	286,3058874	164,1097945	116,4303101	79,54046247
RBMXL1	981,0549814	1049,699619	849,3213477	1344,784633	918,7915169	224,9594937	248,7755546	220,4214511
GBP3	44,97673267	95,06713527	169,6561025	173,268178	59,87385478	362,3322992	473,2598935	964,5966254
GBP2	37,94911819	63,37809018	135,308548	108,4323436	62,05108586	358,6444386	1051,223303	1049,529662
GBP7	53,40987005	77,24204741	70,77677898	156,5002898	63,1397014	419,4941378	753,8653171	1398,69881
GBP4	168,6627475	239,6484035	207,126162	365,5399626	215,5458772	151,2022826	341,7522771	786,6416924
LRRC8B	171,4737933	239,6484035	123,8593632	257,1076189	90,35508993	109,7138514	195,1673543	758,3306804
LRRC8C	751,9547494	513,9567001	292,4746308	534,3367037	252,5588056	398,2889396	1074,676891	1291,521408
LRRC8D	4185,647184	2367,765838	4367,343597	2463,761705	1355,326349	1382,947707	658,3757103	713,1678754
BARHL2	7,02761448	0	6,24500991	2,235718425	8,708924331	0	0	0
HFM1	9,838660272	2,970847977	10,40834985	10,06073291	3,265846624	0,921965138	0	2,022215148
CDC7	30,92150371	69,31978614	17,69419474	53,65724221	47,89908382	39,64450093	22,61595951	59,99238271
TGFBR3	344,3531095	204,9885104	493,3557829	181,0931925	1134,337394	1370,96216	1356,119943	1307,699129
BRDT	39,35464109	58,42667689	28,10254459	60,36439749	69,67139465	59,92773396	36,0180096	39,77023124
EPHX4	4,216568688	188,1537052	0	143,0859792	9,797539872	4,60982569	27,64172829	11,45921917
GLMN	46,38225557	162,4063561	100,9609935	241,4575899	152,4061758	110,6358165	82,08755675	83,58489277
RPAP2	115,2528775	120,8144844	179,0236174	204,5682359	86,00062777	243,3987964	131,5076164	155,7105664
GFI1	16,86627475	19,80565318	21,85753468	2,235718425	7,62030879	0,921965138	3,350512521	6,740717159
EVI5	231,9112778	596,1501608	543,3158622	723,2549106	723,929335	758,7773085	937,3058776	1290,847336
RPL5	19528,33512	12444,88218	28254,5065	12220,43691	8846,089889	4301,889334	5134,660438	3978,371267
DIPK1A	1838,423948	503,0635908	1430,107269	629,3547368	1435,883899	1141,392841	414,6259244	237,273244
MTF2	961,3776609	1157,640428	1039,79415	1191,637921	659,7010181	302,4045652	285,6311924	338,3840014
TMED5	396,3574567	409,9770209	512,0908126	458,3222772	377,7495929	800,2657397	913,85229	1071,774028
CCDC18	54,81539294	57,43639423	18,73502973	53,65724221	41,36739057	54,39594314	5,863396911	9,437004022
DR1	295,1598082	598,1307261	566,2142318	717,6656146	475,7249916	803,9536003	798,259608	920,1078922
FNBP1L	1978,976238	3790,802019	2683,272591	4501,61905	3013,287819	1979,459151	2619,263163	2537,205939
BCAR3	59,03196163	110,9116578	308,0871555	112,9037805	77,29170344	75,60114131	873,6461397	947,7448325
DNTTIP2	304,9984684	255,492926	303,9238156	399,0757389	182,887411	468,3582901	691,8808355	627,5607675
GCLM	612,8079827	1053,660749	961,7315261	1132,391382	899,1964372	682,2542021	739,6256389	716,538234
ABCA4	158,8240873	78,23233007	98,87932357	70,4251304	97,97539872	11,06358165	122,293707	84,25896448
ARHGAP29	922,0230198	719,9354932	1649,723451	855,1622977	1287,832185	2212,716331	2678,73476	3368,336364
ABCD3	2432,960133	3448,164219	3529,471434	3238,438139	3023,085358	2500,369454	3018,811781	2425,310034
F3	63,24853032	89,12543932	8,32667988	52,539383	41,36739057	497,8611745	1029,444972	835,8489277
SLC44A3	1765,336757	859,5653481	2511,534819	822,7443806	1923,583662	2004,35221	856,055949	548,6943767
CNN3	7224,387686	7396,421181	4718,104987	8000,518385	3509,696505	2374,06023	2089,044557	3759,972031
ALG14	174,2848391	153,4938122	151,9619078	182,2110517	228,6092637	348,5028221	288,1440768	343,7765751
TLCD4	95,57555693	22,77650116	63,49093408	42,47865008	88,17785885	1295,361019	320,8115738	320,8581368
RWDD3	40,76016398	0	32,26588453	15,65002898	15,24061758	88,50865324	67,84787854	53,25166555
PTBP2	709,7890625	946,7102221	1021,05912	898,758807	820,8161182	433,3236148	171,7137667	326,9247822
DPYD	43,57120978	15,84452255	8,32667988	16,76788819	341,82528	282,1213322	134,0205008	88,30339478
SNX7	299,3763769	379,2782584	233,1470366	288,4076769	187,2418731	218,5057377	522,6799532	445,5614042
PLPPR5	18,27179765	0,990282659	4,16333994	11,17859213	0	0	0,83762813	2,022215148
PLPPR4	167,2572246	49,51413295	344,51638	36,88935402	825,1705804	719,1328076	2,51288439	12,8073626
PALMD	25,29941213	86,15459134	105,1243335	57,01081985	119,7477096	230,4912845	704,4452574	918,7597487
FRRS1	35,1380724	116,8533538	15,61252477	133,0252463	103,4184764	109,7138514	77,06178797	86,28117963
AGL	231,9112778	392,151933	213,3711719	347,6542152	881,7785885	1512,944791	290,6569612	325,5766388
SLC35A3	148,985427	166,3674867	160,2885877	204,5682359	130,633865	805,7975305	655,8628259	701,7086562
MFSD14A	172,8793162	159,4355081	263,3312512	134,1431055	186,1532576	1053,806153	1088,078941	1135,13677
SASS6	22,48836634	54,46554625	20,8166997	74,89656725	28,30400408	67,30345507	68,68550667	78,19231904
TRMT13	119,4694462	140,6201376	90,55264369	158,7360082	95,79816764	66,38148993	76,22415984	119,3106937
LRRC39	0	0,990282659	0	0	22,86092637	129,9970844	14,23967821	13,48143432
DBT	179,9069307	316,8904509	242,5145515	299,586269	439,8006787	564,2426644	585,502063	393,6578821
RTCA	290,9432395	309,9584723	162,3702577	308,5291427	211,191415	250,7745175	395,3604774	264,9101843
CDC14A	260,0217358	281,2402752	232,1062016	394,6043021	261,2677299	421,338068	527,705722	448,9317628
GPR88	1,405522896	26,7376318	15,61252477	17,8857474	13,0633865	1,843930276	52,7705722	27,63694035
VCAM1	8,433137376	542,6748972	6,24500991	640,5333289	156,760638	224,0375285	1229,638095	957,8559083
EXTL2	61,84300742	53,47526359	73,89928393	52,539383	69,67139465	259,9941689	265,5281173	179,3030764
SLC30A7	468,0391244	549,6068758	425,7015089	640,5333289	504,0289957	655,5172131	701,0947449	785,293549
DPH5	73,08719059	101,9991139	65,57260405	76,01442646	127,3680183	102,3381303	80,41230049	68,0812433
S1PR1	22,48836634	16,8348052	23,93920465	11,17859213	426,7372922	492,3293836	2518,747787	5783,535322
OLFM3	0	0	4,16333994	1,117859213	8,708924331	2,765895414	0	0
COL11A1	77,30375928	12,87367457	34,3475545	7,825014489	81,6461656	39,64450093	0	0
RNPC3	368,2469988	326,7932775	325,7813503	441,554389	482,2566848	239,7109359	137,3710133	285,8064075
AMY2B	188,3400681	175,2800307	133,2268781	236,9861531	328,7618935	0	0	0
PRMT6	362,6249072	391,1616503	337,2305351	315,236298	178,5329488	242,4768313	143,2344103	161,7772118
NTNG1	18,27179765	43,572437	9,367514865	12,29645134	10,88615541	5,531790827	0	2,696286863
VAV3	449,7673267	355,5114746	756,6870341	400,1935981	296,1034273	319,9219029	161,6622291	345,1247185
SLC25A24	89,95346535	654,5768377	114,4918483	672,951246	553,016695	858,3495434	702,7700012	630,2570543
FAM102B	57,62643874	302,036211	225,8611917	351,0077928	235,1409569	544,8813965	979,1872841	945,7226174
HENMT1	2,811045792	0	0	3,353577638	0	0	4,188140651	0,674071716
PRPF38B	1818,746627	2661,879788	1425,943929	2678,390674	1413,022973	907,2136957	849,354924	1360,276723
FNDC7	19,67732054	17,82508786	2,08166997	20,12146583	5,443077707	30,42484955	56,95871285	53,25166555
STXBP3	652,1626238	1016,030008	1099,121744	1044,080505	866,5379709	688,707958	1042,009394	902,5820276
AKNAD1	23,89388923	0	18,73502973	3,353577638	7,62030879	0	0,83762813	1,348143432
GPSM2	195,3676825	231,7261422	154,0435778	254,8719005	81,6461656	111,5577817	238,7240171	251,42875
CLCC1	425,8734375	406,0158902	496,4782878	308,5291427	373,3951307	628,7802241	623,1953288	498,138998
WDR47	365,435953	502,0733082	427,7831788	534,3367037	457,2185274	304,2484955	381,1207992	433,4281133
TAF13	102,6031714	184,1925746	121,7776932	206,8039544	134,9883271	270,1357854	410,4377838	351,8654357
TMEM167B	309,2150371	255,492926	456,9265584	370,0113994	242,7612657	1084,231002	1514,431659	1232,203097
SCARNA2	0	0	0	0	0	18,43930276	9,213909431	17,52586461
CELSR2	6811,163954	4604,814365	7678,239684	4686,06582	2852,172718	992,0344884	147,4225509	317,4877782
PSRC1	125,0915377	297,0847977	42,67423438	387,8971468	16,32923312	39,64450093	20,10307512	16,8517929
MYBPHL	25,29941213	17,82508786	20,8166997	14,53216977	4,354462166	0	176,7395355	197,5030128
SORT1	5650,202042	3249,117404	7984,24517	3218,316673	6423,92031	6880,625824	7656,758738	5370,32936
PSMA5	2074,551795	2506,40541	2322,102851	2782,35158	1966,039668	698,8495745	820,0379394	709,7975168
SYPL2	33,7325495	42,58215434	51,00091426	39,12507244	146,9630981	835,300415	0,83762813	2,022215148
ATXN7L2	355,5972927	238,6581208	190,4728022	285,0540992	254,7360367	69,14738534	36,85563773	93,69596851
CYB561D1	189,745591	195,0856838	351,8022249	186,6824885	219,9003394	271,0577505	237,886389	202,8955865
AMIGO1	357,0028156	220,833033	812,8921233	231,396857	908,9939771	849,129892	324,9997145	248,7324632
GPR61	18,27179765	29,70847977	31,22504955	25,71076189	22,86092637	1,843930276	1,67525626	0
GNAI3	1361,951686	2670,792332	2127,466709	2734,283634	2279,560944	1866,057439	1778,28452	2083,555674
GNAT2	2,811045792	5,941695954	1,040834985	2,235718425	35,92431287	9,219651379	0	0,674071716
AMPD2	572,0478187	959,5838966	320,5771754	666,2440908	891,5761284	467,4363249	283,9559361	355,2357943
GSTM4	635,296349	5146,498979	5475,832856	4069,007534	1222,515253	227,7253891	200,1931231	107,8514745
GSTM2	237,5333694	1426,007029	1037,71248	983,7161072	518,1809977	406,5866258	2636,853354	1616,423975
GSTM1	742,1160891	5407,933601	4500,570475	3951,632317	1488,137445	2239,45332	7162,558141	4996,219558
GSTM5	1336,652274	10293,98824	8514,030177	7698,696398	2332,903105	501,549035	125,6442195	141,5550603
GSTM3	1003,543348	688,2464481	1026,263295	656,1833579	644,4604005	0	5,863396911	7,414788875
EPS8L3	136,3357209	33,66961041	153,0027428	51,42152378	47,89908382	0	0	0
CSF1	28,11045792	5462,399147	176,9419474	5289,709795	332,0277401	452,6848827	824,2260801	646,4347755
AHCYL1	3227,080569	5378,225121	4790,963436	5711,142718	3927,724873	2202,574714	1715,462411	1655,520134
STRIP1	1487,043224	1552,763209	1652,845956	1332,488182	1476,162674	673,9565158	479,1232904	574,3091019
ALX3	9,838660272	1,980565318	2,08166997	2,235718425	0	0,921965138	0	0
UBL4B	4,216568688	12,87367457	1,040834985	4,471436851	4,354462166	0,921965138	0	0
SLC6A17	54,81539294	119,8242017	131,1452081	128,5538095	1225,7811	986,5026976	6,701025041	16,17772118
KCNC4	527,071086	298,0750804	257,0862413	339,8292007	251,4701901	215,7398423	0,83762813	2,696286863
RBM15	538,3152692	411,9575862	391,3539543	433,7293745	321,1415847	193,612679	178,4147917	157,0587098
SLC16A4	32,32702661	1,980565318	34,3475545	20,12146583	10,88615541	24,89305872	26,80410016	12,8073626
LAMTOR5	295,1598082	375,3171278	368,4555847	300,7041282	387,5471327	615,8727121	669,264876	568,9165282
PROK1	4,216568688	2,970847977	1,040834985	4,471436851	3,265846624	0	0	0,674071716
KCNA10	9,838660272	2,970847977	3,122504955	12,29645134	17,41784866	0	0	0
KCNA2	70,2761448	47,53356764	23,93920465	49,18580536	103,4184764	16,59537248	24,29121577	47,85909183
KCNA3	8,433137376	17,82508786	1,040834985	1,117859213	1,088615541	3,687860552	32,66749708	33,02951408
CD53	0	1,980565318	0	10,06073291	23,94954191	138,2947707	1139,174257	568,2424565
LRIF1	85,73689666	71,30035145	48,91924429	86,07515938	86,00062777	329,1415542	294,8451018	312,0952044
DRAM2	806,7701423	714,9840799	1439,474784	832,8051135	703,2456397	950,5460572	1357,795199	1438,469042
CEPT1	978,2439356	1086,340077	1542,517448	1127,919946	1411,934357	880,4767067	991,7517061	1003,018713
DENND2D	341,5420637	405,0256076	1049,161665	462,7937141	337,4708178	498,7831396	350,1285584	231,8806703
PIFO	5,622091584	19,80565318	9,367514865	91,66445544	23,94954191	2,765895414	213,5951732	126,0514109
OVGP1	5,622091584	12,87367457	13,5308548	29,06433953	1,088615541	12,90751193	4,188140651	14,15550603
WDR77	513,015857	863,5264787	456,9265584	826,0979582	216,6344927	582,6819672	553,672194	531,8425838
ATP5PB	1231,238057	1328,959328	1640,355936	1363,788239	1613,328232	3586,444386	3101,736966	2088,274176
TMIGD3	16,86627475	16,8348052	22,89836967	1,117859213	0	15,67340734	4,188140651	6,066645443
ADORA3	22,48836634	29,70847977	26,02087462	30,18219874	2,177231083	6,453755965	18,42781886	21,57029491
RAP1A	2572,1069	2740,112118	4676,471587	2965,680491	2871,767798	1148,768562	1795,037083	1917,05996
INKA2	146,1743812	182,2120093	258,1270763	173,268178	42,45600611	126,3092239	331,7007395	337,7099297
DDX20	601,5637995	510,9858521	623,460156	381,1899915	271,0652698	266,4479249	268,0410016	229,1843834
KCND3	53,40987005	16,8348052	8,32667988	17,8857474	44,6332372	85,74275783	35,18038147	26,28879692
CTTNBP2NL	431,4955291	1476,511445	312,2504955	1780,749726	351,6228199	374,317846	1929,895212	2931,537892
WNT2B	16,86627475	16,8348052	0	14,53216977	27,21538853	4,60982569	91,30146618	42,4665181
ST7L	486,310922	537,7234839	911,7714468	545,5152958	361,4203597	235,1011102	278,9301673	362,6505831
CAPZA1	1286,05345	1973,63334	1506,088223	1964,078637	1005,88076	572,5403506	769,7802516	781,9231904
MOV10	448,3618038	337,6863867	244,5962215	413,6079087	560,6370038	355,8785432	173,3890229	235,9251006
RHOC	209,4229115	217,862185	126,9818682	167,6788819	599,8271633	1010,473791	1225,449954	1263,884467
PPM1J	71,6816677	92,09628729	62,4500991	72,66084883	128,4566339	224,0375285	53,60820033	37,07394437
TAFA3	2,811045792	9,902826591	1,040834985	13,41431055	0	27,65895414	5,863396911	6,740717159
SLC16A1	186,9345452	192,1148359	358,0472348	230,2789978	132,811096	320,843868	1005,153756	436,1244002
LRIG2	268,4548731	304,0167763	508,9683076	282,8183808	238,4068036	297,7947395	328,350227	339,7321448
MAGI3	1108,957565	1927,090055	2258,611917	2084,807432	1635,100543	1221,603808	2628,477072	2576,302098
PHTF1	441,3341894	1193,290604	298,7196407	1436,449088	682,5619444	367,86409	575,4505254	581,0498191
RSBN1	639,5129177	1736,955784	922,1797967	2142,936111	645,549016	440,6993359	456,5073309	464,4354122
PTPN22	37,94911819	163,3966387	23,93920465	222,4539833	132,811096	348,5028221	86,2756974	59,318311
BCL2L15	14,05522896	41,59187168	8,32667988	40,24293166	14,15200204	6,453755965	0	4,044430295
AP4B1	281,1045792	227,7650116	227,9428617	274,9933663	323,3188158	272,9016808	269,7162579	213,0066622
DCLRE1B	94,17003403	75,26148209	168,6152676	91,66445544	114,3046318	209,2860863	184,2781886	153,0142795
HIPK1	3038,740501	4397,845289	5235,399974	4627,937141	4212,942145	2350,089137	2580,732269	3062,307805
OLFML3	0	13,86395723	2,08166997	5,589296064	490,9656092	242,4768313	2504,508109	2096,363036
SYT6	7,02761448	5,941695954	1,040834985	6,707155276	23,94954191	7,375721103	12,56442195	19,54807976
TRIM33	1148,312206	1552,763209	1397,841385	1921,599987	1158,286936	739,4160406	671,7777604	759,6788238
BCAS2	573,4533416	486,2287856	799,3612685	611,4689893	544,3077707	807,6414608	812,4992862	649,8051341
DENND2C	36,5435953	85,16430868	31,22504955	52,539383	45,72185274	78,36703672	99,67774749	118,636622
AMPD1	4,216568688	0,990282659	7,285844895	11,17859213	339,6480489	881,3986718	13,40205008	8,08886059
NRAS	390,7353651	888,2835452	435,0690237	1009,426869	587,8523923	804,8755654	1365,333852	1671,697855
CSDE1	10372,75897	11284,2709	9327,963135	12513,31603	8702,392638	4216,146576	4743,488101	5001,612132
SIKE1	267,0493502	262,4249047	316,4138354	247,046886	261,2677299	448,9970222	645,8112883	802,1453419
SYCP1	1,405522896	0	0	6,707155276	10,88615541	1,843930276	5,025768781	0,674071716
TSHB	1,405522896	0	0	0	2,177231083	0	2,51288439	22,91843834
TSPAN2	61,84300742	28,71819711	29,14337958	42,47865008	95,79816764	124,4652936	4019,777397	2580,346528
NGF	0	12,87367457	0	16,76788819	64,22831694	36,87860552	7,538653171	1,348143432
VANGL1	1124,418317	959,5838966	1436,352279	1174,870033	551,9280795	610,3409213	244,587414	309,3989176
CASQ2	5,622091584	12,87367457	5,204174925	3,353577638	20,68369529	102,3381303	130,6699883	262,2138975
NHLH2	5,622091584	12,87367457	23,93920465	12,29645134	10,88615541	0	0	0
SLC22A15	394,9519338	291,1431018	1385,351365	250,4004636	58,78523923	86,66472296	212,7575451	163,1253552
MAB21L3	21,08284344	272,3277312	27,06170961	141,96812	14,15200204	21,20519817	5,863396911	2,696286863
ATP1A1	48005,63451	27431,81994	59273,47072	24898,07824	48837,47042	35552,81965	7969,19403	6923,390594
IGSF3	1135,6625	707,0618186	1113,693434	636,061892	643,371785	422,2600332	260,5023485	244,0139611
CD2	12,64970606	9,902826591	8,32667988	7,825014489	0	6,453755965	347,615674	197,5030128
PTGFRN	2799,801609	2733,180139	2205,529333	2945,559025	1151,755243	1071,32349	4163,011807	5232,81873
CD101	2,811045792	1,980565318	5,204174925	1,117859213	4,354462166	4,60982569	57,79634098	37,07394437
TTF2	156,0130415	177,260596	73,89928393	214,6289688	88,17785885	176,0953413	112,2421694	135,4884149
TRIM45	66,05957611	68,32950348	51,00091426	92,78231465	117,5704785	101,4161652	59,47159724	55,94795242
VTCN1	8,433137376	173,2994653	9,367514865	143,0859792	7,62030879	32,26877983	36,0180096	39,09615952
MAN1A2	909,3733137	1553,753492	1559,170807	1715,913892	969,9564474	1197,632714	1112,370157	1137,158985
TENT5C	234,7223236	76,25176475	157,1660827	65,95369355	1445,681439	3387,299917	1079,70266	630,2570543
GDAP2	268,4548731	266,3860353	442,3548686	298,4684098	424,5600611	311,6242166	290,6569612	390,9615952
WDR3	326,0813119	474,3453937	405,9256441	543,2795774	263,444961	349,4247873	402,8991306	436,1244002
SPAG17	19,67732054	15,84452255	0	0	0	2,765895414	128,994732	165,1475704
TBX15	19,67732054	7,922261273	11,44918483	15,65002898	218,8117238	521,8322681	0	4,044430295
WARS2	84,33137376	143,5909856	102,0018285	128,5538095	189,4191042	164,1097945	104,7035163	124,7032674
HAO2	18,27179765	10,89310925	12,49001982	2,235718425	13,0633865	0	0	0
HSD3B2	4,216568688	8,912543932	20,8166997	1,117859213	0	0	20,10307512	4,044430295
HSD3B1	4,216568688	0	0	4,471436851	0	0	0	0
PHGDH	1128,634886	4135,420384	1402,004725	4107,014747	519,2696132	189,0028533	197,6802387	76,84417561
HMGCS2	338,7310179	19,80565318	343,475545	7,825014489	838,2339669	1817,193287	375,2574023	227,83624
REG4	1,405522896	7,922261273	20,8166997	3,353577638	5,443077707	0	0	0
ADAM30	7,02761448	10,89310925	1,040834985	4,471436851	0	0	0	0
NOTCH2	1023,220668	818,9637591	1101,203414	972,5375151	805,5755006	932,1067544	1093,942338	1121,655335
SEC22B	1644,461788	785,2941487	1545,639953	870,8123267	1484,871598	989,268593	1106,50676	850,6785054
PDZK1	23,89388923	22,77650116	19,77586471	3,353577638	16,32923312	0	3,350512521	0
CD160	11,24418317	0,990282659	0	2,235718425	1,088615541	0,921965138	1,67525626	6,066645443
RNF115	761,7934096	706,0715359	1017,936615	811,5657884	916,6142858	708,0692259	701,9323731	668,0050704
POLR3C	706,9780167	559,5097024	673,4202353	645,0047657	412,5852902	401,9768001	310,7600363	311,4211327
NUDT17	32,32702661	7,922261273	30,18421456	8,942873702	17,41784866	23,97109359	28,47935642	22,24436662
PIAS3	886,8849474	790,2455619	851,4030177	681,8941197	797,9551918	378,9276717	361,8553522	481,2872051
ANKRD35	5,622091584	22,77650116	31,22504955	19,00360662	45,72185274	18,43930276	37,69326586	15,50364947
ITGA10	32,32702661	33,66961041	18,73502973	31,30005796	28,30400408	24,89305872	8,376281301	42,4665181
PEX11B	231,9112778	232,7164249	452,7632185	188,9182069	289,571734	463,7484644	313,2729207	340,4062165
RBM8A	342,9475866	284,2111232	376,7822646	297,3505506	260,1791144	650,9073874	948,1950433	814,2786328
LIX1L	71,6816677	66,34893816	67,65427402	70,4251304	109,9501697	189,9248184	639,1102633	662,6124967
ANKRD34A	96,98107983	31,68904509	61,40926411	61,4822567	121,9249406	10,14161652	2,51288439	0,674071716
POLR3GL	98,38660272	9,902826591	70,77677898	57,01081985	83,82339669	184,3930276	409,6001556	357,2580094
TXNIP	8057,862763	2580,67661	16782,4233	2366,507953	10198,15039	7304,729788	9618,483818	10900,41372
HJV	4,216568688	1,980565318	8,32667988	3,353577638	198,1280285	1027,991129	39,36852212	55,2738807
PRKAB2	37,94911819	60,4072422	141,553558	54,77510142	59,87385478	543,0374662	180,090048	358,6061528
FMO5	78,70928218	29,70847977	81,18512883	34,65363559	259,0904988	304,2484955	598,0664849	437,4725436
CHD1L	16,86627475	9,902826591	36,42922447	11,17859213	18,5064642	844,5200663	287,3064486	198,8511562
BCL9	4558,110752	2909,450452	1874,543808	2948,912603	2365,561571	626,9362938	280,6054236	314,1174196
ACP6	449,7673267	324,8127122	393,4356243	301,8219874	256,9132678	354,034613	154,9612041	227,83624
GJA5	42,16568688	16,8348052	19,77586471	12,29645134	28,30400408	24,89305872	891,2363305	752,9381066
GJA8	0	1,980565318	0	2,235718425	1,088615541	0	0	0
PDE4DIP	1433,633354	823,9151724	2579,189093	757,9085462	2709,564082	6831,761672	768,1049953	963,248482
H3C13	63,24853032	91,10600464	46,83757432	79,3680041	77,29170344	0	0,83762813	1,348143432
H4C14	25,29941213	19,80565318	6,24500991	8,942873702	9,797539872	11,98554679	2,51288439	13,48143432
H3C14	39,35464109	66,34893816	30,18421456	30,18219874	75,11447236	0	0	0
H2AC18	314,8371287	265,3957526	296,6379707	366,6578218	283,0400408	0	1,67525626	4,044430295
H2AC19	323,2702661	262,4249047	290,3929608	339,8292007	262,3563455	0	0	0
H3C15	46,38225557	89,12543932	40,59256441	49,18580536	90,35508993	13,82947707	17,59019073	22,24436662
H2BC21	99,79212562	60,4072422	39,55172943	51,42152378	84,91201223	354,9565781	130,6699883	114,5921917
H2AC20	441,3341894	454,5397405	493,3557829	431,4936561	337,4708178	2,765895414	0	6,066645443
H2AC21	116,6584004	71,30035145	113,4510134	96,13589229	121,9249406	0,921965138	0,83762813	0,674071716
BOLA1	262,8327816	194,0954012	238,3512116	185,5646293	242,7612657	178,8612368	211,9199169	107,1774028
SV2A	84,33137376	25,74734914	28,10254459	17,8857474	274,3311164	145,6704918	19,26544699	11,45921917
SF3B4	2045,035814	2008,293233	1730,90858	1705,853159	1144,134934	378,9276717	357,6672116	392,3097386
MTMR11	268,4548731	195,0856838	24,98003964	267,1683518	269,9766543	267,36989	117,2679382	126,7254826
OTUD7B	1288,864496	1666,645715	1676,785161	1561,64932	2095,584917	1888,184602	2436,660231	1820,667705
VPS45	453,9838954	513,9567001	614,0926411	525,39383	537,7760774	274,7456111	235,3735046	177,954933
PLEKHO1	66,05957611	79,22261273	65,57260405	134,1431055	489,8769936	262,7600643	708,6333981	978,7521314
ANP32E	1100,524428	1109,116578	1407,2089	1152,512848	1402,136817	1697,337819	2013,658025	1875,941585
APH1A	4473,779378	3544,221637	4187,279145	3146,773684	3040,503207	599,2773396	779,8317892	817,6489914
CIART	52,00434715	13,86395723	5,204174925	19,00360662	55,51939261	1,843930276	180,9276761	345,7987902
MRPS21	445,550758	325,8029948	503,7641327	345,4184967	364,6862064	484,9536625	516,8165563	336,3617862
PRPF3	872,8297184	909,079481	715,0536347	889,8159333	836,0567358	296,8727744	317,4610613	413,2059618
RPRD2	1055,547695	1138,825058	1124,101784	1059,730534	954,7158298	575,3062461	500,0639937	590,4868231
TARS2	557,9925897	385,2199544	352,8430599	499,6830681	539,9533085	277,5115065	233,6982483	290,5249095
ECM1	42,16568688	168,348052	16,65335976	153,1467121	324,4074313	399,2109047	1875,449383	1388,587735
ADAMTSL4	172,8793162	266,3860353	34,3475545	238,1040123	137,1655582	94,96240921	587,1773192	908,648673
MCL1	1137,068023	2369,746403	1421,780589	2284,904231	1005,88076	2234,843494	5856,695886	6499,399484
ENSA	1356,329595	1289,348022	1469,658999	1520,288529	1152,843858	1387,557533	1694,521707	1708,097728
GOLPH3L	477,8777846	639,7225978	729,6253245	697,5441487	957,9816764	685,0200975	643,2984039	529,8203687
HORMAD1	4,216568688	0	0	0	1,088615541	0	0	0,674071716
CTSS	28,11045792	33,66961041	45,79673934	33,53577638	618,3336275	815,9391471	5002,315193	2417,895245
CTSK	7,02761448	0	5,204174925	5,589296064	236,2295725	128,1531542	790,7209548	315,465563
ARNT	1338,057797	1077,427533	1463,413989	1064,20197	1373,832813	755,089448	918,8780588	1102,781327
SETDB1	867,2076268	1114,067991	1012,73244	1154,748567	694,5367154	501,549035	450,643934	651,8273492
CERS2	7442,243734	5365,351447	7782,323183	4996,830681	5095,809349	3176,1699	3652,058647	3230,825734
ANXA9	92,76451114	11,88339191	63,49093408	16,76788819	93,62093656	393,6791139	128,994732	53,25166555
MINDY1	704,1669709	473,355111	566,2142318	449,3794035	668,4099424	975,4391159	1032,795484	788,6639076
PRUNE1	389,3298422	267,376318	332,0263602	313,0005796	378,8382084	496,9392093	460,6954716	295,9174833
BNIPL	472,2556931	264,40547	648,4401956	214,6289688	437,6234476	615,8727121	108,8916569	74,14788875
CDC42SE1	825,04194	535,7429186	947,1598363	562,283184	654,2579404	1789,534333	2125,900194	1501,157711
MLLT11	43,57120978	11,88339191	33,30671952	43,5965093	112,1274008	251,6964827	89,62620992	111,2218331
GABPB2	99,79212562	201,0273798	287,2704559	162,0895858	152,4061758	897,0720792	978,349656	1155,358921
SEMA6C	106,8197401	145,5715509	112,4101784	171,0324595	391,9015949	265,5259597	39,36852212	50,55537869
TNFAIP8L2	23,89388923	5,941695954	9,367514865	0	63,1397014	42,41039634	192,6544699	62,68866958
SCNM1	340,1365408	384,2296717	304,9646506	279,4648032	347,2683577	265,5259597	286,4688205	203,5696582
LYSMD1	78,70928218	75,26148209	115,5326833	93,90017387	96,88678318	38,72253579	41,88140651	33,70358579
TMOD4	60,43748453	31,68904509	34,3475545	31,30005796	200,3052596	553,1790827	12,56442195	59,99238271
VPS72	898,1291306	996,224355	1006,48743	966,948219	833,8795047	549,4912222	483,3114311	503,5315718
PIP5K1A	645,1350093	788,2649966	767,0953839	807,0943516	328,7618935	472,0461506	517,6541844	529,8203687
PSMD4	2289,596798	2091,476976	1697,60186	1860,11773	1598,087615	1141,392841	1489,302815	1105,477614
PI4KB	2472,314774	1739,926632	2501,126469	1737,153217	1883,304887	629,7021892	705,2828856	696,3160825
RFX5	209,4229115	294,1139497	299,7604757	329,7684677	250,3815745	545,8033616	378,6079148	287,154551
SELENBP1	2281,16366	702,1104053	1921,381382	680,7762605	3224,479234	790,1241232	10700,69936	6233,815228
PSMB4	4331,821566	3206,53525	3515,940579	3204,902363	2932,730268	1725,918738	1892,201946	1408,809886
POGZ	1616,35133	1406,201376	1536,272438	1190,520062	1028,741687	465,5923946	402,8991306	560,8276676
CGN	3308,600897	2729,219008	3982,234652	2241,307721	2487,486512	1518,476582	1511,918775	1016,500148
TUFT1	361,2193843	825,8957377	193,5953072	871,9301859	266,7108076	295,9508093	373,582146	240,6436026
SNX27	678,8675588	767,4690608	1049,161665	780,2657305	864,3607399	957,9217783	781,5070454	907,9746013
CELF3	78,70928218	31,68904509	40,59256441	59,24653827	439,8006787	117,0895725	3,350512521	2,696286863
RIIAD1	8,433137376	1,980565318	17,69419474	13,41431055	3,265846624	5,531790827	164,1751135	100,4366857
MRPL9	361,2193843	205,9787931	391,3539543	242,5754492	262,3563455	651,8293525	595,5536005	481,2872051
OAZ3	4,216568688	7,922261273	13,5308548	1,117859213	10,88615541	0	0	0
TDRKH	191,1511139	93,08656995	471,4982482	44,71436851	56,60800815	30,42484955	42,71903464	56,62202413
LINGO4	39,35464109	22,77650116	27,06170961	5,589296064	44,6332372	5,531790827	7,538653171	4,044430295
RORC	1948,054734	533,7623532	2139,956729	422,5507824	819,7275027	300,560635	258,8270922	270,3027581
C2CD4D	33,7325495	16,8348052	8,32667988	10,06073291	0	11,06358165	0,83762813	0
THEM5	42,16568688	29,70847977	79,10345886	13,41431055	21,77231083	28,58091928	5,025768781	2,022215148
THEM4	22,48836634	36,64045839	31,22504955	10,06073291	29,39261962	413,9623469	131,5076164	113,2440483
S100A10	446,9562809	2280,620964	679,6652452	2751,051522	1691,708551	1496,349419	1915,655534	1466,105982
S100A11	3010,630043	3756,142126	4470,38626	4119,311199	3251,694622	4603,371934	4460,369793	2026,259578
TCHHL1	0	2,970847977	0	0	0	0	0	0
TCHH	75,89823639	105,9602445	39,55172943	158,7360082	43,54462166	7,375721103	77,8994161	87,62932306
RPTN	21,08284344	0	1,040834985	8,942873702	7,62030879	0	19,26544699	13,48143432
HRNR	26,70493502	51,49469827	75,9809539	134,1431055	26,12677299	0	0	0
FLG2	12,64970606	4,951413295	0	11,17859213	0	0	0	0
CRNN	14,05522896	7,922261273	6,24500991	5,589296064	2,177231083	0	0	0
CRCT1	2,811045792	0	0	0	2,177231083	0	0,83762813	0
LCE3D	2,811045792	0	0	0	0	0	0	0
LCE3C	0	7,922261273	0	7,825014489	0	0	0	0
LCE3B	1,405522896	0	0	0	6,531693248	0	0	0
KPRP	5,622091584	11,88339191	0	2,235718425	0	0	0	0
LCE1F	5,622091584	35,65017573	6,24500991	0	0	0	0	0
LCE1E	12,64970606	60,4072422	1,040834985	36,88935402	0	0	0	0
LCE1C	29,51598082	1,980565318	0	1,117859213	7,62030879	0	0	0
LCE1B	1,405522896	12,87367457	7,285844895	0	20,68369529	0	0	0
LCE6A	12,64970606	0	0	0	1,088615541	0	0	0
IVL	50,59882426	9,902826591	23,93920465	11,17859213	13,0633865	6,453755965	3,350512521	5,392573727
SPRR4	0	35,65017573	28,10254459	10,06073291	3,265846624	0	0	0
SPRR1A	30,92150371	40,60158902	32,26588453	39,12507244	0	0	18,42781886	0
SPRR3	11,24418317	0,990282659	0	6,707155276	1,088615541	0	0	0
SPRR1B	14,05522896	37,63074105	17,69419474	22,35718425	0	0	0	0
SPRR2D	640,9184406	298,0750804	121,7776932	305,1755651	13,0633865	0	0	0
SPRR2B	780,0652073	375,3171278	158,2069177	314,1184388	17,41784866	0	0	0
SPRR2E	1404,117373	971,4672886	374,7005946	595,8189604	10,88615541	0	0	0
SPRR2F	709,7890625	455,5300232	131,1452081	314,1184388	1,088615541	0	0	0
SPRR2G	1076,630538	515,9372654	186,3094623	476,2080246	0	0	0	0
LELP1	2,811045792	0	0	2,235718425	1,088615541	0	0	0
PRR9	75,89823639	20,79593584	11,44918483	4,471436851	0	0	0	0
PGLYRP3	4,216568688	11,88339191	5,204174925	16,76788819	14,15200204	0,921965138	0	0
PGLYRP4	7,02761448	3,961130636	9,367514865	17,8857474	21,77231083	0	0,83762813	0
S100A9	0	3,961130636	0	2,235718425	7,62030879	18,43930276	1419,779681	1096,04061
S100A8	7,02761448	6,931978614	4,16333994	3,353577638	1,088615541	12,90751193	610,6309069	660,5902816
S100A7A	12,64970606	41,59187168	9,367514865	19,00360662	9,797539872	0,921965138	1,67525626	6,740717159
S100A6	23,89388923	2194,466373	11,44918483	2280,432794	1338,997116	888,774393	8003,536783	2796,723549
S100A5	0	0	0	0	118,659094	59,00576883	0	0
S100A4	7,02761448	6,931978614	3,122504955	34,65363559	115,3932474	113,401712	567,0742441	186,7178653
S100A3	4,216568688	16,8348052	0	7,825014489	0	5,531790827	2,51288439	2,696286863
S100A2	33,7325495	10,89310925	4,16333994	0	5,443077707	0	0	0,674071716
S100A16	213,6394802	274,3082966	90,55264369	173,268178	630,3083985	1194,866819	1888,851433	1590,809249
S100A14	12,64970606	47,53356764	4,16333994	30,18219874	57,69662369	321,7658331	334,2136239	91,67375336
S100A13	32,32702661	9,902826591	36,42922447	7,825014489	80,55755006	523,6761983	1168,491242	622,1681938
S100A1	19,67732054	9,902826591	18,73502973	15,65002898	46,81046828	4301,889334	1779,959777	928,1967528
CHTOP	3421,042729	2850,033493	3112,096605	2919,848264	2561,512369	1645,707771	1724,67632	1910,993315
SNAPIN	348,5696782	266,3860353	350,7613899	259,3433373	346,1797422	1213,306121	997,615103	885,7302347
ILF2	2016,925356	1910,255249	1752,766115	1986,435821	2508,170207	1307,346566	821,7131957	679,4642896
NPR1	931,8616801	445,6271966	615,1334761	296,2326914	4455,703411	2553,843432	1684,47017	2490,020918
INTS3	2884,132983	2191,495525	2247,162733	2092,632446	3588,076824	1476,988151	571,2623848	923,4782507
SLC27A3	84,33137376	199,0468145	274,780436	283,93624	137,1655582	126,3092239	206,05652	250,0806066
GATAD2B	1363,357209	1370,5512	1600,804207	1458,806273	1201,831558	200,9884001	161,6622291	234,5769571
DENND4B	260,0217358	188,1537052	227,9428617	114,0216397	641,1945539	344,8149616	218,620942	307,3767024
CRTC2	1735,820777	1625,053844	1606,008382	1690,20313	1408,668511	519,0663726	522,6799532	643,0644169
SLC39A1	46,38225557	30,69876243	35,38838949	16,76788819	2,177231083	1251,106692	1154,251563	1041,440801
CREB3L4	60,43748453	28,71819711	27,06170961	38,00721323	167,6467934	75,60114131	36,0180096	20,89622319
JTB	12,64970606	4,951413295	6,24500991	4,471436851	3,265846624	612,1848516	585,502063	483,3094203
RAB13	32,32702661	13,86395723	36,42922447	13,41431055	38,10154395	320,843868	290,6569612	167,1697855
RPS27	15987,82294	7934,144665	18048,07864	7632,742704	5425,659858	3286,805717	7289,877617	3704,69815
NUP210L	35,1380724	34,65989307	18,73502973	21,23932504	32,65846624	3,687860552	20,94070325	18,19993633
TPM3	3533,484561	5946,647368	4289,280973	6410,922585	3296,327859	2171,2279	6329,118151	4872,864434
MIR190B	0	0	1,040834985	1,117859213	0	0	0	0
UBAP2L	10025,59482	10436,58894	8675,3596	9324,063693	5619,433425	1405,996835	1424,805449	1642,712772
HAX1	409,0071627	357,4920399	371,5780896	404,665035	218,8117238	366,9421249	443,942909	409,8356033
ATP8B2	424,4679146	821,934607	253,9637363	851,8087201	983,0198339	550,4131873	557,8603347	759,6788238
SHE	18,27179765	2,970847977	18,73502973	11,17859213	104,507092	237,8670056	709,4710262	1544,972373
UBE2Q1	4442,857874	3245,156274	4208,095844	3531,317253	2958,857041	924,7310333	1501,029609	1350,839719
CHRNB2	36,5435953	55,45582891	12,49001982	29,06433953	15,24061758	26,736989	5,863396911	12,13329089
ADAR	669,0288985	750,6342556	705,6861198	620,4118631	702,1570242	732,9622846	569,5871285	714,5160188
KCNN3	71,6816677	181,2217266	118,6551883	27,94648032	129,5452494	6,453755965	36,85563773	36,39987266
PMVK	1903,078001	221,8233156	55,1642542	236,9861531	297,1920428	229,5693193	428,8656026	446,2354759
PBXIP1	1949,460257	1370,5512	2205,529333	1297,834546	1110,387852	3596,586003	1924,869443	1735,060597
PYGO2	730,8719059	654,5768377	623,460156	584,6403682	385,3699016	611,2628864	798,259608	701,0345845
SHC1	1208,749691	980,3798325	939,8739914	935,648161	952,5385987	1063,025804	1188,594317	1163,447782
CKS1B	313,4316058	473,355111	106,1651685	501,9187865	90,35508993	148,4363872	125,6442195	62,68866958
FLAD1	418,845823	366,4045839	499,6007928	363,3042441	572,6117748	301,4826001	175,9019073	171,8882875
LENEP	64,65405322	20,79593584	20,8166997	15,65002898	25,03815745	0	0	0
ZBTB7B	2185,588103	1664,66515	1810,012039	1713,678173	2147,838463	855,583648	646,6489165	498,138998
DCST1	42,16568688	21,7862185	11,44918483	17,8857474	6,531693248	2,765895414	0,83762813	0,674071716
ADAM15	3402,770931	1159,620994	981,5073908	908,8195399	1063,577384	1298,126914	1398,838977	1734,386525
EFNA4	141,9578125	157,4549428	92,63431366	138,6145424	45,72185274	117,0895725	60,30922537	28,98508378
EFNA3	88,54794245	45,55300232	46,83757432	55,89296064	14,15200204	16,59537248	28,47935642	11,45921917
EFNA1	1155,339821	855,6042174	1383,269695	690,8369935	437,6234476	468,3582901	1392,137952	897,8635255
SLC50A1	723,8442915	235,6872729	488,1516079	285,0540992	252,5588056	464,6704295	690,2055792	628,2348392
DPM3	271,2659189	178,2508786	386,1497794	157,618149	224,2548015	254,4623781	380,2831711	163,1253552
KRTCAP2	12,64970606	3,961130636	9,367514865	12,29645134	14,15200204	741,2599709	782,3446735	570,9387433
TRIM46	171,4737933	355,5114746	124,9001982	380,0721323	210,1027995	19,3612679	60,30922537	53,92573727
MUC1	109,6307859	1250,726998	202,9628221	1326,898885	47,89908382	143,8265615	4787,044764	3712,787011
THBS3	1115,985179	1655,752606	1830,828739	1267,652347	980,8426028	655,5172131	1160,952588	1149,966347
MTX1	944,5113861	733,7994504	784,7895787	695,3084303	644,4604005	257,2282735	292,3322174	264,2361126
GBA	2510,263892	946,7102221	1695,520191	770,2049976	1239,933102	1075,933316	773,9683922	573,6350302
FAM189B	404,7905941	203,0079451	42,67423438	209,0396728	317,8757381	128,1531542	178,4147917	153,6883512
SCAMP3	1978,976238	1286,377174	1381,188025	927,8231465	955,8044453	609,4189562	649,1618009	626,212624
CLK2	2960,031219	2109,302064	1738,194425	1800,871192	1578,492535	481,265802	287,3064486	664,6347119
HCN3	129,3081064	21,7862185	51,00091426	33,53577638	66,40554802	3,687860552	1,67525626	4,044430295
PKLR	209,4229115	428,7923914	210,248667	501,9187865	246,0271124	0	5,863396911	8,762932306
FDPS	1024,626191	595,1598781	182,1461224	684,1298382	173,0898711	324,5317285	724,5483326	609,3608311
RUSC1	188,3400681	148,5423989	122,8185282	72,66084883	348,3569732	492,3293836	332,5383677	263,5620409
ASH1L	1361,951686	1196,261452	1643,478441	1660,020931	1503,378063	1170,895725	953,2208121	1368,365583
MSTO1	327,4868348	329,7641255	453,8040534	459,4401364	260,1791144	298,7167047	288,1440768	181,9993633
DAP3	586,1030476	328,7738428	518,3358225	447,1436851	426,7372922	637,0779103	654,1875696	544,6499464
GON4L	1385,845575	1480,472575	1507,129058	1709,206736	1159,375552	371,5519506	361,8553522	560,8276676
SYT11	143,3633354	138,6395723	231,0653667	197,8610806	219,9003394	148,4363872	170,8761385	146,2735623
RIT1	421,6568688	449,5883272	881,5872323	381,1899915	588,9410079	611,2628864	865,2698584	648,4569907
KHDC4	2085,795978	2267,747289	1283,349536	1999,850132	1320,490652	741,2599709	585,502063	1052,90002
RXFP4	8,433137376	8,912543932	6,24500991	17,8857474	14,15200204	0	1,67525626	8,08886059
ARHGEF2	576,2643874	1444,8224	831,627153	1539,292136	1017,855531	1278,765646	2533,825094	2541,924441
SSR2	2337,384576	954,6324834	1603,926712	1045,198364	1373,832813	1220,681843	1594,006332	1454,646763
UBQLN4	2354,250851	3042,148329	4496,407135	2424,636632	1924,672277	1315,644252	750,5148046	748,2196046
LAMTOR2	1347,896457	1002,166051	1492,557368	930,058865	939,4752122	421,338068	734,5998701	423,3170376
RAB25	2870,077754	1569,598015	2605,209967	1322,427449	1210,540482	841,7541709	511,7907875	273,6731166
MEX3A	208,0173886	764,4982128	114,4918483	934,5303018	177,4443332	95,88437434	24,29121577	49,20723526
LMNA	1537,642048	3108,497267	1599,763372	3065,169961	2176,142467	1268,62403	2053,864175	2151,636917
SEMA4A	182,7179765	128,7367457	193,5953072	83,83944095	291,7489651	241,5548661	715,3344231	421,9688941
SLC25A44	368,2469988	296,0945151	374,7005946	282,8183808	484,4339159	457,2947084	455,6697028	423,3170376
PMF1	18,27179765	1,980565318	12,49001982	10,06073291	51,16493044	212,0519817	149,0978072	93,69596851
BGLAP	12,64970606	0,990282659	1,040834985	15,65002898	7,62030879	0	0	0
PAQR6	44,97673267	17,82508786	20,8166997	14,53216977	100,1526298	54,39594314	68,68550667	31,68137065
SMG5	1964,921009	2147,923088	1828,747069	1866,824885	1448,947286	777,2166113	631,5716101	834,5007843
TMEM79	82,92585087	77,24204741	78,06262387	84,95730017	121,9249406	373,3958809	149,0978072	97,06632709
GLMP	4843,4319	1593,364798	3251,568493	1701,381722	1711,303631	1997,898454	1359,470455	1250,403033
CCT3	4066,177738	4623,629735	3802,1702	4767,669542	3237,54262	1765,563239	1553,800181	1726,297664
TSACC	0	0	6,24500991	1,117859213	0	7,375721103	9,213909431	5,392573727
MEF2D	1557,319369	1283,406326	1824,583729	1328,016745	2146,749848	1431,811859	1176,867523	1338,032356
IQGAP3	387,9243193	744,6925596	271,6579311	743,3763764	219,9003394	136,4508404	46,90717529	40,44430295
TTC24	64,65405322	32,67932775	9,367514865	13,41431055	11,97477096	0	0	0
NAXE	1815,935582	840,7499776	1526,904923	838,3944095	942,7410588	839,9102406	1182,73092	723,2789511
GPATCH4	179,9069307	153,4938122	125,9410332	131,9073871	70,76001019	121,6993982	156,6364603	138,8587735
HAPLN2	9,838660272	22,77650116	8,32667988	13,41431055	7,62030879	0	0	0
BCAN	16,86627475	22,77650116	41,6333994	8,942873702	23,94954191	8,297686241	56,95871285	41,11837467
NES	16,86627475	26,7376318	15,61252477	51,42152378	35,92431287	408,4305561	1078,865032	3708,742581
CRABP2	2,811045792	1,980565318	6,24500991	10,06073291	3,265846624	1,843930276	0	0,674071716
ISG20L2	184,1234994	132,6978763	122,8185282	178,857474	145,8744825	297,7947395	415,4635525	434,7762567
RRNAD1	331,7034035	271,3374486	358,0472348	259,3433373	199,2166441	183,4710624	153,2859478	244,0139611
MRPL24	910,7788366	752,6148209	904,4856019	867,4587491	844,7656601	809,4853911	887,8858179	833,1526408
HDGF	3092,150371	3625,424815	2322,102851	3541,377986	2902,249033	2061,514048	3296,90432	2349,13993
PRCC	1616,35133	1262,61039	1420,739754	1319,073871	998,2604514	433,3236148	476,610406	484,6575637
SH2D2A	2,811045792	8,912543932	12,49001982	14,53216977	25,03815745	3,687860552	35,18038147	38,4220878
NTRK1	35,1380724	36,64045839	14,57168979	17,8857474	14,15200204	0,921965138	18,42781886	14,82957775
INSRR	26,70493502	16,8348052	38,51089444	19,00360662	336,3822023	135,5288753	1,67525626	5,392573727
PEAR1	73,08719059	54,46554625	48,91924429	33,53577638	511,6493044	678,5663415	380,2831711	655,1977078
LRRC71	15,46075186	5,941695954	11,44918483	8,942873702	23,94954191	7,375721103	122,293707	221,0955228
ARHGEF11	1624,784468	1233,892193	1583,110012	1367,141817	1581,758382	1080,543142	1103,156247	1172,210714
ETV3	290,9432395	319,8612989	395,5172943	424,7865008	346,1797422	425,9478937	669,264876	790,012051
FCRL5	4,216568688	18,81537052	9,367514865	11,17859213	8,708924331	0	3,350512521	4,044430295
FCRL1	8,433137376	0	2,08166997	6,707155276	2,177231083	11,06358165	28,47935642	26,28879692
CD5L	0	0	4,16333994	1,117859213	0	0	52,7705722	2,022215148
SPTA1	364,0304301	129,7270283	217,5345119	114,0216397	18,5064642	8,297686241	46,06954716	70,10345845
AIM2	0	0	0	0	10,88615541	110,6358165	77,8994161	70,77753017
CADM3	42,16568688	90,11572198	10,40834985	32,41791717	606,3588565	974,5171508	17,59019073	26,96286863
ACKR1	0	0	5,204174925	3,353577638	21,77231083	114,3236771	24,29121577	3,370358579
MPTX1	0	0,990282659	1,040834985	0	0	0	0	0
FCER1A	0	0	0	0	0	0,921965138	4,188140651	1,348143432
APCS	0	2,970847977	1,040834985	2,235718425	0	0	0	0
CRP	0	0	2,08166997	0	0	0	0	0,674071716
DUSP23	119,4694462	80,21289539	163,4110926	53,65724221	143,6972515	236,9450404	116,4303101	95,04411194
FCRL6	2,811045792	4,951413295	6,24500991	2,235718425	7,62030879	0	0	2,022215148
SLAMF8	16,86627475	4,951413295	11,44918483	4,471436851	10,88615541	37,80057065	26,80410016	18,87400804
VSIG8	1,405522896	5,941695954	2,08166997	1,117859213	0	0,921965138	4,188140651	0
CFAP45	67,46509901	184,1925746	53,08258423	205,6860951	92,53232102	78,36703672	204,3812638	146,9476341
TAGLN2	3262,218642	6144,7039	3236,996803	5944,775293	4499,248033	3991,187082	8313,459192	6641,628617
IGSF9	337,325495	1327,969046	273,739601	1500,167063	423,4714456	318,9999377	26,80410016	41,11837467
SLAMF9	5,622091584	13,86395723	18,73502973	5,589296064	18,5064642	85,74275783	200,1931231	85,60710792
KCNJ10	52,00434715	55,45582891	47,87840931	26,8286211	43,54462166	14,75144221	11,72679382	14,15550603
PIGM	132,1191522	207,9593584	139,471888	185,5646293	149,1403292	366,0201598	319,9739457	464,4354122
KCNJ9	80,11480507	126,7561804	92,63431366	106,1966252	50,0763149	3,687860552	0,83762813	0
IGSF8	1884,806204	2143,961957	1319,778761	2131,757519	674,9416357	519,9883378	649,1618009	465,109484
ATP1A2	3461,802893	2667,821484	5111,540611	2438,050943	8024,185156	5169,458528	1750,642792	1977,726414
ATP1A4	3096,36694	1716,159848	3596,084873	1630,956591	3571,747591	1,843930276	27,64172829	11,45921917
CASQ1	35,1380724	267,376318	19,77586471	371,1292586	2097,762148	6248,15774	10,88916569	53,25166555
DCAF8	147,5799041	100,0185486	166,5335976	147,5574161	133,8997116	2728,094843	2006,119372	1775,5049
PEX19	293,7542853	322,8321469	291,4337958	220,2182649	286,3058874	1205,9304	1310,888024	1205,9143
COPA	10430,38541	8633,284222	8607,705326	8950,698716	10593,31783	4929,747592	3365,589827	3491,691488
NCSTN	6851,924118	4347,340873	6466,707762	4180,793456	3526,025739	2020,025617	1507,730634	1487,676277
NHLH1	18,27179765	1,980565318	6,24500991	10,06073291	6,531693248	0	0	0
VANGL2	320,4592203	855,6042174	241,4737165	778,030012	243,8498813	147,5144221	111,4045413	202,2215148
SLAMF6	0	0	15,61252477	1,117859213	3,265846624	11,06358165	56,95871285	49,20723526
CD84	36,5435953	48,52385029	14,57168979	65,95369355	37,01292841	49,78611745	526,8680939	325,5766388
SLAMF1	1,405522896	0	3,122504955	6,707155276	8,708924331	0,921965138	38,53089399	37,74801609
CD48	8,433137376	1,980565318	8,32667988	4,471436851	5,443077707	50,70808259	313,2729207	159,0809249
SLAMF7	11,24418317	0	0	0	2,177231083	24,89305872	38,53089399	43,81466153
LY9	448,3618038	149,5326815	146,7577329	116,2573581	254,7360367	26,736989	113,0797976	80,21453419
ITLN1	0	0	1,040834985	0	2,177231083	0,921965138	1,67525626	125,3773392
F11R	9,838660272	1,980565318	8,32667988	6,707155276	3,265846624	2356,542893	4632,08356	3362,269719
USF1	775,8486386	895,2155238	860,7705326	854,0444385	603,0930099	512,6126167	842,6538989	599,9238271
ARHGAP30	40,76016398	1,980565318	28,10254459	15,65002898	75,11447236	124,4652936	561,2108472	428,0355396
NECTIN4	945,916909	492,1704816	1123,060949	354,3613704	534,5102308	354,034613	302,383755	138,8587735
KLHDC9	120,8749691	49,51413295	62,4500991	62,60011591	93,62093656	49,78611745	30,15461268	10,78514745
PFDN2	1727,387639	1797,363026	1662,213471	1845,58556	1491,403292	660,1270387	704,4452574	473,8724163
NIT1	1398,495282	779,3524527	1322,901266	750,0835317	858,9176621	646,2975617	510,1155313	447,5836193
DEDD	919,211974	803,1192365	684,8694201	861,869453	746,7902614	390,9132185	402,8991306	402,4208144
UFC1	865,8021039	551,5874411	683,8285851	587,9939459	930,7662879	1058,415978	887,8858179	591,1608948
USP21	1749,876006	1584,452255	1465,495659	1427,506215	1496,846369	417,6502075	370,2316335	465,7835557
PPOX	714,0056312	478,3065243	442,3548686	459,4401364	340,7366645	374,317846	182,6029324	430,7318264
B4GALT3	2172,938397	1321,037067	1433,229774	1145,805693	1423,909128	657,3611433	547,8087971	491,3982809
ADAMTS4	21,08284344	67,33922082	21,85753468	42,47865008	56,60800815	42,41039634	3,350512521	5,392573727
NDUFS2	4881,381018	4178,992821	4652,532383	4399,893861	5566,091263	2961,352023	2048,000778	1538,905727
FCER1G	4,216568688	0	3,122504955	10,06073291	91,44370548	153,968178	927,2543401	339,7321448
APOA2	33,7325495	14,85423989	6,24500991	13,41431055	15,24061758	4,60982569	4,188140651	1,348143432
TOMM40L	576,2643874	750,6342556	666,1343904	694,1905711	686,9164066	442,5432662	423,0022057	418,5985356
NR1I3	19,67732054	12,87367457	38,51089444	6,707155276	5,443077707	0	1,67525626	0,674071716
PCP4L1	5,622091584	196,0759665	5,204174925	154,2645714	57,69662369	406,5866258	1270,681873	694,2938673
MPZ	126,4970606	41,59187168	36,42922447	60,36439749	407,1422125	156,7340734	35,18038147	45,83687668
SDHC	1510,937113	955,622766	1543,558283	875,2837635	1327,022345	2297,537124	1402,18949	1061,662953
CFAP126	22,48836634	429,782674	35,38838949	558,9296064	50,0763149	41,48843121	553,672194	267,6064712
FCGR2B	39,35464109	48,52385029	36,42922447	16,76788819	25,03815745	106,0259909	299,8708706	215,7029491
FCRLA	35,1380724	1,980565318	13,5308548	0	29,39261962	15,67340734	58,63396911	45,16280496
FCRLB	16,86627475	2,970847977	2,08166997	5,589296064	7,62030879	0,921965138	7,538653171	2,696286863
DUSP12	185,5290223	136,659007	246,6778914	184,4467701	180,7101799	158,5780037	190,1415855	181,3252916
ATF6	188,3400681	301,0459284	404,8848092	486,2687575	464,8388362	922,8871031	1242,202517	1336,010141
OLFML2B	4,216568688	89,12543932	1,040834985	58,12867906	304,8123516	179,7832019	164,1751135	341,7543599
NOS1AP	91,35898824	140,6201376	130,1043731	207,9218136	304,8123516	128,1531542	20,94070325	50,55537869
SPATA46	26,70493502	6,931978614	32,26588453	1,117859213	10,88615541	0	0	0
UHMK1	351,380724	798,1678232	723,3803146	1134,627101	425,6486767	1138,626945	2759,147061	2752,234816
UAP1	2494,80314	1881,537052	2482,391439	1933,896438	1187,679556	727,4304938	923,9038275	870,9006569
DDR2	127,9025835	110,9116578	99,92015856	78,25014489	249,292959	612,1848516	1736,403114	2430,028536
HSD17B7	80,11480507	97,04770059	35,38838949	102,8430476	47,89908382	100,4942	166,6879979	235,9251006
CCDC190	9,838660272	0,990282659	3,122504955	3,353577638	11,97477096	0	95,48960684	3,370358579
RGS4	77,30375928	169,3383347	46,83757432	159,8538674	60,96247032	132,7629799	291,4945893	179,9771481
RGS5	4,216568688	21,7862185	10,40834985	1,117859213	574,7890058	3870,409649	247,1002984	215,7029491
NUF2	22,48836634	42,58215434	4,16333994	71,54298961	32,65846624	62,69362938	51,93294407	30,33322721
PBX1	1162,367435	1895,401009	822,2596381	2283,786372	1570,872226	1196,710749	1813,464902	1731,016166
LMX1A	18,27179765	5,941695954	3,122504955	2,235718425	14,15200204	3,687860552	0	0
RXRG	99,79212562	90,11572198	140,512723	50,30366457	189,4191042	62,69362938	14,23967821	23,59251006
LRRC52	0	1,980565318	0	2,235718425	1,088615541	2,765895414	9,213909431	1,348143432
MGST3	82,92585087	166,3674867	118,6551883	105,078766	624,8653208	676,7224112	697,7442324	391,6356669
ALDH9A1	210,8284344	354,521192	197,7586471	213,5111096	511,6493044	1044,586501	768,1049953	797,4268399
TMCO1	1853,8847	1778,547656	2306,490327	1905,949958	1321,579267	1337,771415	1426,480706	1622,49062
UCK2	410,4126856	734,789733	274,780436	740,0227988	256,9132678	110,6358165	135,6957571	156,3846381
FAM78B	47,78777846	62,38780752	33,30671952	25,71076189	69,67139465	38,72253579	48,58243155	117,9625503
POGK	358,4083385	277,2791445	486,069938	334,2399046	488,7883781	1215,150052	288,9817049	413,2059618
TADA1	170,0682704	277,2791445	240,4328815	213,5111096	262,3563455	302,4045652	282,2806799	279,0656904
ILDR2	134,930198	73,28091677	97,83848859	76,01442646	87,08924331	49,78611745	278,0925392	106,5033311
MAEL	8,433137376	1,980565318	3,122504955	0	13,0633865	0	1,67525626	0
GPA33	22,48836634	14,85423989	1,040834985	5,589296064	9,797539872	5,531790827	0	0,674071716
DUSP27	36,5435953	18,81537052	11,44918483	4,471436851	27,21538853	150,2803175	4,188140651	16,8517929
POU2F1	167,2572246	213,9010544	338,2713701	274,9933663	195,9507974	478,4999066	355,1543272	347,1469337
CD247	5,622091584	16,8348052	20,8166997	11,17859213	13,0633865	5,531790827	62,82210976	68,0812433
CREG1	486,310922	179,2411613	563,0917269	167,6788819	247,1157279	881,3986718	2295,938705	1298,936196
RCSD1	7,02761448	19,80565318	13,5308548	10,06073291	55,51939261	520,9103029	685,1798104	1197,151367
MPZL1	722,4387686	941,7588088	655,7260405	928,9410058	355,977282	921,0431728	423,8398338	568,2424565
ADCY10	16,86627475	6,931978614	8,32667988	10,06073291	9,797539872	8,297686241	0,83762813	2,696286863
MPC2	542,5318379	511,9761347	629,7051659	453,8508404	1188,768171	1388,479498	820,8755675	667,3309987
DCAF6	3080,906188	1901,342705	2780,070245	1675,67096	2853,261334	1800,597914	819,2003113	807,5379156
GPR161	47,78777846	216,8719023	134,2677131	171,0324595	78,38031898	24,89305872	14,23967821	8,762932306
TIPRL	619,8355971	659,5282509	877,4238923	795,9157594	670,5871735	611,2628864	656,700454	509,5982172
SFT2D2	161,635133	332,7349735	472,5390832	264,9326334	378,8382084	3844,594625	2260,758323	1861,786079
TBX19	1,405522896	1,980565318	1,040834985	11,17859213	10,88615541	0,921965138	0	0,674071716
XCL1	0	0	0	0	0	0	6,701025041	3,370358579
DPT	4,216568688	0	4,16333994	0	431,0917544	1553,511257	2541,363747	3072,418881
ATP1B1	90285,16875	28334,95772	79490,64947	26358,00238	38199,51935	19707,92679	6629,82665	5184,959638
NME7	210,8284344	318,8710162	175,9011125	300,7041282	133,8997116	99,57223489	106,3787725	88,9774665
BLZF1	161,635133	164,3869214	110,3285084	206,8039544	115,3932474	279,3554368	319,1363176	365,34687
CCDC181	63,24853032	45,55300232	39,55172943	76,01442646	70,76001019	248,9305872	507,6026469	323,5544236
SLC19A2	122,280492	476,325959	66,61343904	451,6151219	142,6086359	101,4161652	84,60044114	105,1551877
F5	59,03196163	171,3189	23,93920465	194,507503	18,5064642	23,04912845	144,9096665	80,8886059
SELP	1,405522896	17,82508786	0	15,65002898	28,30400408	29,50288441	83,76281301	32,35544236
SELL	5,622091584	0,990282659	7,285844895	12,29645134	14,15200204	18,43930276	389,4970805	210,3103754
SELE	2,811045792	8,912543932	7,285844895	0	10,88615541	4,60982569	12,56442195	18,87400804
METTL18	47,78777846	4,951413295	55,1642542	5,589296064	11,97477096	94,96240921	77,06178797	45,16280496
SCYL3	340,1365408	212,9107717	263,3312512	251,5183229	280,8628097	320,843868	231,1853639	301,9841287
KIFAP3	296,5653311	794,2066926	370,5372546	791,4443226	517,0923822	590,9796534	665,9143635	639,6940584
METTL11B	0	8,912543932	2,08166997	4,471436851	3,265846624	1,843930276	0,83762813	0
GORAB	46,38225557	76,25176475	73,89928393	48,06794615	45,72185274	159,4999689	143,2344103	135,4884149
PRRX1	14,05522896	30,69876243	15,61252477	10,06073291	260,1791144	458,2166735	231,1853639	265,5842561
MROH9	2,811045792	8,912543932	5,204174925	6,707155276	4,354462166	0	0	0
FMO3	57,62643874	25,74734914	1,040834985	3,353577638	65,31693248	2,765895414	1368,684365	533,1907273
FMO2	11,24418317	57,43639423	5,204174925	34,65363559	66,40554802	223,1155634	15802,6923	20746,57927
FMO1	101,1976485	152,5035295	167,5744326	152,0288529	876,3355108	360,4883689	4373,256467	6945,63496
FMO4	5,622091584	6,931978614	4,16333994	8,942873702	13,0633865	1,843930276	36,0180096	54,59980899
PRRC2C	2487,775526	2772,791445	1910,973032	3440,770657	1698,240245	862,037404	711,9839106	1326,573137
MYOCOS	15,46075186	0	3,122504955	4,471436851	1,088615541	0	0,83762813	0
MYOC	9,838660272	0	22,89836967	22,35718425	42,45600611	79,28900186	0	3,370358579
VAMP4	451,1728496	279,2597099	615,1334761	421,4329232	509,4720734	438,8554056	643,2984039	624,8644806
EEF1AKNMT	198,1787283	216,8719023	250,8412314	183,3289109	226,4320326	169,6415854	174,2266511	167,8438573
DNM3	74,49271349	115,8630711	105,1243335	110,6680621	106,6843231	55,31790827	232,022992	157,0587098
DNM3OS	0	0	6,24500991	0	10,88615541	9,219651379	8,376281301	24,26658177
PIGC	129,3081064	200,0370971	166,5335976	125,2002318	111,0387852	223,1155634	316,6234332	341,0802882
SUCO	2127,961665	1656,742889	2825,866984	1791,928318	1624,214388	1188,413063	809,1487737	668,0050704
TNFSF18	0	0	0	0	0	4,60982569	1,67525626	2,022215148
TNFSF4	7,02761448	2,970847977	1,040834985	11,17859213	5,443077707	0	0	0
PRDX6	2448,420885	2634,151873	1944,279752	2656,033489	3555,418358	2057,826188	24567,63306	13821,16646
ANKRD45	8,433137376	10,89310925	9,367514865	12,29645134	20,68369529	3,687860552	35,18038147	31,68137065
KLHL20	352,7862469	417,8992821	462,1307333	459,4401364	736,9927215	479,4218717	286,4688205	504,2056435
CENPL	106,8197401	94,07685261	46,83757432	91,66445544	92,53232102	83,89882755	66,17262228	56,62202413
DARS2	202,395297	200,0370971	135,308548	192,2717846	128,4566339	195,4566092	160,824601	166,4957138
GAS5	70,2761448	81,20317804	27,06170961	71,54298961	38,10154395	723,7426333	939,818762	704,4049431
ZBTB37	168,6627475	139,6298549	89,51180871	115,1394989	124,1021717	86,66472296	41,88140651	75,49603218
SERPINC1	2,811045792	1,980565318	0	0	2,177231083	0	1,67525626	2,022215148
RC3H1	409,0071627	667,4505122	551,642542	703,1334448	692,3594843	974,5171508	785,6951861	876,9673024
RABGAP1L	480,6888304	1385,40544	1133,469299	1410,738326	1064,665999	949,6240921	1923,194187	1931,215466
CACYBP	1006,354394	1117,038839	1264,614507	1295,598828	1480,517136	1251,106692	728,7364732	1261,18818
MRPS14	428,6844833	350,5600613	464,2124033	328,6506085	415,8511368	585,4478626	485,8243155	363,3246549
TNN	23,89388923	0	13,5308548	5,589296064	108,8615541	5,531790827	936,4682495	703,7308714
TNR	16,86627475	25,74734914	1,040834985	21,23932504	56,60800815	10,14161652	1,67525626	1,348143432
COP1	1858,101269	2225,165135	2068,139115	2435,815224	2231,66186	631,5461195	668,4272478	712,4938037
PAPPA2	11,24418317	12,87367457	38,51089444	7,825014489	21,77231083	18,43930276	24,29121577	28,31101207
ASTN1	15,46075186	11,88339191	11,44918483	15,65002898	1,088615541	4,60982569	2,51288439	2,022215148
BRINP2	14,05522896	4,951413295	0	10,06073291	1,088615541	0,921965138	7,538653171	4,718502011
SEC16B	0	0	2,08166997	0	0	39,64450093	44,3942909	111,8959048
RASAL2	89,95346535	330,7544081	27,06170961	500,8009273	318,9643536	258,1502386	520,1670688	1022,566793
TEX35	15,46075186	4,951413295	0	14,53216977	4,354462166	0	0,83762813	0,674071716
RALGPS2	14,05522896	367,3948665	0	399,0757389	58,78523923	97,72830462	296,5203581	269,6286863
ANGPTL1	8,433137376	2,970847977	3,122504955	13,41431055	219,9003394	133,684945	0	10,11107574
FAM20B	830,6640315	1194,280887	1055,406675	1101,091325	775,0942655	1101,74834	1893,039574	1505,202142
TOR3A	206,6118657	177,260596	223,7795218	210,157532	223,166186	1065,791699	934,7929932	1032,003797
ABL2	238,9388923	437,7049353	404,8848092	479,5616023	244,9384968	468,3582901	396,1981056	498,8130697
SOAT1	434,3065749	516,927548	417,374829	489,6223352	160,0264846	291,3409836	1889,689062	1149,966347
AXDND1	0	3,961130636	1,040834985	21,23932504	4,354462166	0	5,863396911	8,762932306
NPHS2	0	7,922261273	0	8,942873702	0	0	10,88916569	46,5109484
TDRD5	2,811045792	37,63074105	0	26,8286211	10,88615541	0	14,23967821	35,05172923
FAM163A	2,811045792	367,3948665	6,24500991	249,2826044	22,86092637	66,38148993	0	2,696286863
TOR1AIP2	923,4285427	1057,62188	916,9756218	1416,327622	988,4629116	1193,022888	1052,060931	812,9304893
TOR1AIP1	647,9460551	316,8904509	782,7079087	457,204418	566,0800815	1868,823335	1767,395355	1465,43191
CEP350	296,5653311	391,1616503	417,374829	394,6043021	674,9416357	651,8293525	622,3577007	844,61186
QSOX1	264,2383045	353,5309093	173,8194425	268,286211	339,6480489	532,8958497	2547,227144	2239,940312
LHX4	22,48836634	5,941695954	1,040834985	7,825014489	22,86092637	0	0	0
ACBD6	662,001284	358,4823226	538,1116872	459,4401364	456,1299118	387,2253579	383,6336836	293,2211964
XPR1	770,226547	846,6916735	594,3167764	1015,016165	927,5004413	1044,586501	727,061217	867,5302983
STX6	874,2352413	812,0317804	1060,61085	842,8658464	708,6887174	625,0923635	776,4812766	736,7603854
MR1	37,94911819	4,951413295	24,98003964	21,23932504	40,27877503	245,2427267	522,6799532	447,5836193
IER5	801,1480507	1120,009687	523,5399974	1113,387776	450,6868341	519,0663726	970,8110028	920,1078922
CACNA1E	52,00434715	48,52385029	30,18421456	22,35718425	53,34216153	6,453755965	5,025768781	18,87400804
GLUL	1690,844044	1217,057388	206,085327	1217,348683	4772,490533	3216,736366	7587,235603	5882,623864
RGSL1	12,64970606	30,69876243	38,51089444	13,41431055	38,10154395	1,843930276	1,67525626	4,044430295
RNASEL	12,64970606	8,912543932	4,16333994	30,18219874	19,59507974	95,88437434	327,5125989	401,0726709
RGS16	5,622091584	39,61130636	7,285844895	65,95369355	63,1397014	78,36703672	19,26544699	14,15550603
RGS8	21,08284344	7,922261273	4,16333994	6,707155276	23,94954191	0,921965138	0	0,674071716
NPL	11,24418317	4,951413295	2,08166997	43,5965093	45,72185274	29,50288441	57,79634098	31,00729893
DHX9	3516,618286	4960,325839	3807,374375	5435,031492	2811,893943	1871,58923	1787,49843	2118,607403
SHCBP1L	9,838660272	3,961130636	10,40834985	13,41431055	8,708924331	0	1,67525626	2,696286863
LAMC1	3345,144493	2021,166907	3187,036724	1789,6926	1831,051341	1815,349357	2056,377059	3217,3443
LAMC2	1893,239341	2407,377144	2193,039313	1711,442455	1653,607007	1800,597914	3814,558505	1927,171036
NMNAT2	14,05522896	46,54328498	18,73502973	16,76788819	29,39261962	29,50288441	88,78858179	159,7549967
SMG7	1980,38176	2543,045869	1614,335062	2786,823017	1580,669766	576,2282112	629,0587257	970,6632709
NCF2	7,02761448	13,86395723	0	12,29645134	45,72185274	109,7138514	581,3139223	326,9247822
ARPC5	1651,489403	2952,032607	2581,270763	2998,098408	1860,44396	2279,097821	3555,731412	2725,946019
RGL1	33,7325495	427,8021087	18,73502973	504,1545049	426,7372922	437,0114754	1074,676891	1462,735623
APOBEC4	0	0	3,122504955	3,353577638	3,265846624	1,843930276	12,56442195	6,066645443
COLGALT2	18,27179765	12,87367457	73,89928393	30,18219874	430,0031388	368,7860552	290,6569612	368,7172286
TSEN15	184,1234994	178,2508786	246,6778914	192,2717846	226,4320326	262,7600643	180,090048	153,6883512
EDEM3	702,761448	1051,680184	992,9565757	1255,355896	1102,767543	897,0720792	944,8445308	1218,047591
NIBAN1	4,216568688	460,4814365	14,57168979	600,2903972	145,8744825	500,6270699	1305,024627	1392,632165
RNF2	570,6422958	917,992025	915,9347868	1113,387776	608,5360876	610,3409213	584,6644348	554,0869504
TRMT1L	470,8501702	733,7994504	675,5019052	727,7263475	643,371785	462,8264992	392,847593	512,9685758
SWT1	290,9432395	166,3674867	307,0463206	203,4503767	164,3809467	269,2138203	365,2058647	538,583301
IVNS1ABP	21258,5338	11868,53767	16306,76171	11668,21446	11062,51113	4607,059794	1908,954509	2703,027581
HMCN1	206,6118657	8,912543932	52,04174925	25,71076189	200,3052596	82,97686241	621,5200726	1249,728961
PRG4	1,405522896	7,922261273	2,08166997	1,117859213	79,46893452	44,25432662	151,6106916	5,392573727
TPR	3037,334978	2604,443393	2680,150086	3076,348553	4257,575382	2045,840641	1772,421123	1735,734668
ODR4	411,8182085	275,2985792	492,3149479	453,8508404	439,8006787	753,2455177	624,032957	796,7527682
PDC	2,811045792	0	0	5,589296064	2,177231083	0	0	0
PTGS2	134,930198	183,2022919	42,67423438	138,6145424	50,0763149	19,3612679	359,3424678	216,3770208
PLA2G4A	57,62643874	463,4522844	24,98003964	609,2332709	512,73792	520,9103029	456,5073309	289,1767661
BRINP3	2,811045792	0	0	1,117859213	0	0	0	0
RGS18	0	4,951413295	0	1,117859213	5,443077707	20,28323303	183,4405605	148,9698492
RGS1	2,811045792	5,941695954	1,040834985	3,353577638	18,5064642	7,375721103	51,09531594	43,81466153
RGS13	5,622091584	5,941695954	5,204174925	3,353577638	14,15200204	0	0	1,348143432
RGS2	71,6816677	68,32950348	10,40834985	44,71436851	527,9785376	448,9970222	1189,431945	883,0339478
UCHL5	574,8588645	647,644859	419,4564989	906,5838215	423,4714456	289,4970533	343,4275334	296,591555
RO60	29,51598082	143,5909856	118,6551883	78,25014489	153,4947913	933,0287196	1399,676605	1016,500148
GLRX2	147,5799041	199,0468145	126,9818682	158,7360082	126,2794028	378,9276717	350,9661865	267,6064712
CDC73	676,056513	987,3118111	816,0146282	1083,205577	732,6382593	639,8438057	557,8603347	657,219923
B3GALT2	0	0,990282659	0	1,117859213	153,4947913	134,6069101	51,93294407	6,066645443
KCNT2	4,216568688	6,931978614	2,08166997	33,53577638	14,15200204	10,14161652	14,23967821	11,45921917
CFH	14,05522896	264,40547	1,040834985	354,3613704	206,8369529	900,7599397	4766,10406	3258,462675
CFHR3	5,622091584	17,82508786	0	4,471436851	6,531693248	0	0	0
CFHR1	0	22,77650116	1,040834985	54,77510142	26,12677299	0	0	0
CFHR4	0	7,922261273	3,122504955	11,17859213	15,24061758	0	0,83762813	1,348143432
CFHR2	0	38,6210237	0	63,71797512	15,24061758	0	0	1,348143432
ASPM	47,78777846	58,42667689	36,42922447	134,1431055	3,265846624	74,67917617	39,36852212	31,68137065
ZBTB41	267,0493502	521,8789613	379,9047695	589,1118051	384,2812861	469,2802552	469,909381	561,5017393
CRB1	40,76016398	32,67932775	33,30671952	25,71076189	17,41784866	11,98554679	29,31698455	8,08886059
DENND1B	66,05957611	99,02826591	132,1860431	111,7859213	114,3046318	295,9508093	321,649202	291,873053
LHX9	12,64970606	16,8348052	10,40834985	3,353577638	10,88615541	0	0	0
NEK7	442,7397122	1306,182827	1034,589975	1216,230823	629,2197829	1042,742571	1818,490671	1728,319879
ATP6V1G3	0	0	0	5,589296064	0	0	15,07730634	4,044430295
PTPRC	5,622091584	25,74734914	10,40834985	0	121,9249406	189,9248184	1390,462696	1169,514427
NR5A2	18,27179765	1,980565318	1,040834985	20,12146583	11,97477096	9,219651379	5,863396911	4,044430295
KIF14	15,46075186	32,67932775	89,51180871	64,83583434	40,27877503	38,72253579	35,18038147	20,89622319
DDX59	109,6307859	120,8144844	120,7368583	154,2645714	99,06401427	89,43061838	165,0127416	77,51824733
CAMSAP2	560,8036355	723,8966238	950,2823413	803,7407739	658,6124025	786,4362626	1093,10471	1420,269105
GPR25	2,811045792	6,931978614	11,44918483	11,17859213	7,62030879	1,843930276	0,83762813	0
INAVA	16,86627475	191,1245532	11,44918483	144,2038384	53,34216153	61,77166424	36,85563773	15,50364947
KIF21B	241,7499381	65,3586555	78,06262387	72,66084883	149,1403292	64,53755965	259,6647203	166,4957138
CACNA1S	12,64970606	45,55300232	22,89836967	16,76788819	408,230828	1419,826312	24,29121577	12,8073626
ASCL5	5,622091584	14,85423989	4,16333994	2,235718425	0	0	0	0
TMEM9	4612,926145	1081,388664	1953,647267	1006,073291	1370,566967	1279,687611	619,0071882	342,4284317
IGFN1	247,3720297	39,61130636	92,63431366	52,539383	998,2604514	1737,904285	0	0,674071716
PKP1	37,94911819	24,75706648	29,14337958	43,5965093	53,34216153	25,81502386	2,51288439	0
TNNT2	36,5435953	32,67932775	43,71506937	13,41431055	31,5698507	0,921965138	951,5455558	1382,521089
LAD1	195,3676825	459,4911538	211,2895019	358,8328073	145,8744825	224,0375285	119,7808226	62,68866958
TNNI1	60,43748453	14,85423989	20,8166997	27,94648032	19,59507974	3,687860552	4,188140651	3,370358579
PHLDA3	742,1160891	1810,236701	723,3803146	1922,717846	808,8413472	500,6270699	395,3604774	512,9685758
CSRP1	8641,154765	3988,858551	13213,40013	3494,427899	10634,68522	10948,33601	8547,15744	7867,090996
NAV1	394,9519338	504,0538735	173,8194425	580,1689314	418,0283679	377,0837414	455,6697028	775,1824733
IPO9	1627,595514	1835,98405	1379,106355	1755,038964	1485,960214	811,3293214	777,3189048	1165,469997
SHISA4	172,8793162	627,8392059	87,43013874	661,7726539	1559,986071	1231,745424	56,95871285	84,9330362
LMOD1	22,48836634	6,931978614	22,89836967	6,707155276	77,29170344	248,0086221	61,1468535	166,4957138
TIMM17A	593,1306621	630,8100538	565,1733968	669,5976684	644,4604005	691,4738534	512,6284156	453,6502648
RNPEP	1460,338289	1263,600673	1486,312359	1237,470148	1337,9085	1172,739655	1030,2826	856,7451509
ELF3	988,0825959	931,8559822	948,2006713	852,9265793	657,523787	1280,609577	412,11304	249,4065349
GPR37L1	53,40987005	23,76678382	42,67423438	25,71076189	78,38031898	45,17629176	2,51288439	6,066645443
ARL8A	778,6596844	1231,911628	970,058206	1159,220004	1335,731269	763,3871342	1003,4785	947,0707608
PTPN7	19,67732054	15,84452255	18,73502973	13,41431055	41,36739057	21,20519817	107,2164007	70,77753017
LGR6	26,70493502	29,70847977	14,57168979	38,00721323	29,39261962	15,67340734	35,18038147	51,22945041
UBE2T	49,19330136	34,65989307	26,02087462	71,54298961	14,15200204	56,23987341	25,96647203	17,52586461
PPP1R12B	213,6394802	220,833033	555,805882	188,9182069	379,9268239	1255,716518	1334,341611	1543,624229
SYT2	21,08284344	41,59187168	49,96007928	61,4822567	40,27877503	43,33236148	0,83762813	0,674071716
KDM5B	1547,480709	1984,526449	1797,522019	1850,056997	1025,47584	599,2773396	563,7237316	666,656927
RABIF	237,5333694	144,5812682	216,4936769	181,0931925	167,6467934	473,8900809	366,0434929	370,7394437
KLHL12	496,1495823	551,5874411	592,2351064	434,8472337	486,611147	394,601079	306,5718956	261,5398258
ADIPOR1	7419,755368	4720,677436	5707,939058	4351,825915	4339,221548	2620,224922	3308,631114	2599,894608
CYB5R1	862,9910582	768,4593434	754,6053641	771,3228568	713,0431796	516,3004772	416,3011807	457,6946951
TMEM183A	877,0462871	1135,85421	909,6897769	1243,059445	745,7016458	674,878481	677,6411573	756,9825369
PPFIA4	181,3124536	240,6386862	237,3103766	209,0396728	156,760638	102,3381303	108,0540288	67,40717159
MYOG	7,02761448	6,931978614	22,89836967	6,707155276	2,177231083	13,82947707	0	0
ADORA1	5335,364913	927,8948516	5019,947132	750,0835317	1064,665999	1751,733762	149,9354353	40,44430295
MYBPH	1527,803388	162,4063561	893,0364171	171,0324595	363,5975908	86,66472296	3,350512521	4,044430295
CHIT1	30,92150371	34,65989307	40,59256441	35,77149481	31,5698507	20,28323303	0	0
BTG2	2510,263892	2429,163363	1533,149933	2034,503767	953,6272142	1041,820606	4394,197171	2911,989813
FMOD	8,433137376	23,76678382	8,32667988	0	45,72185274	28,58091928	247,1002984	279,7397621
PRELP	2123,745096	296,0945151	7589,76871	186,6824885	1549,099915	1568,2627	4627,057791	6233,815228
OPTC	5,622091584	3,961130636	12,49001982	3,353577638	5,443077707	4,60982569	0,83762813	10,78514745
ATP2B4	148,985427	363,4337359	156,1252477	471,7365878	435,4462166	936,7165801	598,0664849	782,5972621
LAX1	4,216568688	0,990282659	6,24500991	1,117859213	2,177231083	5,531790827	37,69326586	33,70358579
SNRPE	557,9925897	779,3524527	819,1371332	876,4016228	413,6739057	437,0114754	585,502063	412,5318901
SOX13	1239,671194	1637,927518	1548,762458	1387,263283	1116,919545	708,9911911	802,4477487	1808,534414
ETNK2	96,98107983	33,66961041	163,4110926	84,95730017	27,21538853	40,56646607	4,188140651	7,414788875
PLEKHA6	63,24853032	333,7252561	100,9609935	268,286211	268,8880387	310,7022515	985,8883092	810,9082742
PPP1R15B	455,3894183	447,6077619	721,2986446	435,965093	428,9145233	1251,106692	1589,818191	1578,001887
PIK3C2B	323,2702661	380,2685411	322,6588453	384,5435692	332,0277401	298,7167047	217,7833138	183,3475067
MDM4	286,7266708	415,9187168	302,8829806	517,5688155	318,9643536	350,3467524	192,6544699	624,8644806
LRRN2	67,46509901	54,46554625	34,3475545	21,23932504	199,2166441	52,55201286	32,66749708	84,25896448
NFASC	54,81539294	79,22261273	13,5308548	57,01081985	109,9501697	86,66472296	1,67525626	1,348143432
CNTN2	56,22091584	67,33922082	57,24592417	54,77510142	35,92431287	0	0	0
TMEM81	15,46075186	0	18,73502973	4,471436851	13,0633865	23,04912845	76,22415984	58,64423928
RBBP5	543,9373608	840,7499776	850,3621827	659,5369355	620,5108586	410,2744864	392,0099649	490,7242092
DSTYK	417,4403001	380,2685411	675,5019052	406,9007534	670,5871735	681,3322369	861,9193459	744,849246
TMCC2	9,838660272	124,775615	43,71506937	92,78231465	376,6609773	323,6097634	1367,846737	2641,687055
NUAK2	550,9649752	2738,131552	490,2332779	3008,159141	157,8492535	331,9074496	172,5513948	159,0809249
KLHDC8A	511,6103342	372,3462798	1302,084566	314,1184388	778,3601121	778,1385764	162,4998572	57,97016757
LEMD1	4,216568688	1,980565318	131,1452081	10,06073291	0	5,531790827	0,83762813	0
CDK18	1243,887763	1347,774699	1351,00381	1328,016745	876,3355108	493,2513488	257,151836	359,2802246
MFSD4A	47,78777846	10,89310925	245,6370565	17,8857474	53,34216153	92,19651379	96,32723497	26,96286863
ELK4	195,3676825	148,5423989	173,8194425	179,9753332	125,1907873	444,3871965	1000,127987	812,9304893
SLC45A3	56,22091584	453,5494579	173,8194425	479,5616023	28,30400408	42,41039634	201,8683794	146,2735623
NUCKS1	1103,335473	1143,776471	909,6897769	1215,112964	838,2339669	1577,482351	1784,147917	1209,95873
RAB29	269,860396	195,0856838	326,8221853	156,5002898	259,0904988	222,1935982	209,4070325	188,7400804
SLC41A1	2461,070591	1583,461972	3790,721015	1215,112964	1796,215643	1598,687549	644,9736602	525,1018667
PM20D1	92,76451114	7,922261273	20,8166997	3,353577638	51,16493044	134,6069101	84,60044114	76,17010389
SLC26A9	40,76016398	29,70847977	51,00091426	29,06433953	26,12677299	21,20519817	541,1077721	463,0872688
RAB7B	8,433137376	16,8348052	7,285844895	2,235718425	30,48123516	89,43061838	248,7755546	136,8365583
CTSE	85,73689666	34,65989307	66,61343904	33,53577638	16,32923312	3,687860552	118,9431945	86,28117963
AVPR1B	9,838660272	2,970847977	0	1,117859213	7,62030879	0	0,83762813	0
FAM72A	7,02761448	71,30035145	18,73502973	27,94648032	13,0633865	8,297686241	38,53089399	25,6147252
SRGAP2	517,2324257	1420,065333	626,5826609	1495,695627	680,3847134	479,4218717	790,7209548	957,1818365
IKBKE	68,8706219	273,3180139	4,16333994	269,4040703	120,8363251	319,9219029	109,729285	119,9847654
RASSF5	36,5435953	41,59187168	82,22596381	36,88935402	115,3932474	106,947956	448,1310496	370,7394437
EIF2D	768,8210241	707,0618186	762,932044	664,0083723	510,5606889	609,4189562	590,5278317	462,4131971
DYRK3	365,435953	847,6819562	220,6570168	878,6373412	114,3046318	94,04044407	91,30146618	49,20723526
MAPKAPK2	2743,580693	2079,593584	2122,262534	2007,675146	2006,318443	1618,970782	2740,719242	1916,385888
IL10	0	6,931978614	5,204174925	2,235718425	1,088615541	0	0,83762813	1,348143432
IL19	5,622091584	0	8,32667988	12,29645134	0	0	0	0
IL20	2,811045792	0	0	6,707155276	3,265846624	0	0	0
IL24	11,24418317	66,34893816	1,040834985	87,19301859	0	0	0	0
FCMR	28,11045792	18,81537052	11,44918483	6,707155276	4,354462166	11,06358165	76,22415984	60,66645443
PIGR	28,11045792	3281,796732	58,28675916	2631,440587	3,265846624	72,8352459	1343,555521	469,827986
FCAMR	9,838660272	0,990282659	0	7,825014489	0	0	9,213909431	13,48143432
PFKFB2	477,8777846	983,3506805	712,9719647	932,2945834	705,4228708	793,8119837	1169,32887	1290,173264
YOD1	80,11480507	54,46554625	82,22596381	74,89656725	34,83569732	97,72830462	54,44582846	146,9476341
CD55	32,32702661	5,941695954	13,5308548	29,06433953	19,59507974	377,0837414	1340,205008	877,6413741
CR2	2,811045792	0	3,122504955	2,235718425	0	2,765895414	24,29121577	21,57029491
CR1L	61,84300742	56,44611157	109,2876734	43,5965093	69,67139465	1027,069164	1135,823744	937,6337568
CD46	11,24418317	3,961130636	1,040834985	7,825014489	6,531693248	24,89305872	5,863396911	20,89622319
CD34	18,27179765	27,72791445	3,122504955	24,59290268	571,5231592	2077,187456	2475,191125	4307,992336
PLXNA2	414,6292543	260,4443393	376,7822646	359,9506665	535,5988464	518,1444075	526,0304657	957,1818365
MIR205HG	26,70493502	3,961130636	27,06170961	7,825014489	176,3557177	1,843930276	0	0
CAMK1G	7,02761448	29,70847977	6,24500991	15,65002898	197,039413	183,4710624	3,350512521	10,11107574
LAMB3	539,7207921	1245,775585	112,4101784	988,187544	1516,441449	2142,646981	2468,4901	1266,580754
G0S2	36,5435953	10,89310925	42,67423438	3,353577638	255,8246522	410,2744864	896,2620992	785,293549
HSD11B1	26,70493502	47,53356764	35,38838949	32,41791717	143,6972515	167,7976551	3084,146775	4769,731462
TRAF3IP3	23,89388923	7,922261273	0	36,88935402	22,86092637	25,81502386	84,60044114	71,45160188
IRF6	924,8340656	1266,571521	1305,207071	1191,637921	1999,78675	3095,036968	615,6566756	517,0130061
UTP25	223,4781405	185,1828572	186,3094623	167,6788819	232,9637259	144,7485267	151,6106916	175,9327178
SYT14	7,02761448	21,7862185	4,16333994	20,12146583	52,25354599	2,765895414	11,72679382	4,718502011
SERTAD4	237,5333694	364,4240185	508,9683076	422,5507824	65,31693248	155,8121083	82,92518488	63,36274129
HHAT	39,35464109	37,63074105	21,85753468	17,8857474	16,32923312	39,64450093	25,1288439	15,50364947
KCNH1	2,811045792	20,79593584	21,85753468	0	0	24,89305872	65,33499415	164,4734987
RCOR3	444,1452351	504,0538735	645,3176907	325,2970309	704,3342553	312,5461818	269,7162579	333,6654994
TRAF5	127,9025835	76,25176475	55,1642542	121,8466542	170,91264	261,8380992	200,1931231	239,9695309
RD3	8,433137376	10,89310925	4,16333994	19,00360662	17,41784866	3,687860552	56,12108472	33,02951408
SLC30A1	1047,114558	731,8188851	945,0781663	851,8087201	419,1169834	732,9622846	900,4502399	1280,062188
NEK2	73,08719059	136,659007	0	121,8466542	2,177231083	70,06935048	159,1493447	99,76261395
LPGAT1	226,2891863	1489,385119	469,4165782	1722,621047	180,7101799	397,3669744	1477,576022	1772,808613
INTS7	573,4533416	731,8188851	499,6007928	778,030012	176,3557177	218,5057377	316,6234332	296,591555
DTL	143,3633354	283,2208405	21,85753468	197,8610806	35,92431287	35,95664038	40,20615025	46,5109484
PPP2R5A	4281,222741	2466,794104	4411,058666	2071,393121	5137,17674	2962,273988	3259,211054	2641,687055
PACC1	362,6249072	207,9593584	206,085327	205,6860951	100,1526298	181,6271322	188,4663293	216,3770208
NENF	1255,131946	454,5397405	1227,144447	486,2687575	557,3711572	701,61547	1021,906319	559,4795242
ATF3	165,8517017	272,3277312	63,49093408	134,1431055	162,2037157	146,5924569	173,3890229	378,1542326
FAM71A	0	5,941695954	0	0	0	0	0	0
BATF3	19,67732054	7,922261273	0	4,471436851	2,177231083	3,687860552	28,47935642	16,17772118
NSL1	9,838660272	9,902826591	9,367514865	8,942873702	8,708924331	20,28323303	25,1288439	20,89622319
TATDN3	99,79212562	59,41695954	172,7786075	25,71076189	108,8615541	138,2947707	53,60820033	117,2884786
SPATA45	0	0	0	2,235718425	0	0,921965138	0	0
FLVCR1	364,0304301	179,2411613	308,0871555	110,6680621	72,93724127	344,8149616	308,2471519	250,7546783
VASH2	507,3937655	72,29063411	218,5753468	62,60011591	58,78523923	66,38148993	4,188140651	7,414788875
ANGEL2	297,970854	320,8515815	332,0263602	285,0540992	527,9785376	703,4594002	722,0354482	848,6562903
RPS6KC1	127,9025835	255,492926	250,8412314	240,3397307	261,2677299	274,7456111	371,0692616	386,9171649
PROX1	15,46075186	0,990282659	27,06170961	2,235718425	113,2160163	78,36703672	63,65973789	57,29609585
SMYD2	411,8182085	581,2959209	372,6189246	719,901333	665,1440958	558,7108736	290,6569612	197,5030128
PTPN14	310,62056	1353,716395	447,5590435	1708,088877	287,3945029	637,0779103	1209,53502	998,3002112
CENPF	82,92585087	113,8825058	11,44918483	143,0859792	33,74708178	104,1820606	52,7705722	45,16280496
KCNK2	11,24418317	24,75706648	19,77586471	22,35718425	4,354462166	18,43930276	649,999429	411,1837467
KCTD3	200,9897741	419,8798475	237,3103766	492,9759128	220,9889549	431,4796845	314,9481769	445,5614042
USH2A	32,32702661	34,65989307	8,32667988	31,30005796	29,39261962	0	0	0,674071716
ESRRG	2,811045792	22,77650116	3,122504955	4,471436851	231,8751103	85,74275783	46,06954716	43,14058982
GPATCH2	109,6307859	209,9399237	171,7377725	278,346944	126,2794028	289,4970533	254,6389516	285,1323358
SPATA17	19,67732054	4,951413295	8,32667988	21,23932504	5,443077707	11,98554679	32,66749708	44,48873325
RRP15	96,98107983	81,20317804	66,61343904	60,36439749	51,16493044	148,4363872	165,8503698	148,9698492
TGFB2	16,86627475	102,9893965	17,69419474	115,1394989	51,16493044	61,77166424	690,2055792	526,4500101
LYPLAL1	89,95346535	102,9893965	128,0227032	79,3680041	95,79816764	228,6473542	121,4560789	97,7403988
SLC30A10	64,65405322	23,76678382	22,89836967	12,29645134	22,86092637	0,921965138	0	1,348143432
BPNT1	238,9388923	321,8418642	303,9238156	277,2290848	199,2166441	689,6299232	567,9118722	567,5683848
IARS2	864,3965811	916,0114596	1012,73244	864,1051714	875,2468953	1568,2627	1073,839263	882,3598761
RAB3GAP2	1062,575309	691,217296	633,8685058	812,6836476	1221,426637	1209,618261	561,2108472	702,3827279
MARK1	29,51598082	100,0185486	44,75590435	121,8466542	94,7095521	72,8352459	34,34275334	90,32560993
MTARC2	282,5101021	280,2499925	449,6407135	250,4004636	273,2425009	1092,528688	1297,485974	851,3525771
MTARC1	14,05522896	11,88339191	6,24500991	4,471436851	28,30400408	9,219651379	8,376281301	0,674071716
HLX	60,43748453	28,71819711	20,8166997	16,76788819	67,49416357	203,7542955	352,6414428	432,7540416
DUSP10	67,46509901	131,7075937	10,40834985	192,2717846	175,2671022	214,8178771	88,78858179	88,9774665
HHIPL2	0	0	4,16333994	7,825014489	1,088615541	1,843930276	0,83762813	2,022215148
TAF1A	36,5435953	104,9699619	28,10254459	100,6073291	41,36739057	70,06935048	92,97672244	146,9476341
MIA3	931,8616801	737,760581	769,1770539	723,2549106	1097,324466	1456,704918	1165,978357	1234,225312
AIDA	272,6714418	573,3736596	411,1298191	829,4515358	669,4985579	595,5894791	703,6076293	845,9600034
BROX	421,6568688	670,4213602	576,6225817	666,2440908	529,0671531	862,037404	881,1847929	1011,107574
DISP1	119,4694462	219,8427503	154,0435778	178,857474	119,7477096	177,9392716	115,592682	86,95525135
TLR5	29,51598082	27,72791445	24,98003964	22,35718425	41,36739057	66,38148993	92,13909431	110,5477614
SUSD4	146,1743812	488,2093509	479,8249281	568,9903393	136,0769427	58,08380369	335,8888802	262,8879692
CCDC185	0	14,85423989	0	2,235718425	9,797539872	0	0	0
CAPN8	127,9025835	140,6201376	156,1252477	155,3824306	180,7101799	2,765895414	5,863396911	5,392573727
CAPN2	805,3646194	1521,074164	1344,758801	1515,817092	3069,895827	2569,516839	3689,751913	4151,607698
FBXO28	632,4853032	826,8860203	979,4257209	681,8941197	546,4850018	577,1501763	526,8680939	544,6499464
DEGS1	1003,543348	995,2340724	1897,442178	1120,094931	628,1311674	944,0923012	2233,116595	2068,726096
NVL	486,310922	608,0335527	594,3167764	778,030012	336,3822023	307,9363561	241,2369015	271,6509015
CNIH4	754,7657952	1214,08654	1162,612678	1218,466542	612,8905498	674,878481	563,7237316	541,9536596
WDR26	4213,757642	5791,17299	5317,625938	6517,11921	3015,46505	2136,193225	1877,12464	2405,761954
CNIH3	39,35464109	78,23233007	43,71506937	33,53577638	32,65846624	0	2,51288439	0,674071716
DNAH14	26,70493502	21,7862185	30,18421456	16,76788819	39,19015949	0	0	0
LBR	348,5696782	267,376318	394,4764593	267,1683518	130,633865	570,6964204	861,0817178	1065,033311
ENAH	1262,159561	2147,923088	1773,582814	2405,633026	1556,720224	886,9304627	355,9919553	610,7089746
SRP9	510,2048113	359,4726052	584,9492615	515,3330971	402,7877503	708,9911911	894,586843	382,1986629
EPHX1	2891,160597	3576,900965	3975,989643	3877,853609	2104,293841	1572,872525	3090,010172	2579,672457
TMEM63A	919,211974	873,4293053	1134,510134	757,9085462	1173,527554	915,511382	1036,145997	997,6261395
LEFTY1	0	0,990282659	1,040834985	0	6,531693248	25,81502386	71,19839106	37,07394437
PYCR2	130,7136293	139,6298549	75,9809539	117,3752173	86,00062777	375,2398111	490,0124561	311,4211327
LEFTY2	11,24418317	9,902826591	21,85753468	12,29645134	60,96247032	216,6618074	0,83762813	0
SDE2	102,6031714	167,3577694	137,390218	163,2074451	125,1907873	392,7571488	463,208356	440,1688305
ACBD3	579,0754332	793,2164099	895,1180871	721,0191922	779,4487276	955,1558829	883,6976773	911,3449599
MIXL1	7,02761448	24,75706648	4,16333994	6,707155276	2,177231083	0	0	0
LIN9	87,14241955	274,3082966	194,6361422	191,1539254	120,8363251	70,06935048	77,06178797	120,6588371
PARP1	678,8675588	898,1863718	651,5627006	880,8730596	826,2591959	916,4333471	653,3499415	665,3087836
STUM	37,94911819	9,902826591	59,32759414	24,59290268	28,30400408	3,687860552	21,77833138	26,28879692
ITPKB	822,2308942	407,0061729	1723,622735	378,9542731	753,3219546	1276,921716	2627,639444	3462,032333
PSEN2	718,2221999	502,0733082	677,5835752	425,90436	480,0794537	228,6473542	441,4300246	262,2138975
COQ8A	271,2659189	126,7561804	323,6996803	121,8466542	1390,162046	1903,85801	299,0332425	189,4141522
CDC42BPA	541,126315	1144,766754	794,1570935	1364,906099	1456,567594	1016,005582	1758,181445	2082,20753
SNAP47	306,4039913	324,8127122	303,9238156	355,4792296	212,2800306	679,4883066	561,2108472	426,6873961
JMJD4	0	0	2,08166997	1,117859213	1,088615541	178,8612368	173,3890229	225,1399531
PRSS38	47,78777846	38,6210237	36,42922447	38,00721323	21,77231083	0	0	0
WNT9A	36,5435953	55,45582891	51,00091426	93,90017387	20,68369529	64,53755965	248,7755546	138,1847018
WNT3A	16,86627475	8,912543932	14,57168979	19,00360662	7,62030879	0	556,1850784	249,4065349
ARF1	18455,92115	14041,21782	18823,5007	13929,64365	13780,78414	6558,859991	6505,857687	5550,98058
MRPL55	35,1380724	21,7862185	35,38838949	53,65724221	81,6461656	266,4479249	225,321967	143,5772755
GUK1	528,4766089	333,7252561	517,2949875	355,4792296	397,3446726	740,3380057	931,4424807	711,819732
GJC2	32,32702661	31,68904509	28,10254459	16,76788819	6,531693248	2,765895414	50,25768781	17,52586461
IBA57	95,57555693	64,36837284	81,18512883	45,83222772	76,2030879	108,7918863	106,3787725	84,9330362
OBSCN	205,2063428	239,6484035	156,1252477	139,7324016	643,371785	1829,178834	81,24992862	151,6661361
TRIM11	331,7034035	236,6775555	328,9038552	363,3042441	325,4960469	331,9074496	308,2471519	431,4058982
TRIM17	21,08284344	54,46554625	24,98003964	40,24293166	35,92431287	8,297686241	15,07730634	9,437004022
H2AW	990,8936417	851,6430868	805,6062784	782,5014489	930,7662879	124,4652936	127,3194758	102,4589008
RNF187	785,6872989	617,9363793	886,7914072	595,8189604	869,8038176	1691,806028	1604,057869	1512,61693
BTNL10	2,811045792	0	0	0	2,177231083	0,921965138	0,83762813	4,718502011
RHOU	219,2615718	277,2791445	380,9456045	276,1112255	794,6893452	2334,415729	269,7162579	196,828941
RAB4A	91,35898824	89,12543932	100,9609935	68,18941197	181,7987954	225,8814588	114,7550538	126,7254826
CCSAP	7,02761448	5,941695954	5,204174925	10,06073291	4,354462166	11,06358165	16,7525626	15,50364947
ACTA1	1796,258261	2442,037037	2031,709891	2278,197075	15925,35675	46148,04301	4,188140651	44,48873325
NUP133	141,9578125	186,1731399	131,1452081	138,6145424	173,0898711	302,4045652	412,11304	362,6505831
ABCB10	96,98107983	119,8242017	144,6760629	131,9073871	181,7987954	496,0172442	402,8991306	407,1393164
TAF5L	933,267203	536,7332012	1179,266038	661,7726539	652,0807093	606,6530607	379,445543	277,7175469
URB2	122,280492	104,9699619	86,38930375	107,3144844	164,3809467	222,1935982	126,4818477	166,4957138
GALNT2	1274,809267	1734,975219	2060,85327	1852,292715	1795,127028	0,921965138	0	1,348143432
PGBD5	39,35464109	12,87367457	23,93920465	34,65363559	27,21538853	8,297686241	7,538653171	8,762932306
COG2	184,1234994	136,659007	196,7178122	215,7468281	216,6344927	418,5721726	308,2471519	316,1396347
AGT	7,02761448	0	11,44918483	0	5,443077707	145,6704918	15,91493447	13,48143432
CAPN9	7,02761448	4,951413295	21,85753468	11,17859213	15,24061758	0,921965138	0	2,022215148
TTC13	1388,656621	1086,340077	1119,938444	884,2266372	295,0148117	299,6386698	469,909381	443,539189
ARV1	18,27179765	14,85423989	10,40834985	14,53216977	50,0763149	44,25432662	48,58243155	49,20723526
FAM89A	226,2891863	105,9602445	136,349383	80,48586331	4,354462166	9,219651379	33,50512521	16,8517929
TRIM67	16,86627475	16,8348052	8,32667988	13,41431055	23,94954191	14,75144221	6,701025041	13,48143432
GNPAT	937,4837716	723,8966238	821,2188031	650,5940618	628,1311674	1046,430432	1227,962839	1143,22563
EXOC8	70,2761448	78,23233007	148,8394028	106,1966252	109,9501697	653,6732828	524,3552095	403,7689578
SPRTN	53,40987005	112,8922231	59,32759414	57,01081985	58,78523923	155,8121083	161,6622291	181,3252916
EGLN1	484,9053991	474,3453937	521,4583275	375,6006955	474,636376	1464,080639	1429,831218	1188,388435
TSNAX	373,8690903	380,2685411	487,110773	391,2507244	359,2431287	1020,615408	1154,251563	998,3002112
DISC1	2,811045792	17,82508786	0	3,353577638	15,24061758	4,60982569	13,40205008	20,22215148
SIPA1L2	317,6481745	260,4443393	325,7813503	169,9146003	362,5089753	564,2426644	729,5741013	1497,113281
MAP10	8,433137376	1,980565318	4,16333994	6,707155276	9,797539872	115,2456422	83,76281301	61,34052614
NTPCR	168,6627475	98,03798325	235,2287066	65,95369355	126,2794028	377,0837414	191,8168418	124,0291957
PCNX2	66,05957611	30,69876243	49,96007928	54,77510142	60,96247032	8,297686241	55,28345659	9,437004022
MAP3K21	104,0086943	143,5909856	129,0635381	115,1394989	94,7095521	372,4739157	54,44582846	35,72580094
KCNK1	13962,46445	6019,928285	19987,15422	5810,632188	8514,062149	8683,067669	321,649202	250,0806066
SLC35F3	92,76451114	172,3091827	264,3720862	89,42873702	44,6332372	23,04912845	22,61595951	22,24436662
COA6	91,35898824	67,33922082	48,91924429	40,24293166	81,6461656	188,0808881	177,5771636	139,5328452
TARBP1	81,52032797	76,25176475	78,06262387	35,77149481	50,0763149	93,11847893	51,93294407	107,8514745
IRF2BP2	1727,387639	1512,16162	2511,534819	1425,270496	870,8924331	1138,626945	1222,93707	1432,402396
TOMM20	2903,810303	2083,554715	3205,771754	2328,50074	1348,794656	1063,025804	966,6228622	838,5452145
RBM34	1,405522896	3,961130636	1,040834985	0	1,088615541	215,7398423	272,2291423	194,8067259
ARID4B	1108,957565	1404,220811	1365,5755	1694,674566	1530,593451	843,5981012	849,354924	978,7521314
GGPS1	96,98107983	134,6784416	94,71598363	129,6716687	117,5704785	427,791824	417,9764369	455,6724799
TBCE	123,6860148	126,7561804	78,06262387	127,4359502	96,88678318	416,7282423	333,3759958	374,783874
B3GALNT2	255,8051671	373,3365625	426,7423438	441,554389	217,7231083	496,9392093	527,705722	614,7534049
GNG4	2,811045792	2,970847977	42,67423438	11,17859213	15,24061758	27,65895414	23,45358764	13,48143432
LYST	163,0406559	246,5803821	211,2895019	261,5790558	290,6603495	141,9826312	325,8373426	422,6429659
NID1	32,32702661	72,29063411	20,8166997	73,77870804	1032,007533	1845,774206	1179,380407	3205,885081
GPR137B	11266,67153	2411,338275	3131,87247	1838,878405	1382,541738	442,5432662	479,9609186	414,5541053
ERO1B	5816,053744	1527,01586	5114,663116	1388,381142	4301,120004	4008,70442	269,7162579	233,9028854
EDARADD	8,433137376	2,970847977	1,040834985	1,117859213	21,77231083	64,53755965	7,538653171	16,17772118
LGALS8	324,675789	235,6872729	391,3539543	252,6361821	396,2560571	898,9160095	832,6023614	847,9822186
HEATR1	972,621844	528,8109399	579,7450866	481,7973207	817,5502716	758,7773085	309,9224081	395,0060255
ACTN2	265,6438273	373,3365625	184,2277923	277,2290848	824,0819648	1285,219402	171,7137667	343,7765751
MTR	248,7775526	216,8719023	193,5953072	337,5934822	302,6351205	181,6271322	175,0642792	191,4363673
RYR2	49,19330136	40,60158902	38,51089444	65,95369355	38,10154395	5,531790827	147,4225509	231,2065985
CHRM3	88,54794245	68,32950348	38,51089444	51,42152378	41,36739057	17,51733762	20,94070325	26,96286863
FMN2	35,1380724	9,902826591	28,10254459	38,00721323	305,9009671	315,3120772	7,538653171	10,11107574
GREM2	18,27179765	3,961130636	1,040834985	5,589296064	13,0633865	38,72253579	1252,254055	1069,751813
RGS7	29,51598082	19,80565318	0	14,53216977	194,8621819	86,66472296	5,025768781	6,066645443
KMO	1,405522896	16,8348052	3,122504955	3,353577638	1,088615541	29,50288441	42,71903464	52,57759384
OPN3	14,05522896	16,8348052	55,1642542	12,29645134	35,92431287	89,43061838	35,18038147	28,31101207
CHML	11,24418317	36,64045839	36,42922447	46,95008693	74,02585681	99,57223489	30,99224081	86,95525135
WDR64	2,811045792	0	5,204174925	1,117859213	4,354462166	0	0	0
EXO1	43,57120978	45,55300232	7,285844895	72,66084883	8,708924331	12,90751193	7,538653171	15,50364947
PLD5	7,02761448	3,961130636	9,367514865	13,41431055	26,12677299	11,98554679	1,67525626	3,370358579
CEP170	37,94911819	168,348052	83,2667988	195,6253622	191,5963353	236,9450404	431,378487	799,449055
SDCCAG8	87,14241955	173,2994653	83,2667988	135,2609647	111,0387852	123,5433285	204,3812638	236,5991723
AKT3	105,4142172	555,5485717	237,3103766	594,7011012	1266,059875	780,9044718	1302,511742	2012,104072
ZBTB18	3003,602429	3590,764922	3479,511355	4103,66117	1862,621191	754,1674828	545,2959127	692,2716522
DESI2	223,4781405	203,9982278	301,8421456	184,4467701	376,6609773	531,0519194	328,350227	489,3760657
COX20	0	0,990282659	10,40834985	0	0	272,9016808	222,8090826	201,547443
HNRNPU	13710,87585	15619,72838	12297,46535	15234,18535	10254,7584	4015,158176	4340,58897	4618,739397
EFCAB2	30,92150371	34,65989307	28,10254459	44,71436851	43,54462166	91,27454865	109,729285	126,7254826
KIF26B	36,5435953	382,2491064	8,32667988	385,6614284	42,45600611	1,843930276	95,48960684	205,5918733
SMYD3	262,8327816	298,0750804	257,0862413	307,4112835	154,5834069	125,3872588	180,9276761	122,0069806
TFB2M	26,70493502	53,47526359	24,98003964	43,5965093	25,03815745	306,0924258	182,6029324	133,4661997
CNST	63,24853032	92,09628729	139,471888	101,7251884	223,166186	553,1790827	748,0019202	693,6197956
SCCPDH	272,6714418	661,5088163	650,5218656	698,6620079	545,3963862	455,4507781	438,9171402	397,7023124
AHCTF1	191,1511139	350,5600613	243,5553865	400,1935981	348,3569732	707,1472608	895,4244711	1179,625503
NLRP3	11,24418317	19,80565318	0	4,471436851	4,354462166	8,297686241	101,3530037	57,97016757
TRIM58	19,67732054	11,88339191	0	14,53216977	4,354462166	0	1,67525626	2,696286863
LYPD8	7,02761448	0	0	0	0	0,921965138	0,83762813	2,022215148
SH3BP5L	282,5101021	281,2402752	486,069938	270,5219295	297,1920428	408,4305561	584,6644348	596,5534685
FAM110C	0	2,970847977	0	4,471436851	0	113,401712	85,43806927	35,72580094
SH3YL1	113,8473546	398,093629	185,2686273	328,6506085	132,811096	227,7253891	159,9869729	108,5255463
ACP1	268,4548731	439,6855006	395,5172943	482,9151799	247,1157279	539,3496057	391,1723368	301,9841287
ALKAL2	8,433137376	0	0	1,117859213	2,177231083	7,375721103	0,83762813	2,022215148
TMEM18	43,57120978	17,82508786	47,87840931	34,65363559	22,86092637	438,8554056	474,9351498	505,5537869
SNTG2	319,0536974	205,9787931	288,3112908	173,268178	116,4818629	107,8699211	21,77833138	23,59251006
TPO	11395,97964	1537,90897	3833,39525	1068,673407	8029,628233	28724,74584	0	4,044430295
PXDN	621,24112	1378,473461	1715,296055	1469,984865	499,6745335	913,6674517	1760,69433	3124,322403
MYT1L	92,76451114	49,51413295	61,40926411	64,83583434	42,45600611	9,219651379	0,83762813	3,370358579
EIPR1	312,0260829	239,6484035	322,6588453	292,8791137	224,2548015	269,2138203	164,1751135	142,229132
TRAPPC12	593,1306621	435,72437	513,1316476	406,9007534	430,0031388	596,5114442	448,1310496	362,6505831
ADI1	579,0754332	512,9664174	587,0309315	411,3721903	504,0289957	1126,641399	993,4269623	642,3903452
RNASEH1	2,811045792	0	5,204174925	2,235718425	2,177231083	147,5144221	170,8761385	161,1031401
RPS7	16398,23563	9831,526239	18521,65856	10109,91872	5175,278284	3508,07735	4935,304943	2988,159916
COLEC11	4,216568688	6,931978614	4,16333994	2,235718425	1,088615541	15,67340734	26,80410016	11,45921917
ALLC	1,405522896	2,970847977	14,57168979	8,942873702	9,797539872	0	0	0
DCDC2C	4,216568688	3,961130636	11,44918483	4,471436851	18,5064642	0	0	0
SOX11	26,70493502	13,86395723	59,32759414	34,65363559	55,51939261	5,531790827	15,07730634	31,68137065
CMPK2	11,24418317	35,65017573	31,22504955	14,53216977	67,49416357	384,4594625	254,6389516	252,7768935
RSAD2	2,811045792	8,912543932	2,08166997	23,47504347	102,3298609	456,3727433	102,1906319	148,2957775
RNF144A	120,8749691	132,6978763	304,9646506	59,24653827	30,48123516	249,8525524	1551,287297	1919,082175
ID2	1485,637701	3413,504326	2508,412314	2745,462226	2270,852019	756,0114131	1284,921552	856,7451509
KIDINS220	1061,169786	1562,666036	2032,750726	1348,138211	2224,041551	2017,259722	1461,661087	1663,608995
MBOAT2	411,8182085	350,5600613	334,1080302	338,7113414	265,6221921	308,8583212	58,63396911	187,391937
ASAP2	177,0958849	192,1148359	201,9219871	247,046886	136,0769427	144,7485267	355,1543272	650,4792058
ITGB1BP1	161,635133	81,20317804	201,9219871	116,2573581	144,785867	246,1646918	415,4635525	325,5766388
CPSF3	2181,371535	1571,57858	2452,207225	1434,21337	1389,073431	780,9044718	846,0044114	634,9755564
IAH1	1156,745343	614,9655313	1234,430292	672,951246	694,5367154	609,4189562	740,463267	419,946679
ADAM17	947,3224319	1630,005257	1547,721623	1607,481548	723,929335	683,1761672	996,7774749	1296,913981
YWHAQ	10693,21819	11116,91313	13259,19687	12333,34069	9107,357619	2837,808695	2010,307512	2190,059005
TAF1B	191,1511139	175,2800307	235,2287066	188,9182069	124,1021717	189,9248184	232,022992	214,3548056
GRHL1	278,2935334	379,2782584	417,374829	409,1364718	494,2314558	413,9623469	120,6184507	108,5255463
KLF11	154,6075186	115,8630711	224,8203568	103,9609068	117,5704785	196,3785744	438,0795121	784,6194773
CYS1	25,29941213	8,912543932	10,40834985	0	7,62030879	25,81502386	381,1207992	623,5163372
RRM2	302,1874226	391,1616503	60,36842913	574,5796353	81,6461656	103,2600954	174,2266511	134,8143432
HPCAL1	3744,312995	2083,554715	3438,91879	1897,007084	2832,577639	2188,745237	1269,844245	1178,277359
ODC1	2351,439805	3558,085594	2225,305198	4134,961228	2633,360995	1872,511195	1204,509251	959,8781234
NOL10	153,2019957	421,8604128	243,5553865	494,093772	145,8744825	143,8265615	205,2188919	276,3694035
ATP6V1C2	167,2572246	42,58215434	135,308548	71,54298961	63,1397014	41,48843121	1274,870014	586,4423928
PDIA6	17212,03338	4791,977787	8145,574592	5057,195078	12270,87438	10473,52397	3264,236823	3464,72862
KCNF1	9,838660272	9,902826591	8,32667988	5,589296064	20,68369529	3,687860552	19,26544699	9,437004022
ROCK2	906,5622679	2543,045869	2222,182693	3175,838023	1429,352206	1268,62403	2197,936213	3479,558197
E2F6	70,2761448	60,4072422	167,5744326	149,7931345	140,4314048	482,1877671	286,4688205	440,8429022
GREB1	841,9082147	1172,494668	1204,246078	922,2338505	344,0025111	330,0635194	28,47935642	36,39987266
NTSR2	8,433137376	3,961130636	0	2,235718425	9,797539872	1,843930276	3,350512521	3,370358579
LPIN1	451,1728496	172,3091827	324,7405153	114,0216397	497,4973024	713,6010167	593,8783443	787,9898359
TRIB2	321,8647432	394,1324983	700,4819449	234,7504347	207,9255684	368,7860552	842,6538989	1845,608358
LRATD1	2652,221705	1041,777357	1051,243335	717,6656146	186,1532576	231,4132496	237,886389	173,236431
NBAS	229,1002321	264,40547	277,902941	254,8719005	507,2948423	562,3987341	315,7858051	396,3541689
DDX1	2452,637454	2800,51936	2186,794303	2877,369614	2155,458772	1310,112461	1269,006617	1043,463016
MYCN	417,4403001	429,782674	293,5154658	481,7973207	80,55755006	97,72830462	27,64172829	41,11837467
CYRIA	68,8706219	20,79593584	11,44918483	5,589296064	136,0769427	228,6473542	732,0869857	1061,662953
RAD51AP2	5,622091584	7,922261273	0	3,353577638	5,443077707	0	5,025768781	1,348143432
VSNL1	88,54794245	131,7075937	27,06170961	196,7432214	3,265846624	0	109,729285	318,8359216
SMC6	546,7484066	1043,757923	1208,409418	1161,455722	937,2979811	928,4188939	901,287868	970,6632709
GEN1	39,35464109	29,70847977	21,85753468	52,539383	28,30400408	23,04912845	8,376281301	15,50364947
MSGN1	0	15,84452255	6,24500991	5,589296064	0	2,765895414	0	0
KCNS3	8,433137376	3,961130636	8,32667988	6,707155276	185,064642	106,947956	143,2344103	177,2808613
RDH14	182,7179765	242,6192515	189,4319673	184,4467701	195,9507974	396,4450093	302,383755	262,2138975
NT5C1B	2,811045792	0	5,204174925	0	0	0	0	0
OSR1	11,24418317	7,922261273	8,32667988	25,71076189	52,25354599	32,26877983	159,1493447	124,0291957
TTC32	127,9025835	105,9602445	125,9410332	111,7859213	145,8744825	106,947956	139,0462696	78,19231904
WDR35	244,5609839	487,2190683	429,8648488	731,0799251	569,3459281	427,791824	414,6259244	285,1323358
MATN3	9,838660272	17,82508786	1,040834985	7,825014489	17,41784866	0	0,83762813	2,022215148
LAPTM4A	11016,48846	10465,30714	15657,28068	10247,4154	11409,77949	7864,362626	12107,07699	8194,015778
SDC1	708,3835396	1343,813568	762,932044	1485,634894	202,4824907	193,612679	5430,343168	2883,678801
PUM2	3603,760705	4988,053754	6716,508158	5573,646035	3923,370411	2282,785681	2630,989957	2992,878418
RHOB	1704,899273	2140,991109	2794,641935	1803,10691	3397,569105	2761,285588	2622,613675	3132,411264
HS1BP3	224,8836634	314,9098856	259,1679113	194,507503	235,1409569	413,9623469	314,1105488	262,8879692
GDF7	50,59882426	54,46554625	35,38838949	30,18219874	51,16493044	0	0	2,022215148
LDAH	12,64970606	45,55300232	28,10254459	42,47865008	29,39261962	400,1328699	581,3139223	533,1907273
APOB	36,5435953	32,67932775	5,204174925	16,76788819	6,531693248	0,921965138	9,213909431	6,740717159
KLHL29	462,4170328	77,24204741	198,7994821	97,25375151	421,2942145	129,9970844	63,65973789	86,28117963
ATAD2B	624,0521658	643,6837284	704,6452848	807,0943516	472,459145	124,4652936	126,4818477	224,4658814
UBXN2A	210,8284344	310,948755	520,4174925	376,7185547	437,6234476	897,9940443	762,2415984	856,0710792
MFSD2B	26,70493502	10,89310925	13,5308548	13,41431055	9,797539872	7,375721103	85,43806927	45,83687668
WDCP	8,433137376	20,79593584	32,26588453	8,942873702	13,0633865	59,92773396	27,64172829	77,51824733
FKBP1B	8,433137376	3,961130636	2,08166997	12,29645134	45,72185274	61,77166424	89,62620992	45,83687668
SF3B6	968,4052754	1133,873645	1358,289655	1350,373929	1014,589685	491,4074185	677,6411573	584,4201777
FAM228B	0	4,951413295	3,122504955	0	8,708924331	0,921965138	4,188140651	4,044430295
PFN4	0	5,941695954	5,204174925	2,235718425	0	2,765895414	0,83762813	3,370358579
FAM228A	14,05522896	1,980565318	11,44918483	0	1,088615541	0	0	0
ITSN2	844,7192605	1226,960215	1584,150847	1558,295743	918,7915169	643,5316663	644,1360321	1309,721344
NCOA1	1553,1028	961,564462	1184,470213	953,5339084	1066,843231	636,1559452	632,4092383	714,5160188
PTRHD1	108,225263	27,72791445	52,04174925	52,539383	76,2030879	154,8901432	151,6106916	108,5255463
CENPO	8,433137376	10,89310925	44,75590435	16,76788819	37,01292841	98,65026976	113,9174257	88,9774665
ADCY3	210,8284344	108,9310925	63,49093408	34,65363559	431,0917544	332,8294148	357,6672116	328,9469973
DNAJC27	70,2761448	163,3966387	112,4101784	118,4930765	140,4314048	295,9508093	170,0385104	200,8733713
EFR3B	147,5799041	130,717311	411,1298191	195,6253622	613,9791653	761,5432039	107,2164007	172,5623593
POMC	46,38225557	12,87367457	23,93920465	7,825014489	20,68369529	5,531790827	1,67525626	2,696286863
DNMT3A	1131,445931	1125,951383	1747,56194	1022,84118	1078,818002	979,1269765	450,643934	862,8117963
DTNB	4244,679146	2385,590926	5657,978978	2107,164616	3664,279912	1112,811921	228,6724795	165,8216421
ASXL2	428,6844833	538,7137665	742,1153443	501,9187865	506,2062267	514,456547	469,909381	572,2868868
KIF3C	1609,323716	912,050329	1903,687187	866,3408898	617,245012	303,3265304	232,022992	439,4947587
RAB10	4695,851996	5006,869124	5940,045259	5561,349583	4110,612284	2033,855094	2086,531672	2359,925077
GAREM2	18,27179765	17,82508786	22,89836967	8,942873702	10,88615541	1,843930276	1,67525626	2,022215148
HADHA	1513,748159	1019,991139	1636,192596	1149,159271	2503,815745	2920,785557	1666,042351	1673,720071
HADHB	1664,139109	1320,046785	1967,178122	1224,055838	4626,616051	1952,722162	999,2903593	774,5084015
ADGRF3	18,27179765	18,81537052	13,5308548	4,471436851	5,443077707	0,921965138	0,83762813	1,348143432
SELENOI	99,79212562	282,2305578	149,8802378	309,6470019	158,937869	356,8005084	376,0950304	376,1320175
DRC1	14,05522896	4,951413295	3,122504955	6,707155276	19,59507974	0,921965138	242,9121577	213,6807339
OTOF	19,67732054	18,81537052	24,98003964	20,12146583	20,68369529	4,60982569	7,538653171	5,392573727
FAM166C	9,838660272	0	2,08166997	1,117859213	1,088615541	0,921965138	111,4045413	78,86639076
CIB4	0	0	0	0	0	0,921965138	5,025768781	4,718502011
KCNK3	28,11045792	21,7862185	20,8166997	20,12146583	553,016695	408,4305561	177,5771636	440,8429022
SLC35F6	400,5740254	285,2014058	450,6815485	245,9290268	512,73792	496,0172442	379,445543	391,6356669
CENPA	52,00434715	36,64045839	40,59256441	15,65002898	4,354462166	64,53755965	86,2756974	95,04411194
DPYSL5	635,296349	144,5812682	219,6161818	79,3680041	188,3304887	213,895912	72,87364732	138,1847018
MAPRE3	3194,753543	1324,007915	1157,408503	1048,551942	949,2727521	449,9189873	567,9118722	566,894313
TMEM214	2712,659189	1475,521162	2001,525676	1302,305983	2032,445216	1126,641399	737,1127545	878,3154458
AGBL5	1124,418317	928,8851342	826,4229781	795,9157594	680,3847134	347,580857	174,2266511	194,1326542
OST4	3640,304301	1830,042354	3198,485909	2087,04315	2548,448982	947,7801618	1175,192267	770,4639712
EMILIN1	74,49271349	42,58215434	39,55172943	42,47865008	260,1791144	224,0375285	903,8007524	1162,099638
KHK	2305,057549	794,2066926	2210,733508	580,1689314	684,7391755	541,193536	308,2471519	130,0958412
CGREF1	28,11045792	21,7862185	16,65335976	6,707155276	29,39261962	95,88437434	13,40205008	8,08886059
ABHD1	400,5740254	264,40547	253,9637363	165,4431635	102,3298609	50,70808259	25,1288439	111,8959048
PREB	1775,175418	1530,976991	1204,246078	1194,991498	1370,566967	756,0114131	701,9323731	878,3154458
PRR30	28,11045792	14,85423989	19,77586471	13,41431055	21,77231083	0	0	0
TCF23	43,57120978	73,28091677	32,26588453	40,24293166	40,27877503	0,921965138	26,80410016	44,48873325
SLC5A6	139,1467667	99,02826591	85,34846877	67,07155276	166,5581778	157,6560386	169,2008823	138,8587735
ATRAID	1456,12172	670,4213602	1586,232517	564,5189024	818,6388871	1175,505551	1142,52477	742,8270309
CAD	593,1306621	889,2738279	523,5399974	984,8339664	692,3594843	296,8727744	161,6622291	275,0212601
SLC30A3	88,54794245	88,13515666	82,22596381	54,77510142	78,38031898	0	0,83762813	0,674071716
DNAJC5G	28,11045792	26,7376318	26,02087462	4,471436851	22,86092637	0	0	0
TRIM54	22,48836634	0,990282659	10,40834985	17,8857474	152,4061758	318,0779726	25,96647203	31,68137065
UCN	18,27179765	12,87367457	7,285844895	6,707155276	5,443077707	0	0	0
EIF2B4	978,2439356	732,8091677	908,6489419	612,5868486	681,4733289	410,2744864	375,2574023	329,6210691
SNX17	3599,544137	2279,630681	3615,860738	1848,939138	2437,410197	1072,245455	1405,540002	1089,973965
PPM1G	4219,379734	3893,791416	2950,767182	3852,142847	2732,425009	1092,528688	1310,050396	1189,062507
NRBP1	2815,262361	3268,923058	2085,83331	3209,3738	3289,796166	1245,574901	1317,589049	1474,868914
KRTCAP3	310,62056	270,3471659	201,9219871	267,1683518	174,1784866	187,158923	221,1338264	128,073626
IFT172	706,9780167	829,8568683	661,9710504	687,4834158	1133,248779	534,73978	567,9118722	721,9308077
FNDC4	106,8197401	240,6386862	83,2667988	302,9398466	190,5077197	116,1676074	63,65973789	93,69596851
GCKR	9,838660272	5,941695954	1,040834985	15,65002898	15,24061758	0	0	0
CCDC121	5,622091584	17,82508786	2,08166997	10,06073291	19,59507974	14,75144221	68,68550667	47,85909183
GPN1	352,7862469	305,007059	236,2695416	244,8111676	200,3052596	241,5548661	287,3064486	301,9841287
SUPT7L	497,5551052	562,4805504	424,6606739	494,093772	258,0018833	231,4132496	242,0745296	219,7473794
SLC4A1AP	383,7077506	435,72437	233,1470366	461,6758548	378,8382084	278,4334717	318,2986895	332,3173559
RBKS	68,8706219	12,87367457	29,14337958	57,01081985	90,35508993	52,55201286	66,17262228	38,4220878
BABAM2	1606,51267	1102,1846	1116,815939	860,7515938	1082,083848	467,4363249	510,1155313	355,909866
FOSL2	698,5448793	1866,682812	1058,52918	1572,827912	845,8542757	1312,878356	1030,2826	955,1596214
PLB1	7,02761448	31,68904509	18,73502973	6,707155276	28,30400408	55,31790827	554,5098221	157,7327815
PPP1CB	2676,115594	6252,644709	5261,420849	6813,351901	5973,233476	4572,025119	5411,915349	4752,879669
SPDYA	1,405522896	0	15,61252477	11,17859213	6,531693248	0,921965138	0,83762813	3,370358579
TRMT61B	7,02761448	2,970847977	16,65335976	6,707155276	4,354462166	82,05489727	83,76281301	50,55537869
WDR43	834,8806002	930,8656995	852,4438527	963,5946414	472,459145	491,4074185	549,4840534	508,9241455
SNORD92	0	0	0	0	15,24061758	0	0	0
SNORD53	8,433137376	8,912543932	2,08166997	10,06073291	0	0	0	1,348143432
TOGARAM2	243,155461	374,3268451	532,9075123	410,2543311	224,2548015	384,4594625	279,7677955	267,6064712
PCARE	40,76016398	19,80565318	18,73502973	41,36079087	17,41784866	0,921965138	1,67525626	0
CLIP4	622,6466429	1400,25968	2036,914066	1126,802086	1041,805073	2062,436014	675,965901	527,1240818
ALK	40,76016398	30,69876243	56,20508919	41,36079087	4,354462166	0	0	0,674071716
YPEL5	1392,87319	1051,680184	1506,088223	1297,834546	1838,671649	1193,022888	1300,836486	814,9527045
LBH	766,0099783	999,195203	463,1715683	1079,851999	291,7489651	815,0171819	3755,086907	3160,722276
LCLAT1	224,8836634	114,8727885	160,2885877	145,3216977	154,5834069	602,0432351	567,9118722	859,4414377
CAPN13	7,02761448	9,902826591	9,367514865	7,825014489	3,265846624	0	27,64172829	12,13329089
GALNT14	61,84300742	43,572437	42,67423438	55,89296064	59,87385478	1,843930276	0	0
EHD3	203,8008199	363,4337359	230,0245317	234,7504347	415,8511368	70,06935048	324,9997145	395,0060255
XDH	35,1380724	248,5609474	97,83848859	295,1148322	485,5225315	294,106879	1995,230206	3038,041223
SRD5A2	18,27179765	2,970847977	2,08166997	12,29645134	26,12677299	0	0	0
MEMO1	68,8706219	120,8144844	109,2876734	63,71797512	129,5452494	578,9941066	382,7960555	366,6950134
DPY30	1121,607271	1024,942552	1442,597289	1019,487602	1146,312165	565,1646295	481,6361748	370,065372
SPAST	407,6016398	452,5591752	536,0300173	498,5652089	476,8136071	514,456547	336,7265083	522,4055798
SLC30A6	267,0493502	263,4151873	354,9247299	278,346944	152,4061758	182,5490973	169,2008823	185,3697219
NLRC4	12,64970606	2,970847977	0	4,471436851	15,24061758	9,219651379	31,82986895	35,72580094
YIPF4	1978,976238	1871,634226	2597,924122	1927,189283	1820,165185	1035,36685	1123,259323	1097,388753
BIRC6	1004,948871	1272,513217	1214,654427	1284,420235	1328,11096	817,7830773	1278,220527	1377,802587
TTC27	262,8327816	236,6775555	337,2305351	264,9326334	212,2800306	260,916134	167,525626	138,1847018
LTBP1	470,8501702	1323,017633	928,4248066	1481,163457	1087,526926	1008,629861	1299,998858	1433,076468
RASGRP3	132,1191522	91,10600464	52,04174925	50,30366457	271,0652698	660,1270387	1009,341897	1604,964755
FAM98A	1605,107147	1333,910742	1406,168065	1290,009531	2045,508602	1106,358165	465,7212404	542,6277313
CRIM1	245,9665068	2315,280857	159,2477527	2195,475494	826,2591959	537,5056754	1894,71483	2349,13993
FEZ2	111,0363088	153,4938122	160,2885877	159,8538674	392,9902104	771,6848204	844,3291552	792,0342662
VIT	1,405522896	6,931978614	0	10,06073291	109,9501697	83,89882755	30,15461268	8,762932306
STRN	427,2789604	604,072422	439,2323637	575,6974945	618,3336275	769,8408902	550,3216815	658,5680664
HEATR5B	309,2150371	384,2296717	397,5989643	429,2579377	591,118239	361,4103341	352,6414428	405,791173
GPATCH11	132,1191522	109,9213752	116,5735183	164,3253043	156,760638	200,0664349	350,1285584	268,9546146
EIF2AK2	39,35464109	36,64045839	38,51089444	53,65724221	33,74708178	598,3553745	453,9944465	446,2354759
SULT6B1	1,405522896	7,922261273	1,040834985	0	1,088615541	1,843930276	0	2,696286863
CEBPZOS	14,05522896	17,82508786	22,89836967	15,65002898	11,97477096	283,0432973	200,1931231	134,1402715
CEBPZ	553,776021	433,7438047	583,9084266	637,1797512	415,8511368	549,4912222	711,1462825	636,3236998
NDUFAF7	414,6292543	350,5600613	370,5372546	304,0577059	404,9649814	334,6733451	347,615674	266,2583278
PRKD3	136,3357209	507,0247214	155,0844128	608,1154117	422,3828301	608,496991	1295,810717	1681,134859
QPCT	125,0915377	11,88339191	14,57168979	97,25375151	168,7354089	195,4566092	168,3632542	177,2808613
CDC42EP3	185,5290223	229,7455769	654,6852055	325,2970309	203,5711062	193,612679	861,0817178	523,0796515
RMDN2	66,05957611	85,16430868	104,0834985	86,07515938	41,36739057	88,50865324	567,0742441	448,9317628
CYP1B1	11,24418317	7,922261273	4,16333994	7,825014489	35,92431287	278,4334717	211,9199169	90,32560993
ATL2	1967,732054	1744,878045	1847,482098	1666,728086	1882,216271	1125,719433	748,0019202	806,8638439
HNRNPLL	1651,489403	1933,031751	1862,053788	1907,067817	1291,098032	649,9854222	828,4142207	869,5525135
GALM	215,0450031	27,72791445	157,1660827	48,06794615	119,7477096	519,9883378	206,05652	138,8587735
SRSF7	3215,836386	3406,572347	2393,920465	3695,642557	2408,017578	1181,037342	961,5970934	1298,262125
GEMIN6	25,29941213	38,6210237	10,40834985	26,8286211	25,03815745	85,74275783	67,84787854	48,53316354
DHX57	548,1539294	651,6059897	391,3539543	674,0691053	564,991466	437,9334405	270,553886	440,1688305
MORN2	236,1278465	266,3860353	285,1887859	228,0432794	276,5083475	222,1935982	115,592682	86,95525135
ARHGEF33	373,8690903	278,2694272	424,6606739	176,6217556	297,1920428	376,1617763	5,863396911	5,392573727
SOS1	604,3748453	982,3603978	847,2396778	1156,984285	1138,691856	661,0490039	397,0357337	529,146297
CDKL4	0	8,912543932	6,24500991	2,235718425	5,443077707	6,453755965	121,4560789	85,60710792
MAP4K3	1763,931235	2072,661605	2903,929608	2317,322148	994,9946048	694,2397489	1324,290074	2059,963164
THUMPD2	15,46075186	3,961130636	17,69419474	5,589296064	15,24061758	47,02022203	61,98448163	77,51824733
SLC8A1	42,16568688	327,7835602	24,98003964	423,6686416	283,0400408	82,97686241	176,7395355	170,5401441
PKDCC	4525,783725	450,5786099	2739,47768	562,283184	216,6344927	202,8323303	206,05652	181,3252916
EML4	916,4009282	966,5158753	1185,511048	1118,977072	622,6880897	531,0519194	526,0304657	663,9606401
COX7A2L	3294,545668	2713,374486	4862,78105	2586,726218	2405,840346	1761,875379	2018,683794	1216,025375
KCNG3	16,86627475	1,980565318	10,40834985	11,17859213	15,24061758	1,843930276	0,83762813	0
MTA3	820,8253713	631,8003365	879,5055623	779,1478713	1266,059875	943,1703361	456,5073309	338,3840014
HAAO	8,433137376	8,912543932	3,122504955	2,235718425	14,15200204	8,297686241	20,10307512	16,17772118
ZFP36L2	825,04194	1294,299435	1610,171722	1131,273523	1063,577384	766,1530296	1496,00384	1208,610587
THADA	143,3633354	239,6484035	114,4918483	289,5255361	107,7729386	217,5837725	166,6879979	240,6436026
PLEKHH2	14,05522896	221,8233156	0	344,3006375	54,43077707	76,52310645	496,7134812	508,2500738
DYNC2LI1	91,35898824	302,036211	59,32759414	443,7901074	198,1280285	214,8178771	656,700454	287,154551
ABCG5	5,622091584	4,951413295	5,204174925	2,235718425	19,59507974	2,765895414	4,188140651	1,348143432
ABCG8	19,67732054	13,86395723	15,61252477	6,707155276	18,5064642	0	1,67525626	0,674071716
LRPPRC	338,7310179	367,3948665	265,4129212	506,3902234	358,1545131	649,9854222	412,11304	466,4576274
PPM1B	401,9795483	546,6360278	628,6643309	649,4762026	355,977282	794,7339489	1005,153756	824,3897085
SLC3A1	0	0	9,367514865	4,471436851	10,88615541	0	4,188140651	5,392573727
PREPL	573,4533416	793,2164099	682,7877501	858,5158754	814,284425	817,7830773	389,4970805	443,539189
CAMKMT	91,35898824	46,54328498	128,0227032	62,60011591	153,4947913	42,41039634	51,93294407	53,25166555
SIX3	11,24418317	4,951413295	7,285844895	8,942873702	17,41784866	0	0	0
SIX2	12,64970606	0	18,73502973	1,117859213	20,68369529	2,765895414	0	0
SRBD1	268,4548731	247,5706648	246,6778914	249,2826044	148,0517136	194,5346441	171,7137667	212,3325905
PRKCE	154,6075186	189,1439879	239,3920465	282,8183808	332,0277401	213,895912	670,9401322	1254,447463
EPAS1	702,761448	297,0847977	564,1325619	281,7005216	1726,544249	2308,600705	24321,37039	37737,90501
TMEM247	2,811045792	0	0	8,942873702	0	0	0	0
ATP6V1E2	119,4694462	114,8727885	130,1043731	125,2002318	161,1151001	0	0	0
RHOQ	324,675789	602,0918567	566,2142318	444,9079667	741,3471837	1535,071955	1060,437213	1034,026012
PIGF	171,4737933	200,0370971	142,5943929	153,1467121	53,34216153	123,5433285	154,9612041	146,2735623
CRIPT	570,6422958	456,5203058	505,8458027	592,4653827	459,3957585	617,7166424	727,061217	685,530935
SOCS5	380,8967048	431,7632394	681,7469152	459,4401364	398,4332881	563,3206993	876,9966523	814,2786328
MCFD2	167,2572246	142,6007029	208,166997	89,42873702	57,69662369	1275,077786	1945,810146	1423,639464
STPG4	26,70493502	7,922261273	19,77586471	4,471436851	1,088615541	0	0	0
CALM2	7855,467466	13221,26378	10052,38428	14749,03445	7387,345064	3651,903911	6533,499415	5066,323017
EPCAM	11057,24862	5497,059041	8763,830573	5569,174598	4600,489278	5456,189686	1442,39564	725,3011663
MSH2	695,7338335	1081,388664	749,4011892	1105,562761	812,1071939	556,8669433	414,6259244	326,2507105
KCNK12	119,4694462	79,22261273	79,10345886	76,01442646	56,60800815	1,843930276	23,45358764	15,50364947
MSH6	712,6001083	872,4390227	652,6035356	1163,69144	542,1305396	359,5664038	346,7780459	275,0212601
FBXO11	1596,67401	1737,946067	2037,954901	1871,296322	1640,543621	1114,655852	1244,715401	1430,380181
FOXN2	89,95346535	39,61130636	68,69510901	63,71797512	172,0012555	266,4479249	526,8680939	780,575047
PPP1R21	818,0143255	775,3913221	1066,85586	1038,491209	948,1841365	498,7831396	562,0484753	564,8720979
STON1	7,02761448	14,85423989	14,57168979	13,41431055	9,797539872	328,2195891	350,9661865	701,0345845
GTF2A1L	4,216568688	0	0	0	1,088615541	0	2,51288439	0,674071716
LHCGR	2,811045792	6,931978614	5,204174925	0	8,708924331	0	4,188140651	4,044430295
FSHR	8,433137376	2,970847977	21,85753468	1,117859213	6,531693248	0	0	0
NRXN1	26,70493502	4,951413295	24,98003964	24,59290268	26,12677299	11,06358165	19,26544699	59,99238271
ASB3	203,8008199	137,6492896	142,5943929	245,9290268	186,1532576	206,5201909	242,9121577	163,1253552
CHAC2	101,1976485	316,8904509	46,83757432	456,0865588	96,88678318	92,19651379	67,84787854	78,86639076
ERLEC1	5485,755863	2769,820597	4357,976082	3410,588458	3804,711317	1615,282922	827,5765926	620,8200503
GPR75	1,405522896	0	0	0	3,265846624	3,687860552	0	0
PSME4	2158,883168	3978,955724	2820,662809	4982,298511	2560,423753	1556,277153	1023,581575	1087,277678
ACYP2	67,46509901	102,9893965	140,512723	79,3680041	119,7477096	295,0288441	207,7317763	231,8806703
SPTBN1	10254,69505	11387,2603	11212,91529	12533,43749	10200,32762	7641,247063	19293,08872	29273,58648
EML6	1037,275897	257,4734914	562,0508919	308,5291427	524,7126909	221,2716331	150,7730634	150,9920644
RTN4	1914,322184	6721,048407	2298,163647	7953,568298	3586,988209	3579,990631	3074,932866	2871,54551
CLHC1	2,811045792	14,85423989	5,204174925	4,471436851	7,62030879	3,687860552	0,83762813	2,022215148
RPS27A	7438,027166	5377,234839	9438,291644	5800,571455	3890,711945	3854,736242	6120,548747	4048,474726
MTIF2	382,3022277	361,4531706	347,638885	414,7257679	276,5083475	343,8929964	249,6131828	279,0656904
CCDC88A	229,1002321	281,2402752	167,5744326	460,5579956	226,4320326	134,6069101	290,6569612	490,0501374
CFAP36	881,2628558	1168,533538	789,9937536	1341,431055	564,991466	505,2368956	705,2828856	528,4722252
PPP4R3B	926,2395885	1465,618335	1825,624564	1758,392542	1490,314676	1097,138514	1207,022136	1241,640101
PNPT1	223,4781405	310,948755	216,4936769	447,1436851	240,5840346	359,5664038	314,9481769	381,5245912
EFEMP1	2375,333694	1408,181941	3428,51044	927,8231465	1677,556549	839,9102406	3200,577085	1772,134541
MIR217HG	0	0	1,040834985	1,117859213	3,265846624	0	0	0
CCDC85A	4,216568688	0	6,24500991	0	47,89908382	68,22542021	361,8553522	1000,322426
VRK2	46,38225557	98,03798325	91,59347868	84,95730017	51,16493044	170,5635505	177,5771636	127,3995543
FANCL	130,7136293	130,717311	116,5735183	136,3788239	95,79816764	181,6271322	112,2421694	134,8143432
BCL11A	192,5566368	49,51413295	46,83757432	52,539383	53,34216153	22,12716331	42,71903464	24,94065349
PAPOLG	375,2746132	510,9858521	515,2133176	462,7937141	434,357601	217,5837725	240,3992733	316,1396347
REL	44,97673267	63,37809018	96,7976536	60,36439749	40,27877503	43,33236148	55,28345659	68,75531502
PUS10	193,9621597	257,4734914	110,3285084	315,236298	201,3938752	304,2484955	239,5616452	229,8584551
PEX13	639,5129177	925,9142862	958,6090212	893,169511	965,6019852	655,5172131	546,971169	451,6280496
USP34	1810,31349	2094,447824	1949,483927	2681,744251	2047,685833	1488,051733	1572,228	1694,616294
XPO1	1659,92254	3134,244616	1855,808778	3353,577638	2379,713573	1529,540164	1178,542779	1883,356374
FAM161A	9,838660272	25,74734914	12,49001982	8,942873702	41,36739057	43,33236148	259,6647203	277,0434752
CCT4	4723,962454	4740,483089	5013,702123	4472,55471	3394,303258	2000,664349	1866,235474	2225,110734
COMMD1	366,8414759	265,3957526	371,5780896	185,5646293	301,546505	478,4999066	529,3809782	403,7689578
B3GNT2	109,6307859	224,7941636	119,6960233	193,3896438	560,6370038	5,531790827	0	4,044430295
TMEM17	15,46075186	18,81537052	4,16333994	27,94648032	26,12677299	65,45952479	74,54890358	53,92573727
EHBP1	285,3211479	394,1324983	399,6806342	384,5435692	367,952053	259,9941689	336,7265083	367,3690852
OTX1	78,70928218	124,775615	61,40926411	95,01803308	8,708924331	4,60982569	20,10307512	12,8073626
WDPCP	87,14241955	171,3189	132,1860431	230,2789978	223,166186	175,1733762	227,8348514	179,9771481
MDH1	7497,059127	5141,547566	5474,792021	5032,602176	8573,936004	5238,605914	2455,925678	1958,852406
UGP2	1942,432642	1625,053844	1691,356851	1964,078637	1937,735664	1917,687487	1851,995796	1546,320516
VPS54	1904,483524	2008,293233	2943,481337	2163,057577	2083,610146	1143,236771	1197,808226	1418,920962
PELI1	1080,847107	966,5158753	1057,488345	905,4659623	922,0573635	517,2224424	938,1435058	859,4414377
LGALSL	150,3909499	251,5317954	351,8022249	306,2934243	527,9785376	732,9622846	551,9969378	854,7229357
AFTPH	1508,126067	1249,736716	2011,934026	1374,966832	1509,909756	1063,947769	1389,625068	1116,262761
SERTAD2	667,6233756	982,3603978	987,7524007	956,8874861	776,182881	711,7570865	1051,223303	976,7299163
SLC1A4	172,8793162	284,2111232	95,75681862	253,7540413	174,1784866	37,80057065	387,8218243	523,7537232
CEP68	127,9025835	94,07685261	208,166997	145,3216977	189,4191042	377,0837414	340,0770208	496,7908546
RAB1A	6455,566661	7164,695038	7462,786842	7653,982029	8081,881779	3226,877983	3920,099649	3736,379521
ACTR2	1619,162376	2305,37803	2207,611003	2723,105042	2178,319698	3086,739282	4138,720591	3612,350325
SPRED2	1252,3209	651,6059897	813,9329582	760,1442646	1034,184764	708,9911911	408,7625275	695,6420108
MEIS1	30,92150371	38,6210237	19,77586471	39,12507244	362,5089753	126,3092239	437,2418839	692,2716522
ETAA1	67,46509901	58,42667689	80,14429384	52,539383	37,01292841	144,7485267	247,1002984	204,2437299
C1D	111,0363088	109,9213752	111,3693434	119,6109358	121,9249406	391,8351836	622,3577007	469,827986
WDR92	0	0	0	0	4,354462166	246,1646918	263,0152329	195,4807976
PNO1	409,0071627	480,2870897	312,2504955	545,5152958	436,5348321	407,508591	291,4945893	312,7692762
PPP3R1	1169,395049	1031,874531	1256,287827	1241,941585	1406,491279	1299,970844	1463,336343	1387,239591
CNRIP1	2,811045792	5,941695954	4,16333994	11,17859213	38,10154395	52,55201286	117,2679382	157,7327815
PLEK	0	22,77650116	2,08166997	2,235718425	32,65846624	107,8699211	1423,967821	732,7159552
FBXO48	2,811045792	0,990282659	14,57168979	3,353577638	2,177231083	5,531790827	4,188140651	10,11107574
APLF	28,11045792	18,81537052	28,10254459	39,12507244	23,94954191	93,11847893	100,5153756	90,32560993
PROKR1	22,48836634	0	0	0	0	13,82947707	11,72679382	13,48143432
ARHGAP25	4,216568688	1,980565318	10,40834985	0	14,15200204	25,81502386	267,2033735	246,710248
BMP10	8,433137376	0,990282659	0	13,41431055	1,088615541	0	0	0
GKN1	5,622091584	0	0	0	8,708924331	0	0	0
ANTXR1	444,1452351	481,2773723	148,8394028	441,554389	1475,074059	3124,539852	2149,353782	3098,033606
GFPT1	1517,964728	2051,86567	2555,249888	2084,807432	1795,127028	2468,100674	1341,042636	1188,388435
NFU1	560,8036355	422,8506954	715,0536347	501,9187865	635,7514762	469,2802552	429,7032308	304,6804156
AAK1	400,5740254	444,6369139	617,2151461	558,9296064	509,4720734	163,1878294	73,71127545	176,6067896
ANXA4	1815,935582	2340,037923	1113,693434	2395,572293	2003,052596	2259,736553	4020,615025	2646,405557
GMCL1	195,3676825	505,0441561	431,9465188	537,6902813	381,0154395	362,3322992	356,8295834	376,1320175
SNRNP27	427,2789604	356,5017573	513,1316476	380,0721323	551,9280795	710,8351213	602,2546256	446,9095476
MXD1	77,30375928	42,58215434	66,61343904	100,6073291	176,3557177	298,7167047	616,4943038	564,8720979
ASPRV1	8,433137376	2,970847977	6,24500991	8,942873702	11,97477096	1,843930276	37,69326586	18,87400804
PCBP1	1435,038877	1199,2323	1042,916655	1029,548335	1168,084476	2747,456111	2492,781315	2450,924759
TIA1	832,0695544	1564,646601	728,5844895	1615,306562	562,8142349	452,6848827	226,9972233	637,6718432
PCYOX1	695,7338335	572,3833769	829,545483	557,8117471	388,6357483	1845,774206	2141,815129	1552,387162
SNRPG	252,9941213	264,40547	415,293159	319,7077348	123,0135562	240,632901	319,1363176	276,3694035
FAM136A	347,1641553	178,2508786	261,2495812	193,3896438	289,571734	444,3871965	266,3657454	234,5769571
TGFA	67,46509901	134,6784416	125,9410332	108,4323436	118,659094	638,9218406	365,2058647	285,1323358
ADD2	26,70493502	51,49469827	45,79673934	43,5965093	58,78523923	0,921965138	4,188140651	9,437004022
FIGLA	0	0	0	0	2,177231083	0	0	0
[truncated: 14,120 more rows]
