# Supplementary material for: Adult mouse and human organoids derived from thyroid follicular cells and modeling of Graves’ hyperthyroidism
Source: Proc Natl Acad Sci U S A. 2021 Dec 16;118(51):e2117017118. doi: 10.1073/pnas.2117017118 (PMC8713972; doi:10.1073/pnas.2117017118)
Supplement: Supplementary File [file pnas.2117017118.sd02.csv]

	hThy23N_P1_organoid	hThy23N_P1_organoid	hThy20N_P2_organoid	hThy20N_P4_organoid	hThy20N_P4_organoid	hThy23N_P4_organoid	hThy20N_tissue_thyroid_tissue	hThy23N_tissue_thyroid_tissue	hThy24N_tissue_thyroid_tissue	AdultLung1_tissue_lung_tissue	AdultLung2_tissue_lung_tissue
DDX11L1	0	0	6,6501209045423	7,85270452121069	2,50019565855197	3,70046810122513	0	7,61506123508074	5,08226951021331	2,83147144580016	0
WASH7P	2150,71445537137	1926,56036841892	2964,47611878041	1803,98039319086	1700,13304781534	1640,36464544308	4620,80422283917	2164,5811560717	4174,23735772187	28,3147144580016	7,05459859824019
MIR6859-1	19,8451160818581	3,08941688328884	62,8066974317884	12,1359978964165	7,50058697565592	5,8150213019252	55,4949526762548	16,1820051245466	100,798345285897	0	0
FAM138A	0,826879836744089	1,23576675331554	0,738902322726923	0	2,50019565855197	0	0	0	0,847044918368885	0	0
MIR6859-2	17,3644765716259	1,85365012997331	45,0730416863423	9,28046897961264	8,75068480493191	3,70046810122513	45,3020021846978	15,2301224701615	73,692907898093	0	0
OR4F29	0	0	0	0	1,25009782927599	0	2,26510010923489	0	6,77635934695108	0	0
OR4F16	0	0	0,738902322726923	0	1,25009782927599	0	2,26510010923489	0,951882654385093	7,62340426531996	0	0
FAM87B	17,3644765716259	1,85365012997331	7,38902322726923	12,1359978964165	8,12563589029392	10,5727660035004	10,192950491557	15,2301224701615	6,77635934695108	0	21,1637957947206
LINC01128	425,016236086462	473,298666519851	380,534696204365	503,286971586685	429,408604356302	525,995108674143	471,140822720857	521,631694603031	617,495745490917	263,326844459415	250,438250237527
LINC00115	45,4783910209249	8,03248389655099	288,910808186227	21,4164668760292	24,3769076708817	33,8328512112012	69,0855533316641	46,6422500648695	84,7044918368885	5,66294289160033	38,800292290321
FAM41C	0	14,2113176631287	16,9947534227192	15,7054090424214	21,8767120123298	20,6168937068257	33,9765016385233	28,5564796315528	18,6349882041155	0	77,6005845806421
SAMD11	54,5740692251099	41,3981862360705	162,558510999923	217,734079906296	170,013304781534	166,521064555131	197,063709503435	125,648510378832	81,316312163413	0	0
NOC2L	1791,84860622444	1715,86213697862	1818,43861623096	1663,34559403826	1842,6442003528	1939,04528504197	3160,94720243729	1944,69626290874	2851,15319522967	2072,63709832572	1298,04614207619
KLHL17	341,501372575309	139,641643124656	695,307085686034	204,884199780679	208,76633748909	190,309788063007	327,306965784441	149,44557673846	402,34633622522	87,7756148198051	70,5459859824019
PLEKHN1	128,993254532078	116,779958188318	276,349468699869	134,923741318984	185,639527647484	143,26097934743	0	40,930954138559	5,9293144285822	218,023301326613	70,5459859824019
PERM1	0	2,47153350663107	1,47780464545385	1,42776445840194	0	1,05727660035004	0	0	0,847044918368885	36,8091287954021	45,8548908885612
HES4	398,556081310651	245,917583909792	578,56051869518	362,652172434094	297,523283367685	275,949192691359	215,184510377314	290,324209587453	311,71252995975	1888,59145434871	1830,66833624333
ISG15	92,6105417153379	164,974861567624	133,741320413573	107,796216609347	98,757728512803	91,9830642304532	462,080422283917	456,903674104844	348,982506367981	1282,65656494747	740,73285281522
AGRN	9103,94700255242	6068,23264215595	25161,1018934972	13564,4762370477	15893,7438014149	13906,8877627042	7470,30016025666	16736,0008293987	6878,85178207372	968,363234463656	638,441173140737
RNF223	8,26879836744089	5,56095038991992	15,5169487772654	3,56941114600486	6,87553806101793	1,58591490052505	0	0,951882654385093	0	33,977657349602	0
C1orf159	343,982012085541	219,966482090166	378,317989236184	314,822063077629	252,519761513749	238,415873378933	652,348831459648	430,250959782062	790,29290883817	387,911588074622	342,148032014649
LINC01342	0	0	0	0	0	0	1,13255005461744	0	0	8,49441433740049	0
MIR200B	1,65375967348818	0	4,43341393636154	0	2,50019565855197	0	0	1,90376530877019	4,23522459184443	0	0
MIR200A	13,2300773879054	0	11,0835348409038	1,42776445840194	3,75029348782796	1,05727660035004	37,3741518023757	1,90376530877019	18,6349882041155	2,83147144580016	0
MIR429	0,826879836744089	0,617883376657769	22,9059720045346	2,14164668760292	2,50019565855197	2,64319150087509	2,26510010923489	5,71129592631056	14,399763612271	19,8203001206011	7,05459859824019
TTLL10	0	6,79671714323546	25,8615812954423	7,85270452121069	1,25009782927599	3,17182980105011	14,7231507100268	7,61506123508074	11,0115839387955	402,068945303623	564,367887859215
TNFRSF18	33,9020733065076	8,65036727320876	78,3236462090538	11,4221156672156	16,2512717805878	8,98685110297531	4,53020021846978	1,90376530877019	4,23522459184443	1279,82509350167	236,329053041046
TNFRSF4	0	0	5,17231625908846	2,14164668760292	1,25009782927599	2,11455320070007	28,3137513654361	36,1715408666335	74,5399528164619	42,4720716870025	0
SDF4	5417,71669034727	5404,6258956255	7499,85857567827	5322,70590092245	5748,57486792563	5385,76700218308	7161,1139953461	7053,45046899354	7170,23523399261	6209,41688063976	4648,98047624028
B3GALT6	1063,3674700529	1173,3605322731	725,602080917838	1217,16920078766	1110,71192131171	1131,81460067471	1194,8403076214	1051,83033309553	1105,3936184714	860,76731952325	701,932560524899
UBE2J2	1647,14463479422	1545,94420839774	1383,2251481448	1581,96301990935	1650,75418355894	1465,38536808515	1712,41568258158	1345,96207330052	1958,36785126886	2041,49091242192	1897,68702292661
SCNN1D	113,28253763394	87,7394394854032	227,581915399892	40,6912870644554	45,6285707685735	45,9915321152266	417,910970153837	158,012520627925	387,946572612949	53,7979574702031	74,073285281522
ACAP3	934,37421552082	653,102729127261	1683,21949117193	1132,21721551274	1419,48608514288	1219,56855850377	2616,1906261663	1947,5519108719	2283,63309992251	917,396748439253	391,53022220233
PUSL1	356,385209636702	298,437670925702	379,056891558911	294,1194784308	323,775337782481	301,32383109976	199,32880961267	210,366066619105	243,948936490239	914,565276993453	684,296064029298
CPTP	1019,54283870546	942,272149403097	802,447922481438	1162,20026913918	1178,84225300726	1130,75732407436	1551,5935748259	971,87219012718	1184,1687958797	1551,64635229849	910,043219172984
TAS1R3	26,4601547758108	10,5040174031821	23,6448743272615	18,5609379592253	30,6273968172617	25,3746384084009	9,06040043693955	33,3158929034782	40,6581560817065	0	7,05459859824019
DVL1	2699,76266696945	2310,88382870005	5586,84046213826	3433,77352245667	3505,89936220451	3320,37716339929	3232,29785587819	2937,5098714324	3106,1137156587	1200,54389301927	649,023071038097
MXRA8	2109,37046353417	1733,16287152504	1227,31675804942	985,157476297341	1048,83207876255	921,416557205057	4720,46862764551	4312,02842436447	4248,77731053833	11,3258857832007	77,6005845806421
AURKAIP1	2022,54808067604	2312,11959545337	1618,93498909469	2433,62451934611	2215,79840239169	2022,04149816944	4003,56444307267	2670,03084555018	3336,50993345504	4872,96235822208	3537,88119701745
CCNL2	3900,39218992187	1677,55336762584	7641,72782164183	2297,98689579793	2159,54400007427	2152,61515831267	6977,64088649807	4391,03468467843	9557,20781395613	3723,38495122722	2211,6166605483
MRPL20	1905,95802369512	2027,8932421908	1032,98544717224	1886,79073177817	1763,88803710842	1774,63877368754	2455,36851841062	2235,0204724962	2773,22506273973	4312,33101195365	3456,75331313769
ANKRD65	10,7494378776732	17,3007345464175	21,4281673590808	9,28046897961264	3,75029348782796	4,75774470157516	175,545258465704	103,755209327975	136,37423185739	2650,25727326895	1862,41402993541
VWA1	156,280289144633	154,470844164442	174,380948163554	187,037144050655	138,760859049635	58,678851319427	3734,01753007371	2297,84472768561	3617,72884635351	1262,83626482687	553,785989961855
ATAD3C	272,043466288805	329,331839758591	237,926547918069	325,530296515643	355,02778351438	402,822384733364	1605,95597744754	1071,81986883761	1417,95319334951	39,6406002412023	102,291679674483
ATAD3B	808,688480335719	640,127178217448	1692,82522136738	797,406450017486	836,940496700273	776,569662957102	2706,79463053569	1534,43483886877	2282,78605500415	322,787744821219	232,801753741926
ATAD3A	1073,29002809383	854,532709917694	1274,60650670394	1467,027981008	1520,74400931424	1404,59196356502	2054,44579907604	1558,2319052284	1691,54870198266	676,721675546239	380,94832430497
TMEM240	163,72220767533	158,178144424389	305,166659286219	153,484679278209	113,758902464115	140,08914954638	74,7483036047513	86,6213215490434	101,645390204266	0	0
SSU72	2909,79014550245	3366,84651940818	3285,1597268439	3740,74288101309	3541,52715033887	4000,20601742436	6746,60067535612	6044,45485534534	6269,82648576649	8239,58190727848	7086,34429193227
MIB2	1308,95078156589	1089,32839304765	3189,1024248894	1232,87460983008	1288,85086198354	1127,58549427331	4262,91840558006	2101,75690088228	3513,54232139414	1115,59974964526	634,913873841617
MMP23B	15,7107168981377	14,8292010397864	98,2740089226807	34,2663470016467	41,8782772807456	33,3042129110261	89,4714543147781	52,3535459911801	109,268794469586	0	0
CDK11B	1604,14688328353	1356,87189514046	2702,90469653508	1925,34037215502	2143,29272829368	2111,38137089902	2727,18053151881	3029,84248890775	3342,43924788362	784,317590486645	539,676792765374
SLC35E2B	4058,32623873999	3832,73058540814	6103,33318572438	6374,96830676468	5906,71224332904	6263,30658047362	3878,98393706475	4796,53669544648	4080,21537178292	600,271946509635	141,091971964804
MMP23A	9,92255804092906	13,5934342864709	65,7623067226961	33,5524647724457	34,3776903050896	28,017829909276	73,6157535501339	45,6903674104844	64,3754137960353	0	0
CDK11A	87,6492626948734	97,0076901352697	257,138008308969	147,773621444601	144,386299281376	151,190553850055	262,751612671247	299,843036131304	470,109929694731	379,417173737222	3,52729929912009
NADK	2319,39794206717	2519,11052663372	2510,05119030336	3440,91234474868	3251,50445394684	3116,85141783191	3025,04119588319	2413,97441152059	2438,64231998402	1967,87265483111	705,459859824019
GNB1	14696,1353384527	14926,2087299217	17952,3708329733	16645,5919382791	18207,0498344901	18259,1668880451	9520,21575911424	12845,6564209268	8816,04351038336	5102,3115453319	5668,36997368599
CALML6	0	0	1,47780464545385	0	0	2,11455320070007	52,0973025124024	9,51882654385093	39,8111111633376	2,83147144580016	3,52729929912009
TMEM52	4,96127902046453	14,8292010397864	25,8615812954423	4,28329337520583	18,7514674391398	11,6300426038504	31,7114015292884	0,951882654385093	5,08226951021331	39,6406002412023	261,020148134887
CFAP74	26,4601547758108	0,617883376657769	5,91121858181538	0	0	0	0	0	22,023167877591	209,528886989212	70,5459859824019
GABRD	0	0,617883376657769	0,738902322726923	0	0	0	30,578851474671	19,0376530877019	33,0347518163865	0	42,3275915894411
PRKCZ	945,950533235237	990,467052782403	1935,18518322181	2301,55630694393	2258,92677750171	2030,49971097224	1705,62038225387	1177,47884347436	1438,28227139037	634,249603859237	518,512996970654
FAAP20	2068,02647169697	2146,52685050909	1401,69770621297	2083,10834480844	1783,2645534622	1617,10456023538	2773,61508375812	2357,81333491187	2608,89834857617	1183,55506434447	1075,82628623163
SKI	1482,59554728215	1385,91241384338	2280,99147025801	2368,66123648882	2584,5772620281	2664,33703288209	5401,13121047059	3711,39046944748	4154,75532459938	161,393872410609	299,820440425208
MORN1	170,337246369282	210,698231440299	220,192892172623	187,751026279856	246,894321282007	197,710724265457	1229,94935931454	683,451745848496	879,232625266903	359,596873616621	391,53022220233
RER1	4078,17135482185	4408,59789245318	3198,70815508485	3538,71421014922	3640,28487885167	3317,73397189841	2993,32979435391	4057,87575564365	3514,3893663125	9476,93492909315	10172,7311786624
PEX10	726,00049666131	642,598711724079	614,7667325088	808,828565684701	761,934626943714	744,851364946601	721,434384791312	760,554240853689	691,18865338901	348,27098783342	599,640880850416
PLCH2	227,391955104624	151,999310657811	309,600073222581	20,7025846468282	28,1272011587097	7,40093620245025	2784,9405843043	413,11707200313	1977,00283947298	11,3258857832007	3,52729929912009
PANK4	1005,48588148081	769,88268731558	1298,2513810312	729,587638243393	820,689224919685	757,538684150801	1173,32185658367	945,219475804397	1205,34491883892	0	0
HES5	0	0	1,47780464545385	0	0	0	1,13255005461744	0	3,38817967347554	0	0
TNFRSF14	323,310016166939	295,966137419071	681,267941554223	320,533120911236	308,774163831169	243,702256380683	3628,69037499429	1782,87621166328	3511,00118663903	0	0
MMEL1	0	0	0,738902322726923	0	0,625048914637994	0	123,447955953301	46,6422500648695	56,7520095307153	0	0
TTC34	50,4396700413894	29,0405187029151	55,4176742045192	28,5552891680389	26,8771033294337	22,2028086073508	272,944563162804	200,847240075255	395,569976878269	0	0
PRDM16	936,027975194308	832,906791734672	1151,94872113127	704,601760221359	751,933844309506	888,11234429403	2444,04301786444	1830,47034438253	2132,85910445285	73,6182575908043	10,5818978973603
ARHGEF16	822,745437560368	722,923550689589	775,847438863269	908,058195543636	1019,45477977457	929,346131707682	1378,31341646943	971,87219012718	1236,68558081857	1551,64635229849	1961,17841031077
MEGF6	324,136896003683	249,007000793081	506,148091067942	554,686492089155	531,916626356933	505,906853267492	542,491476161756	444,529199597838	553,120331694882	385,080116628822	610,222778747776
TPRG1L	1753,81213373421	1869,71509776641	2290,59720045346	2316,54783375715	2308,93069067275	2662,75111798157	3838,21213509852	2417,78194213814	3328,88652918972	1897,08586868611	1925,90541731957
WRAP73	667,29202825248	693,265148610016	1078,79739118131	823,106210268721	703,805077882381	716,833535037325	1116,6943538528	489,267684353938	1024,92435122635	917,396748439253	525,567595568894
TP73	61,1891079190626	104,422290655163	58,3732834954269	157,767972653415	116,884147037305	114,185872837804	54,3624026216373	17,1338877789317	81,316312163413	552,136931931032	638,441173140737
TP73-AS1	1655,41343316167	1560,77340943752	1704,64765853101	1332,81812191821	1405,73500902085	1243,35728201164	1900,41899164807	1466,85117040743	2026,97848965674	127,416215061007	455,021609586492
CCDC27	0,826879836744089	17,3007345464175	8,86682787272307	6,42494006280875	10,6258315488459	10,0441277033253	0	1,90376530877019	28,7995272245421	0	0
SMIM1	434,938794127391	597,493225228062	189,158994618092	449,031922167411	422,533066295284	300,795192799585	144,966406991033	176,098291061242	248,184161082083	28,3147144580016	45,8548908885612
LRRC47	1939,86009700163	1624,41539723327	2024,59236427177	1958,17895469827	2034,53421714667	1995,60958316069	3077,1384983956	2268,33636539968	2879,10567753584	1656,4107957931	1241,60935329027
CEP104	676,387706456665	868,126144204165	1140,86518629037	1362,08729331545	1305,72718267877	1337,4548994428	935,486345114009	1300,27170589004	962,243027267053	1180,72359289867	1382,70132525508
DFFB	343,982012085541	225,527432480086	287,433003540773	216,306315447894	201,265750513434	241,059064879808	357,885817259112	158,012520627925	309,171395204643	133,079157952608	14,1091971964804
C1orf174	1178,30376736033	1314,23794215107	1406,13112014933	1081,53157723947	959,45008396932	920,887918904882	1080,45275210504	697,729985664273	974,948701042587	509,66486024403	751,31475071258
LINC01134	1,65375967348818	9,8861340265243	1,47780464545385	2,85552891680389	6,25048914637993	8,45821280280029	36,2416017477582	0	10,1645390204266	5,66294289160033	0
LINC01346	0	0	0	2,85552891680389	0	0	2,26510010923489	0	0	0	0
AJAP1	649,927551680854	507,900135612686	1661,79132381285	1773,28345733521	2293,3044678068	1525,12149600493	43,0369020754629	78,0543776595776	103,339480041004	62,2923718076036	426,803215193531
NPHP4	477,936545638083	420,77857950394	788,408778349627	693,893526783345	790,061828102424	774,983748056577	1295,63726248236	951,882654385093	1218,89763753283	133,079157952608	3,52729929912009
KCNAB2	200,931800328814	219,348598713508	470,68077957705	266,991953721163	231,268098416058	248,460001082259	255,956312343542	271,286556499751	230,396217796337	65,1238432534038	67,0186866832818
CHD5	4,96127902046453	1,23576675331554	4,43341393636154	15,7054090424214	5,00039131710395	20,0882554066507	0	3,80753061754037	10,1645390204266	0	0
RPL22	13056,4326221892	15993,9112047863	11904,4553214535	12335,8849205928	11599,6577578519	12471,634777729	10401,3397016066	10240,3535958748	10177,2446942022	2907,92117483677	2716,02046032247
RNF207	434,938794127391	221,202248843481	585,94954192245	296,975007347604	376,279446612072	366,346342021288	975,125597025619	658,702796834484	830,104020001507	554,968403376832	359,78452851025
ICMT	4566,8573383376	5315,65068938678	3977,51120323902	6144,38434673277	6508,63434812543	6754,94019963638	3632,08802515814	4062,63516891558	3056,13806547494	3389,2713206228	2811,25754139871
LINC00337	9,92255804092906	1,85365012997331	1,47780464545385	19,9887024176272	13,7510761220359	13,2159575043755	20,385900983114	0	4,23522459184443	0	0
GPR153	156,280289144633	145,202593514576	242,359961854431	354,085585683682	308,149114916531	328,284384408686	101,92950491557	141,830515503379	138,915366612497	809,800833498847	1029,97139534307
ACOT7	703,674741069219	645,688128607368	407,874082145261	949,463364837293	1001,32836125007	1016,57145123656	143,833856936415	200,847240075255	181,267612530941	1574,29812386489	895,934021976504
HES2	5,78815885720862	3,70730025994661	41,3785300727077	11,4221156672156	20,0015652684158	15,3305107050755	14,7231507100268	0,951882654385093	3,38817967347554	444,541016990626	405,639419398811
ESPN	466,360227923666	287,93365352252	520,926137522481	104,226805463342	125,634831842237	63,4365960210022	6,79530032770467	11,4225918526211	0,847044918368885	209,528886989212	77,6005845806421
TNFRSF25	42,9977515106926	30,8941688328884	211,3260642999	6,42494006280875	12,5009782927599	6,87229790227524	178,942908629556	62,8242551894161	258,34870010251	195,371529760211	102,291679674483
PLEKHG5	185,221083430676	157,560261047731	724,124276272384	198,45925971787	185,639527647484	146,43280914848	503,984774304763	421,684015892596	490,439007735584	554,968403376832	88,1824824780023
NOL9	362,173368493911	296,584020795729	438,169077377065	461,881802293029	437,534240246595	395,950086831089	708,97633419052	509,257220096025	703,047282246175	285,978616025817	359,78452851025
TAS1R1	0	0	0	0	0	0	2,26510010923489	1,90376530877019	8,47044918368885	0	49,3821901876813
ZBTB48	687,137144334338	431,90048028378	855,648889717776	462,59568452223	438,159289161233	510,135959668892	1501,76137242273	1019,46632284643	1567,88014390081	656,901375425638	821,860736694982
KLHL21	489,512863352501	446,111797946909	2235,17952624894	723,876580409786	743,808208419212	659,740598618423	1778,10358574939	1762,88667592119	2042,22529818738	2089,62592700052	1562,5935895102
PHF13	855,820631030132	823,638541084806	1804,39947209915	1040,84029017502	1010,70409496964	1041,94608964496	707,843784135903	776,736245978236	642,060048123615	271,821258796816	155,201169161284
THAP3	924,451657479891	975,637851742617	1096,53104692675	531,842260754724	538,167115503312	508,550044768367	890,184342929311	628,242551894161	717,447045858446	370,922759399821	620,804676645137
DNAJC11	905,433421234777	868,126144204165	673,140016004227	1117,22568869952	1220,09548137336	1143,97328157874	851,677641072318	804,340842955403	769,116785878948	1121,26269253686	560,840588560095
CAMTA1	2300,37970582205	2373,90793311915	1302,68479496756	2068,83070022442	1943,90212452416	1849,17677401221	1548,19592466205	1752,41596672296	1594,98558128861	2511,51517242475	3463,80791173593
VAMP3	4917,4543891171	5838,99790941591	4346,96236460249	4476,75545931929	4833,5032568956	4585,93725401828	3134,89855118109	3079,34038693577	2923,99905820939	4323,65689773685	5139,27507881798
PER3	1269,26054940218	1751,69937282477	1471,1545245493	1046,55134800862	1168,84147037305	1088,46626006036	997,776598117968	427,395311818907	1264,63806312475	1056,13884928346	2081,10658648086
TNFRSF9	38,0364724902281	16,064967793102	77,5847438863269	119,218332276562	135,635614476445	115,771787738329	7,92785038232211	0	0,847044918368885	25,4832430122015	0
PARK7	9560,38467243515	10145,6450447206	5430,19316972016	8931,38056953336	8346,90320607577	8510,54799451762	8506,58346023162	9208,51279852139	8152,80733930052	12169,6642740491	11029,8649083485
ERRFI1	7772,67046539443	7455,38082275264	5280,93490052932	7155,24158328134	8360,02923328316	7814,33135318712	1907,21429197578	4304,41336312939	2443,72458949423	3290,16982001979	670,186866832818
SLC45A1	15,7107168981377	21,6259181830219	58,3732834954269	79,2409274413079	98,132679598165	72,9520854241525	79,2785038232211	57,1129592631056	71,1517731429863	2,83147144580016	3,52729929912009
RERE	1819,13564083699	1624,41539723327	3138,11816462124	3181,77309554873	3305,88370952035	3481,61184495267	5952,68308706929	6388,08449357836	5666,73050388784	1664,9052101305	1834,19563554245
ENO1	66822,6402468	55815,8769470029	77190,9089483134	49689,0586813045	48338,7828624439	38507,0710613487	24669,2052896772	22869,9326542562	20099,5288679753	43335,6704779715	22860,4267575973
MIR6728	0	0	5,91121858181538	0	0	0	0	0	0	0	0
ENO1-AS1	23,9795152655786	6,17883376657769	4,43341393636154	14,9915268132204	3,75029348782796	8,45821280280029	21,5184510377314	20,941418396472	44,8933806735509	36,8091287954021	95,2370810762425
CA6	0	2,47153350663107	25,1226789727154	8,56658675041166	5,00039131710395	9,51548940315033	0	0	0	5,66294289160033	176,364964956005
SLC2A5	6,61503869395271	3,08941688328884	2,21670696818077	1,42776445840194	0	0	13,5906006554093	7,61506123508074	13,5527186939022	0	0
GPR157	277,00474530927	185,365012997331	579,299421017907	242,71995792833	301,273576855513	247,931362782084	514,17772479632	500,690276206559	438,769267715082	79,2812004824046	134,037373366564
MIR34A	0	0	0	0	0	0	0	0	0	5,66294289160033	3,52729929912009
H6PD	2144,09941667742	1754,78878970806	2962,25941181223	2510,72380009982	2850,22305074925	2856,7613741458	3028,43884604705	3813,24191346668	3044,27943661777	1877,26556856551	1492,0476035278
SPSB1	118,243816654405	117,397841564976	378,317989236184	172,045617237434	248,769468025921	184,494766761081	639,890780858856	1590,59591547749	747,940662919725	2202,88478483253	1467,35650843396
SLC25A33	189,355482614396	256,421601312974	202,459236427177	420,476632999372	368,153810721778	372,690001623388	414,513319989985	688,211159120422	551,426241858144	722,025218679042	596,113581551296
TMEM201	301,811140411592	276,193869366023	421,913226277073	489,723209231867	418,157723892818	542,382895979569	756,543436484453	722,478934678285	702,200237327806	283,147144580016	155,201169161284
PIK3CD	463,879588413434	563,509639511885	2110,30503370809	675,332588824119	826,939714066065	785,027875759902	242,365711688133	378,849296445267	310,865485041381	186,877115422811	109,346278272723
PIK3CD-AS2	436,592553800879	407,803028594127	312,555682513488	242,71995792833	265,645788721147	220,970809473158	142,701306881798	178,002056370012	143,99763612271	25,4832430122015	148,146570563044
CLSTN1	7131,01171208102	5924,88369877134	14348,7442050341	6596,27179781698	7773,73335135273	7761,46752316962	8854,27632699918	8816,33714491473	7144,82388644155	5167,4353885853	5463,78661433702
CTNNBIP1	2144,09941667742	2120,57574868946	1395,04758530843	2171,62974122936	1963,90368979258	2177,4611584209	1533,47277395202	1531,57919090561	1402,70638481887	2299,15481398973	1901,21432222573
LZIC	2625,34348166248	2666,78465365493	1684,69729581738	2122,37186741449	1904,52404290197	2004,59643426367	1695,42743176231	1648,66075739498	1499,26950551293	529,485160364631	737,2055535161
NMNAT1	804,554081151998	882,955345243951	608,855513926984	676,04647105332	616,298229833062	675,071109323498	602,51662905648	557,803235469664	621,730970082762	645,575489642437	656,077669636337
RBP7	52,9203095516217	87,7394394854032	83,4959624681423	22,8442313344311	50,0039131710395	34,3614895113762	1005,70444850029	698,681868318658	882,620804940378	130,247686506808	275,129345331367
UBE4B	1778,61852883653	1519,37522320145	2528,52374837153	2460,03816182655	2808,96982238314	2924,95571486838	2350,0413633312	3367,76083121446	2264,15106680003	671,058732654639	726,623655618739
KIF1B	3454,7039579168	2858,32850041884	4304,10602988432	4236,89103030777	4725,36979466323	4621,35602013001	2098,61525120612	2878,49314686052	1880,43971877892	1206,20683591087	1280,40964558059
PGD	6554,67646587039	6826,37554531503	5665,90301067004	9180,5254675245	8905,69693576213	10030,3831075208	8968,66388251554	6570,84596322029	8090,97306025959	15114,3945776813	9996,36621370635
CORT	23,1526354288345	1,23576675331554	7,38902322726923	7,85270452121069	0,625048914637994	1,05727660035004	3,39765016385233	2,85564796315528	7,62340426531996	5,66294289160033	17,6364964956005
DFFA	2063,89207251325	2471,53350663107	1698,7364399492	2130,2245719357	1901,39879832878	1970,76358305247	1578,77477613672	1445,90975201096	1458,61134943122	1452,54485169548	1104,04468062459
PEX14	640,831873476669	772,354220822211	827,570601454153	862,369732874774	967,575719859614	896,570557096831	1205,03325811296	1023,27385346397	1137,58132536941	240,675072893014	186,946862853365
CASZ1	64,4966272660389	42,0160696127283	51,7231625908846	104,226805463342	157,512326488774	100,441277033253	696,518283589728	445,481082252223	545,496927429562	1616,77019555189	1054,66249043691
C1orf127	1,65375967348818	4,94306701326215	2,95560929090769	0	0	1,05727660035004	57,7600527854897	7,61506123508074	51,669740020502	0	0
TARDBP	2722,08842256154	2639,59778508199	4037,36229137991	3186,05638892394	3062,73968172617	3498,52827055827	3652,47392614126	3714,24611741063	4262,33002923223	4524,69137038866	4670,144272035
MASP2	84,3417433478971	12,3576675331554	74,6291345954192	22,1303491052301	25,6270055001577	23,2600852077008	67,9530032770466	55,2091939543354	48,2815603470264	22,6517715664013	24,6910950938407
SRM	964,141889643607	1008,38567070548	851,954378104142	1427,76445840194	1499,49234621655	1427,85204877272	1007,96954860953	1158,44119038666	934,29054496088	3227,87744821219	1238,08205399115
EXOSC10	1224,609038218	1028,15793875853	1493,32159423111	1501,29432800964	1688,88216735186	1600,18813462978	1569,71437569978	1390,70055805662	1692,39574690103	2200,05331338673	2063,47008998525
MTOR	1237,01223576916	1196,8401005861	1984,69163884451	2007,43682851313	2379,56121802684	2265,74375455013	1843,7914889172	2390,17734516097	2181,98770971825	999,509420367458	373,89372570673
MTOR-AS1	0	0	0	0	0	0	0	0	0	0	7,05459859824019
ANGPTL7	0	0	0	0	7,50058697565592	1,05727660035004	6,79530032770467	17,1338877789317	16,0938534490088	0	0
UBIAD1	757,421930457585	637,655644710817	676,834527617861	817,395152435113	805,063002053736	752,252301149051	741,820285774426	864,309450181664	667,471395674681	789,980533378246	843,024532489702
FBXO2	130,647014205566	245,917583909792	156,647292418108	88,5213964209205	41,8782772807456	54,4497449180269	329,572065893676	443,577316943453	424,369504102811	665,395789763038	405,639419398811
FBXO44	1022,85035805244	888,516295633871	1542,08914753109	798,834214475888	753,183942138782	806,702046067078	3060,15024757633	1839,98917092638	2560,61678822914	274,652730242616	356,257229211129
FBXO6	257,159629227412	207,60881455701	195,809115522635	170,617852779032	166,263011293706	158,591490052505	267,281812889717	464,518735339925	211,761229592221	1412,90425145428	631,386574542497
MAD2L2	1347,81413389286	1474,26973670544	1018,94630304043	964,454891650513	980,076698152374	1093,22400476194	328,439515839059	328,399515762857	371,005674245572	923,059691330853	740,73285281522
DRAXIN	159,587808491609	138,40587637134	166,253022613558	60,6799894820826	62,5048914637994	56,0356598185519	0	0	3,38817967347554	5,66294289160033	0
AGTRAP	792,150883600837	1021,97910499195	583,732834954269	1044,40970132102	909,446170798281	983,795876625709	1519,88217329661	1460,18799182673	1539,08061667626	2553,98724411175	2342,12673461574
C1orf167	0	4,32518363660438	0	0	1,25009782927599	0	0	0,951882654385093	0	0	0
MTHFR	2680,74443072434	2459,17583909792	3407,81751241657	3418,78199564345	3582,78037870498	3869,63235728113	2021,60184749214	2305,45978892069	2070,17778049356	620,092246630236	373,89372570673
CLCN6	292,715462207407	253,950067806343	1421,6480689266	423,332161916176	467,536588149219	528,638300175018	1051,00645068499	995,669256486807	1242,61489524715	419,057773978424	384,47562360409
NPPA	0	0	5,91121858181538	7,13882229200972	6,87553806101793	4,22910640140014	0	0,951882654385093	27,9524823061732	2,83147144580016	17,6364964956005
NPPB	6,61503869395271	0	195,070213199908	2,85552891680389	7,50058697565592	1,05727660035004	2,26510010923489	0	0	0	0
KIAA2013	5996,53257606813	5680,81976499153	8157,48164290523	5764,59900079785	5899,21165635338	5619,42513086044	3548,27932111645	2935,60610612363	2799,48345520917	2579,47048712395	2599,61958345151
PLOD1	8258,87580939996	8435,96174150852	15307,8394199337	4670,21754343276	4705,99327830945	3819,94035706468	4963,96688938826	4318,69160294516	4253,01253513017	866,43026241485	1149,89957151315
MFN2	3545,66073995865	3671,46302410046	3577,76504664376	4260,4491438714	4289,71070116055	4805,85078689109	7132,80024398066	8943,88942060233	6916,96880340031	3304,32717724879	1693,10366357764
MIIP	687,137144334338	635,184111204186	594,077467472446	543,978258651141	576,29509929623	567,228896087795	1219,75640882299	862,405684872894	1329,01347692078	529,485160364631	395,05752150145
MIR6729	0	0	0	0	0	0	0	0	6,77635934695108	0	0
TNFRSF8	21,4988757553463	9,26825064986653	7,38902322726923	7,85270452121069	0	8,45821280280029	0	13,3263571613913	18,6349882041155	8,49441433740049	0
TNFRSF1B	113,28253763394	118,633608318292	20,6892650363538	20,7025846468282	7,50058697565592	11,6300426038504	291,065364036683	314,121275947081	288,84231716379	167,05681530221	261,020148134887
VPS13D	5320,97174944821	4516,10959999163	6123,28354843801	6342,84360645063	7129,30792036095	7589,66007561274	4573,23712054524	6528,01124377296	4430,89196798764	2582,30195856975	2659,58367153655
SNORA59A	31,4214337962754	14,2113176631287	95,318399631773	4,9971756044068	11,8759293781219	15,8591490052505	22,6510010923489	18,0857704333168	10,1645390204266	0	0
DHRS3	15429,5777536447	14197,7242288422	14413,7676094341	15294,2128784016	14472,3825695281	15943,2024949784	5849,6210320991	5366,71440542315	5556,61466449989	10269,7469339172	15008,658517756
MIR6730	12,4031975511613	1,85365012997331	5,91121858181538	2,14164668760292	0	3,17182980105011	12,4580506007919	0,951882654385093	11,0115839387955	0	0
AADACL4	0	0	1,47780464545385	0	0	0	0	0	0	0	0
C1orf158	0	0	2,21670696818077	0	1,25009782927599	1,05727660035004	135,906006554093	26,6527143227826	47,4345154286576	271,821258796816	564,367887859215
HNRNPCL1	28,9407942860431	31,5120522095462	39,1618231045269	30,6969358556418	32,5025435611757	24,8460001082259	19,2533509284966	15,2301224701615	5,9293144285822	0	0
PRAMEF7	0	0	0	0	1,25009782927599	0	0	0	0	0	0
HNRNPCL3	0,826879836744089	0	1,47780464545385	0,713882229200972	2,50019565855197	2,11455320070007	2,26510010923489	0	0	0	0
HNRNPCL2	3,30751934697635	11,1219007798398	17,7336557454461	4,28329337520583	15,0011739513118	6,34365960210022	1,13255005461744	4,75941327192546	0	0	0
HNRNPCL4	12,4031975511613	1,85365012997331	0	2,85552891680389	2,50019565855197	4,22910640140014	6,79530032770467	3,80753061754037	0	0	0
PRAMEF8	0	0	0	0	1,25009782927599	0	0	0	0	0	0
LRRC38	0	1,23576675331554	0	0	0	0	0	0	0	0	0
PDPN	94,2643013888261	75,3817719522478	8,86682787272307	0	1,25009782927599	4,22910640140014	11,3255005461744	31,4121275947081	87,2456265919952	642,744018196637	938,261613565945
PRDM2	1360,21733144403	1394,56278111658	2008,33651317178	1500,58044578044	1752,63715664493	1608,11770913241	2017,07164727367	2792,82370796586	1897,3806171463	1936,72646892731	1844,77753343981
KAZN	1448,69347397564	1209,81565149591	2095,52698725355	2177,34079906296	2275,1780492823	2230,85362673858	762,20618675754	1581,07708893364	824,174705572925	2100,95181278372	1492,0476035278
TMEM51-AS1	22,3257555920904	29,0405187029151	31,7727998772577	19,2748201884262	18,7514674391398	21,1455320070007	18,1208008738791	20,941418396472	8,47044918368885	42,4720716870025	45,8548908885612
TMEM51	278,658504982758	281,136936379285	336,939459163477	346,232881162471	395,65596296585	328,813022708861	214,051960322697	234,163132978733	220,23167877591	489,844560123428	514,985697671534
FHAD1	72,7654256334798	62,4062210424346	36,2062138136192	75,671516295303	104,383168744545	109,428128136229	172,147608301852	86,6213215490434	212,60827451059	1486,52250904509	1636,66687479172
EFHD2	4650,37220184875	4795,39288624094	3540,08102818469	3550,85020804563	3602,15689505876	3809,89622936136	5588,00196948247	2853,74419784651	4466,46785455913	12022,4277588675	5954,08121691472
CTRC	0	3,70730025994661	1,47780464545385	0,713882229200972	5,00039131710395	13,2159575043755	0	1,90376530877019	0	0	10,5818978973603
CELA2A	0	0,617883376657769	11,8224371636308	1,42776445840194	0	0	0	1,90376530877019	0	0	0
CELA2B	4,96127902046453	1,85365012997331	23,6448743272615	9,28046897961264	1,87514674391398	5,28638300175018	0	1,90376530877019	0	16,988828674801	0
CASP9	1060,88683054267	1210,43353487257	1268,69528812213	1590,52960665977	1657,00467270532	1841,77583780976	1756,58513471166	1077,53116476392	1535,69243700279	812,632304944647	560,840588560095
DNAJC16	457,264549719481	570,30635665512	823,137187517792	606,799894820826	762,559675858352	722,64855633925	876,593742273902	1053,7340984043	975,795745960956	1237,35302181467	1742,48585376533
AGMAT	117,416936817661	92,0646231220075	17,7336557454461	92,0908075669254	61,8798425491614	109,428128136229	54,3624026216373	41,8828367929441	69,4576833062486	96,2700291572056	38,800292290321
DDI2	1486,72994646587	1452,64381852241	1518,44427320383	1355,66235325265	1409,48530250868	1533,05107050755	934,353795059391	1116,55835359371	876,691490511796	172,71975819381	119,928176170083
RSC1A1	0	0	0	0	0	0	0	0	0	104,764443494606	59,9640880850416
PLEKHM2	1909,2655430421	1762,82127360461	3195,75254579394	2724,88846886011	2652,08254480901	2723,54452250169	2147,31490355467	2553,9011617152	2174,36430545293	1237,35302181467	539,676792765374
SLC25A34	9,92255804092906	16,064967793102	50,9842602681577	25,699760251235	17,5013696098638	9,51548940315033	306,921064801327	116,129683834981	284,607092571945	0	0
TMEM82	1,65375967348818	0	0	0	0	0	0	0	0	0	0
FBLIM1	1102,23082237987	1078,20649226781	1340,36881342664	1380,64823127468	1659,50486836387	1270,84647362074	621,769979984977	961,401480928944	667,471395674681	741,845518799643	529,094894868014
UQCRHL	1433,80963691425	1617,00079671338	682,745746199677	926,619133502861	850,066523907671	946,262557313282	865,268241727727	756,746710236149	830,104020001507	138,742100844208	126,982774768323
SPEN	2001,04920492069	1568,80589333407	2805,61211939413	2360,09464973841	3188,3745135684	2988,39231088938	2607,13022572936	3180,23994830059	3108,65485041381	2197,22184194093	2409,14542129902
ZBTB17	677,214586293409	488,127867559637	1340,36881342664	676,760353282521	745,058306248488	744,322726646426	1615,01637788448	1325,97253755843	1661,05508492138	467,192788557027	716,041757721379
HSPB7	186,874843104164	125,430325461527	36,2062138136192	28,5552891680389	10,0007826342079	28,017829909276	1598,02812706521	1053,7340984043	1325,62529724731	0	42,3275915894411
CLCNKA	171,164126206026	101,950757148532	131,524613445392	32,1247003140437	31,8774946465377	37,5333193124263	6148,6142465181	1429,72774688641	4391,92790174267	25,4832430122015	0
CLCNKB	29,7676741227872	63,0241044190924	84,9737671135961	32,1247003140437	31,2524457318997	33,8328512112012	2436,11516748212	1336,44324675667	2255,68061761634	36,8091287954021	21,1637957947206
FAM131C	55,4009490618539	51,2843202625948	53,2009672363384	14,9915268132204	23,1268098416058	17,9737022059506	123,447955953301	72,343081733267	165,173759081933	5,66294289160033	38,800292290321
EPHA2	2488,90830859971	1467,4730195622	6211,95182716524	4432,49476110883	4750,37175124875	4360,20869984355	599,118978892628	2134,12091113138	730,152719633979	4558,66902773826	3054,641193038
ARHGEF19	2655,11115578527	2586,45981468942	2990,33770007586	1890,36014292417	1897,02345592631	1971,29222135264	1402,0969676164	977,58348605349	1498,42246059456	928,722634222454	966,480007958906
FBXO42	1542,95777536447	1507,0175556683	1450,46525951295	1595,52678226417	1598,25007472935	1670,49702855306	1403,22951767101	1489,69635411267	1668,6784891867	1514,83722350309	1146,37227221403
SZRD1	5382,16085736727	5234,70796704462	5106,55395236576	6128,67893769034	6153,60656461105	6068,76768600921	4116,81944853441	5919,75822762089	4056,49811406859	1820,63613964951	828,915335293222
SPATA21	0	0	8,86682787272307	0	0	0	2,26510010923489	0	0	0	7,05459859824019
NECAP2	2421,10416198669	2561,12659624645	1944,79091341726	2754,87152248655	2717,08763193136	2811,29848033075	1644,46267930453	1647,7088747406	1611,92647965599	2545,49282977435	1576,70278670668
CROCCP3	188,528602777652	152,617194034469	160,341804031742	126,357154568572	106,258315488459	97,2694472322033	497,189473977058	203,70288803841	309,171395204643	70,7867861450041	24,6910950938407
RNU1-1	1723,21757977468	218,73071533685	1261,30626489486	445,462511021406	643,800382077133	1030,31604704111	1236,74465964225	842,416149130807	1593,29149145187	0	0
NBPF1	3977,29201473907	4322,09421972109	2502,66216707609	3650,79372013377	3312,13419866673	3866,98916578026	2809,85668550588	2809,00571309041	2633,46265120886	356,765402170821	218,692556545446
CROCCP2	773,959527192467	614,176076397822	665,01209045423	304,827711868815	383,780033587728	396,478725131264	1775,83848564015	1017,56255753766	1740,67730724806	543,642517593632	624,331975944257
MST1P2	401,036720820883	401,006311450892	1165,98786526308	308,39712301482	205,016044001262	292,86561829696	1356,7949654317	1086,09810865339	1213,81536802261	16,988828674801	17,6364964956005
RNU1-3	1723,21757977468	218,73071533685	1261,30626489486	446,176393250607	643,800382077133	1029,25877044076	1215,22620860452	841,464266476422	1597,52671604372	0	0
ESPNP	14,0569572246495	14,8292010397864	84,2348647908692	4,9971756044068	7,50058697565592	4,22910640140014	29,4463014200536	9,51882654385093	19,4820331224844	0	7,05459859824019
CROCC	440,726952984599	268,161385469472	585,210639599723	541,122729734337	533,166724186209	525,995108674143	1594,63047690136	905,240404320223	1333,24870151263	733,351104462242	666,659567533698
RNU1-4	1723,21757977468	218,73071533685	1261,30626489486	446,890275479808	643,800382077133	1029,25877044076	1215,22620860452	841,464266476422	1595,83262620698	0	0
MST1L	487,032223842268	529,526053795708	878,554861722311	244,147722386732	196,26535919633	277,535107591885	908,30514380319	989,957960560496	979,183925634431	5,66294289160033	0
RNU1-2	1723,21757977468	218,73071533685	1261,30626489486	446,176393250607	643,800382077133	1029,25877044076	1214,0936585499	841,464266476422	1586,51513210492	0	0
MFAP2	86,8223828581293	174,243112217491	333,244947549842	164,906794945425	129,385125330065	136,91731974533	155,15935748259	164,675699208621	185,502837122786	76,4497290366044	275,129345331367
ATP13A2	1036,08043544034	982,434568885852	1320,41845071301	1402,06469815071	1669,50565099808	1694,28575206093	2502,93562070455	2064,63347736127	1911,78038075857	2491,69487230414	1675,46716708204
SDHB	3003,22756705453	3010,94569445331	1548,73926843563	2158,77986110374	2209,54791324531	2163,18792431617	1935,52804334121	1868,54565055794	2068,48369065682	3615,78903628681	6811,2149466009
PADI2	192,663001961373	153,235077411127	788,408778349627	246,289369074335	353,777685685104	264,319150087509	2,26510010923489	17,1338877789317	35,5758865714932	14,1573572290008	0
PADI1	4,96127902046453	0	3,69451161363461	0	0	6,34365960210022	0	0	0	373,754230845622	190,474162152485
PADI3	0	0	0	0	0	0	0	0	0	42,4720716870025	0
PADI4	0	1,85365012997331	0	2,85552891680389	0	1,05727660035004	0	0	0	0	0
RCC2	4908,35871091291	4125,60730594392	6404,06643107424	5349,83342563208	5512,9314271071	5383,12381068221	1641,06502914068	1505,87835923722	1824,53475416658	2454,88574350874	2222,19855844566
ARHGEF10L	1254,37671234078	1033,10100577179	1294,55686941757	1290,69907039536	1440,73774824058	1522,47830450405	4412,41501278956	2469,18360547493	3668,55154145564	767,328761811844	624,331975944257
IGSF21	0	0	0	0	0	0	22,6510010923489	10,470709198236	30,4936170612799	0	28,2183943929608
KLHDC7A	128,993254532078	103,804407278505	93,8405949863192	126,357154568572	145,011348196014	181,851575260206	592,323678564923	486,412036390782	556,508511368358	843,778490848449	666,659567533698
PAX7	0	0	0	0	0	0	0	4,75941327192546	0	5,66294289160033	14,1091971964804
TAS1R2	0	0	0	0	0,625048914637994	0,528638300175018	0	0	0	0	0
ALDH4A1	291,061702533919	259,511018196263	155,908390095381	456,884626688622	475,037175124875	521,237363972568	1655,7881798507	1212,69850168661	1309,5314437983	1814,97319675791	825,388035994102
IFFO2	1542,13089552773	1340,1890439707	1541,35024520836	848,805970519956	910,071219712918	855,865407983354	1194,8403076214	788,158837830857	758,105201940152	631,418132413437	398,584820800571
UBR4	2699,76266696945	1697,94351905555	5448,66572778833	2978,31666022645	3612,7827266076	3155,97065204486	6484,98161273949	5966,40047768576	5174,59740631552	1987,69295495171	1389,75592385332
EMC1	1829,05819887792	1769,61799074785	2609,80300387149	1993,87306615831	2309,55573958739	2262,57192474908	1764,51298509398	1884,72765568248	2034,60189392206	1203,37536446507	680,768764730178
MRTO4	1580,16736801795	1659,01686632611	926,583512699561	1538,41620392809	1486,36631900915	1428,90932537307	1106,50140336124	947,123241113167	1115,55815749182	2231,19949929053	1096,99008202635
AKR7L	77,7267046539443	89,5930896153765	73,1513299499653	84,2381030457147	99,382777427441	70,8375322234524	129,110706226389	79,0062603139627	130,444917428808	16,988828674801	35,2729929912009
AKR7A3	61,1891079190626	75,9996553289055	74,6291345954192	69,2465762324943	90,6320926225091	61,8506811204771	356,753267204495	134,215454268298	210,067139755483	220,854772772413	211,637957947206
AKR7A2	2398,7784063946	2787,88979547985	2124,3441778399	2648,50307033561	2314,55613090449	2398,96060619423	2487,07991993991	1957,07073741575	2469,98298196367	2568,14460134075	2938,24031616704
CAPZB	6894,52407877221	6401,88966555114	5874,27346567904	7652,10361480522	7724,97953601096	7849,22148099867	11544,0827067156	8739,23464990953	9858,75580489545	5110,8059596693	4514,94310287372
NBL1	1546,26529471145	1565,71647645079	2216,70696818077	2013,14788634674	2214,54830456241	2024,68468967032	4850,71188392651	3079,34038693577	4428,35083323253	172,71975819381	215,165257246326
HTR6	0	2,47153350663107	0,738902322726923	5,71105783360778	0	1,05727660035004	0	0	0	0	0
TMCO4	1014,581559685	1072,64554187789	524,620649136115	980,874182922135	905,695877310453	1026,61557893989	2857,42378779981	1869,49753321232	2346,31442388181	971,194705909456	818,333437395862
OTUD3	638,351233966436	458,469465480064	1235,44468359941	294,833360660001	389,40547381947	378,505022925313	493,791823813206	336,966459652323	387,946572612949	161,393872410609	141,091971964804
PLA2G2E	0	0	0	2,85552891680389	1,25009782927599	0	0	0	0	0	0
PLA2G2A	4,96127902046453	13,5934342864709	33,9895068454384	37,1218759184505	33,7526413904517	20,0882554066507	22,6510010923489	57,1129592631056	18,6349882041155	16,988828674801	0
PLA2G5	16,5375967348818	85,8857893554298	2,95560929090769	21,4164668760292	12,5009782927599	9,51548940315033	0	19,0376530877019	13,5527186939022	0	28,2183943929608
PLA2G2D	0	0	0	0	0	0	0	0	10,1645390204266	0	0
PLA2G2F	0	3,70730025994661	0	0	0	0	0	0	1,69408983673777	0	0
PLA2G2C	0	3,70730025994661	2,95560929090769	0	0	0	0	0	2,54113475510665	0	0
UBXN10-AS1	47,1321506944131	32,129935586204	19,9503627136269	17,1331735008233	12,5009782927599	16,3877873054256	77,0134037139862	24,7489490140124	42,3522459184443	25,4832430122015	45,8548908885612
UBXN10	468,840867433898	702,533399259883	324,378119677119	385,496403768525	422,533066295284	425,025193340715	1645,59522935915	622,531255967851	1254,47352410432	1560,14076663589	2874,74892878288
VWA5B1	0	3,70730025994661	0,738902322726923	7,85270452121069	3,75029348782796	0	117,785205680214	22,8451837052422	57,5990544490842	0	0
LINC01141	0	4,94306701326215	0	0	0	0	0	0,951882654385093	0	0	0
CAMK2N1	3300,9043082824	3499,07356201294	4505,82636398877	3102,53216810742	2719,58782758991	2478,78498952066	254,823762288925	344,581520887404	495,521277245798	16,988828674801	77,6005845806421
MUL1	2145,75317635091	1694,2362187956	1460,80989203113	1856,09379592253	1965,15378762185	1912,08473173304	1827,93578815256	1537,29048683192	1473,85815796186	1251,51037904367	1259,24584978587
FAM43B	0	0,617883376657769	4,43341393636154	0	3,12524457318997	0	10,192950491557	49,4978980280248	66,069503632773	0	0
CDA	19,8451160818581	9,8861340265243	405,657375177081	79,9548096705089	44,3784729392975	23,7887235078758	63,4228030585769	32,3640102490931	32,1877068980176	5,66294289160033	10,5818978973603
PINK1	1093,13514417569	1172,12476551979	1385,44185511298	1561,26043526253	1587,6242431805	1498,160942696	1866,44249000955	1975,15650784907	1248,54420967574	764,497290366044	973,534606557146
PINK1-AS	94,2643013888261	122,958791954896	83,4959624681423	165,620677174625	183,139331988932	198,239362565632	206,124109940375	296,987388168149	308,324350286274	84,9441433740049	134,037373366564
DDOST	8933,60975618313	8805,45600074986	10082,3221936089	10526,9073517975	10627,0816466752	10803,7809406768	9128,3534402166	10785,7823568375	9051,52199768991	8941,78682583692	8606,61028985303
KIF17	0	4,94306701326215	26,6004836181692	2,85552891680389	0	4,22910640140014	127,978156171771	95,1882654385093	203,290780408532	2,83147144580016	0
SH2D5	38,0364724902281	22,8616849363374	384,229207818	20,7025846468282	28,1272011587097	33,3042129110261	6,79530032770467	106,61085729113	50,8226951021331	0	0
HP1BP3	9679,4553689263	10733,2521359221	8590,4784040232	9555,31363785501	10270,1787164169	10726,5997488513	8610,77806525643	9056,21157381977	9111,6621868941	3859,29558062562	4098,72178557755
EIF4G3	2582,34573015179	2317,68054584329	3438,11250764837	3461,61492939551	3975,31109709764	4018,70835793049	3843,87488537161	5339,10980844598	4026,00449700731	1735,6919962755	2056,41549138701
ECE1	11788,8258324605	7947,83387394888	20676,7036968675	13897,8592380845	17460,1163814977	17573,5230127181	6080,66124324106	9341,7763701353	5042,45839904997	7540,20846016584	4105,77638417579
NBPF3	836,802394785018	1020,74333823863	416,740910017984	751,717987348623	603,797251540302	678,242939124548	633,095480531151	702,489398936198	620,036880246024	334,113630604419	317,456936920808
ALPL	13,2300773879054	12,9755509098131	27,3393859408961	4,28329337520583	16,2512717805878	11,6300426038504	306,921064801327	157,06063797354	242,254846653501	5634,62817714233	1417,97431824628
RAP1GAP	3213,25504558753	3265,51364563631	3406,33970777111	5333,41413436046	6233,61282568471	7309,48177651998	31830,3192850233	25694,1684898168	28675,0116215419	260,495373013615	1156,95417011139
USP48	2194,53908671881	2177,42101934198	2513,74570191699	2218,03208612742	2488,31972917385	2490,41503212451	2498,40542048608	2050,35523754549	2235,35153957549	2474,70604362934	2458,52761148671
LDLRAD2	1,65375967348818	0,617883376657769	4,43341393636154	13,5637623548185	8,12563589029392	1,05727660035004	9,06040043693955	39,9790714841739	61,8342790409286	0	31,7456936920808
HSPG2	1475,15362875145	746,403119002585	11391,657109481	4616,67637624269	6692,398729029	4140,82380527092	4854,10953409037	5680,83568137023	4153,90827968101	475,687202894428	271,602046032247
CELA3B	0	0	0	0	0	3,17182980105011	0	0	0	0	0
CELA3A	0	0	0	0	0	3,17182980105011	0	0	0	0	0
LINC00339	32,2483136330195	35,8372358461506	71,6735253045115	22,1303491052301	23,7518587562438	26,4319150087509	24,9161012015838	49,4978980280248	97,4101656124218	382,248645183022	1142,84497291491
CDC42	22759,867506381	25067,5285910057	11817,2648473717	17308,0746469776	16706,3073904443	16662,1505832164	7891,60878057435	10800,0605966533	7510,7472911769	4813,50145786028	3749,51915496466
WNT4	148,838370613936	226,145315856743	45,0730416863423	106,368452150945	57,5045001466954	109,956766436404	727,097135064399	215,125479891031	584,460993674531	2650,25727326895	1213,39095889731
ZBTB40	836,802394785018	697,590332246621	1341,84661807209	1068,68169711385	1035,08100264052	951,548940315033	1622,9442282668	1448,76539997411	1785,57068792161	812,632304944647	253,965549536647
EPHA8	0	8,65036727320876	6,6501209045423	1,42776445840194	8,75068480493191	4,75774470157516	0	0	6,77635934695108	0	31,7456936920808
C1QA	0	0	0	0	0	0	559,479726981017	870,020746107975	842,809693777041	201,034472651812	134,037373366564
C1QC	0	0	0	0	0	0	155,15935748259	556,851352815279	437,922222796714	82,1126719282047	81,1278838797622
C1QB	0	0	0	0	0	0	409,983119771515	502,594041515329	386,252482776212	201,034472651812	215,165257246326
EPHB2	1031,94603625662	1112,19007798398	793,581094608715	1516,28585482286	1471,99019397247	1591,2012835268	1648,992879523	1271,71522625848	1337,48392610447	413,394831086824	105,818978973603
LACTBL1	0	0	0	0	0	0	2,26510010923489	0	0	0	0
KDM1A	3606,02296804097	3673,93455760709	4083,9131377117	3856,39180214365	4096,57058653741	4082,14495395149	2689,80637971643	2519,63338615734	2807,95390439285	2463,38015784614	2183,39826615534
LUZP1	2565,80813341691	2115,6326816762	2207,84014030805	2146,64386320732	2523,94751730822	2362,48456348216	1329,61376412088	1769,54985450189	981,725060389538	1945,22088326471	2472,63680868319
HTR1D	16,5375967348818	15,4470844164442	26,6004836181692	7,13882229200972	8,75068480493191	5,8150213019252	0	0	0	0	0
LINC01355	111,628777960452	18,5365012997331	348,761896327108	20,7025846468282	18,7514674391398	15,3305107050755	564,009927199487	197,039709457714	448,933806735509	124,584743615207	236,329053041046
HNRNPR	6509,19807484947	7218,73148949271	6477,2177610242	7502,18834667301	7355,57562745991	7673,18492704039	4919,79743725818	6772,64508594993	4172,54326788513	6784,20558413719	5488,47770943087
ZNF436	840,109914131994	1060,90575772139	1088,40312137676	780,273276516662	890,694703359141	895,513280496481	900,377293420868	1323,11688959528	1146,89881947147	1463,87073747868	2260,99885073598
ZNF436-AS1	338,193853228332	302,144971185649	476,591998158865	102,085158775739	120,009391610495	83,5248514276529	492,659273758588	182,761469641938	570,908274980629	19,8203001206011	289,238542527848
TCEA3	1523,93953911936	1839,43881231018	1163,7711582949	252,000426907943	336,276316075241	213,041234970532	3485,98906811249	2238,82800311374	2618,21584267822	3267,51804845339	7093,39889053051
ASAP3	1041,04171446081	1089,32839304765	1239,87809753578	869,508555166784	1018,82973085993	1045,11791944601	4290,09960689088	2957,49940717448	3543,18889353705	1262,83626482687	948,843511463305
E2F2	134,781413389286	174,243112217491	69,4568183363307	174,901146154238	175,638745013276	191,367064663357	23,7835511469663	5,71129592631056	9,31749410205773	266,158315905215	119,928176170083
ID3	4683,44739531852	5159,32619509237	5807,77225663361	8131,83247282827	7187,43746942229	7025,60300932599	9289,17554797228	10055,6883609241	12141,5418598996	1274,16215061007	1721,32205797061
MDS2	48,7859103679012	49,4306701326215	92,3627903408653	32,1247003140437	61,2547936345234	32,2469363106761	70,2181033862815	36,1715408666335	57,5990544490842	8,49441433740049	0
RPL11	38460,6618464778	43240,0965818873	29763,7244617632	32053,3120911236	30258,6179576253	28575,5433159606	27140,4295088524	27794,9735080447	27224,8707212943	9352,35018547794	10102,1851926799
PITHD1	2211,07668345369	2354,1356650661	1952,17993664453	1618,3710135986	1781,38940671828	1643,00783694396	1894,75624137498	1835,22975765446	1900,76879681978	1928,23205458991	1400,33782175068
LYPLA2	1887,76666728675	1631,82999775317	1719,42570498555	2581,39814079071	2528,32285971068	2647,42060727649	2626,38357665785	2909,90527445523	2618,21584267822	3661,09257941961	1908,26892082397
GALE	2051,48887496208	1700,41505256218	1358,10246917208	1632,64865818262	1551,3714061315	1555,78251741508	493,791823813206	356,95599539441	484,509693307002	6350,99045292977	6934,6704220701
HMGCL	3314,96126550705	3512,66699629942	2274,34134935347	2572,1176718111	2425,18978879541	2531,64881953816	2789,47078452276	1946,60002821751	2279,39787533067	2483,20045796674	2987,62250635472
FUCA1	4342,77290257995	4721,86476441867	5809,98896360179	4697,34506814239	4950,38740393291	4815,89491459442	5019,46184206451	4091,19164854713	4633,3357034778	6662,45231196779	10155,0946821667
CNR2	13,2300773879054	0,617883376657769	0,738902322726923	1,42776445840194	3,75029348782796	1,58591490052505	0	12,3744745070062	16,9408983673777	0	0
PNRC2	7586,62250212701	9049,51993452968	5654,08057350641	5442,63811542821	5031,01871392121	4857,12870200807	5877,93478346454	7316,17008160382	5513,41537366307	3426,0804494182	3693,08236617874
SRSF10	4092,22831204649	4428,37016050623	4436,36954565244	3966,3296654406	3617,15806901007	3788,75069735435	3659,26922646896	3655,22939283876	4746,83972253923	6144,29303738636	4899,41872647781
MYOM3	0	0	1,47780464545385	7,85270452121069	0	2,64319150087509	2,26510010923489	17,1338877789317	10,1645390204266	0	0
IL22RA1	19,018236245114	30,8941688328884	60,5899904636077	49,2578738148671	65,0050871223513	72,4234471239775	118,917755734832	114,225918526211	217,690544020803	31,1461859038018	0
IFNLR1	155,453409307889	166,828511697598	328,072631290754	422,618279686975	467,536588149219	437,18387424474	334,102266112146	531,150521146882	388,793617531318	73,6182575908043	31,7456936920808
GRHL3	27,2870346125549	16,064967793102	96,7962042772269	175,615028383439	240,643832135627	103,084468534129	0	2,85564796315528	0	897,576448318652	232,801753741926
STPG1	370,442166861352	378,144626514554	291,127515154408	360,510525746491	400,656354282954	403,351023033539	492,659273758588	458,807439413615	492,980142490691	772,991704703445	571,422486457455
NIPAL3	3802,82036918606	4589,01983843725	4657,30134014779	4067,70094198714	4154,70013559874	3985,40414501946	3483,72396800326	2660,51201900633	2942,63404641351	2426,57102905074	2557,29199186207
RCAN3AS	4,96127902046453	14,2113176631287	8,12792554999615	3,56941114600486	1,25009782927599	3,17182980105011	0	3,80753061754037	24,5643026326977	36,8091287954021	158,728468460404
RCAN3	1366,83237013798	1597,22852866033	757,374880795096	1339,95694421022	1473,24029180175	1576,92804942208	1421,35031854489	1319,30935897774	1264,63806312475	628,586660967636	941,788912865065
NCMAP	327,444415350659	512,22531924929	278,56617566805	171,331735008233	130,010174244703	176,036553958281	376,006618132991	305,554332057615	292,230496837265	274,652730242616	197,528760750725
SRRM1	2902,34822697175	2675,43502092814	7874,48205330082	2686,33882848326	3206,50093209291	3074,56035381791	3232,29785587819	3086,95544817086	3362,76832592447	6475,57519654497	4761,85405381213
CLIC4	5445,00372495982	5371,87807666264	5693,24239661094	5970,91096503693	6264,86527141661	6332,55819779654	1712,41568258158	1930,41802309297	1763,54752004402	1509,17428061149	1467,35650843396
RUNX3	0	0,617883376657769	1,47780464545385	0	0	0	82,6761539870734	38,0753061754037	94,0219859389462	294,473030363217	790,115043002901
SYF2	2877,54183186943	3222,26180927026	3089,35061132126	2692,76376854607	2679,58469705308	2773,76516101832	2534,64702223384	2370,18780941888	2797,78936537243	4207,56656845904	4310,35974352475
RSRP1	2493,86958762017	1691,76468528897	5626,00228524279	1174,3362670356	1188,84303564146	1293,57792052827	4823,53068261569	2593,88023319938	6142,76974801115	3564,82255026241	4095,19448627843
RHD	14,8838370613936	13,5934342864709	5,17231625908846	0	0	1,05727660035004	41,9043520208454	1,90376530877019	23,7172577143288	16,988828674801	35,2729929912009
TMEM50A	5054,71644201661	5559,7146231666	3360,52776376204	4841,54927844099	5026,01832260411	4902,59159582312	3681,92022756131	4208,27321503649	3421,21442529193	10453,7925778942	11728,2701695743
RHCE	19,8451160818581	33,3657023395195	113,052055377219	5,71105783360778	5,00039131710395	4,22910640140014	30,578851474671	10,470709198236	21,1761229592221	22,6517715664013	289,238542527848
LDLRAP1	755,768170784097	874,304977970743	665,01209045423	815,967387976711	975,07630683527	874,896386789655	2068,03639973145	1846,65234950708	2086,27163394256	3505,3616499006	4292,72324702915
MAN1C1	436,592553800879	559,184455875281	678,312332263315	475,445564647847	590,671224332904	506,964129867842	7283,42940124478	2625,29236079409	5885,26809282701	600,271946509635	1940,01461451605
MTFR1L	2275,57331071973	2347,95683129952	1574,60084973107	1871,08532273575	1653,25437921749	1731,81907137336	3471,26591740247	1990,38663031923	3361,9212810061	2330,30099989353	1890,63242432837
AUNIP	171,164126206026	135,316459488051	56,1565765272461	149,201385903003	142,511152537463	118,414979239204	14,7231507100268	24,7489490140124	28,7995272245421	73,6182575908043	17,6364964956005
PAQR7	549,048211598075	540,03007119889	888,160591917761	625,360832780051	617,548327662338	575,687108890595	684,060232988936	451,192378178534	492,980142490691	82,1126719282047	165,783067058644
STMN1	16201,0566413269	17853,7401685262	5978,45869318353	12515,7832423514	11189,0006209347	11297,0004747401	849,412540963083	979,48725136226	1047,79456402231	8505,74022318369	3287,44294677993
PAFAH2	2200,32724557602	2063,11259466029	1057,36922382223	2193,76009033459	2155,1686576718	2364,59911668286	1759,98278487551	1557,28002257401	1559,40969471712	1090,11650663306	370,36642640761
EXTL1	35,5558329799958	46,9591366259904	28,81719058635	17,8470557300243	23,7518587562438	6,87229790227524	12,4580506007919	13,3263571613913	34,7288416531243	0	0
SLC30A2	1000,52460246035	823,020657708148	726,340983240565	1651,92347837105	1436,36240583811	1886,71009332464	736,157535501339	685,355511157267	743,705438327881	0	24,6910950938407
TRIM63	14,8838370613936	8,65036727320876	24,3837766499884	47,8301093564651	26,8771033294337	31,7182980105011	0	17,1338877789317	0	0	0
PDIK1L	1806,73244328583	2127,3724658327	1160,07664668127	1616,9432491402	1250,72287819062	1453,22668718112	1234,47955953301	1048,02280247799	1080,8293158387	801,306419161446	846,551831788822
FAM110D	11,5763177144172	1,85365012997331	2,95560929090769	5,71105783360778	1,25009782927599	4,22910640140014	201,593909721905	97,0920307472795	134,680142020653	67,9553146992039	63,4913873841617
ZNF593	0	0	0	0	0	0	0	0	0	1642,25343856409	1298,04614207619
CNKSR1	645,793152497133	491,835167819584	1027,07422859042	698,176820158551	807,563197712288	826,790301473728	2162,0380542647	1828,56657907376	2376,80804094309	1359,10629398408	1566,12088880932
CATSPER4	0	0	2,95560929090769	0	0	0	9,06040043693955	0	0	0	7,05459859824019
CEP85	619,332997721322	535,087004185628	846,043159522327	431,184866437387	373,77925095352	394,892810230739	679,530032770467	887,154633886906	483,662648388633	563,462817714233	409,166718697931
SH3BGRL3	3776,36021441025	3708,53602669993	3333,18837782115	4077,69529319595	4287,83555441664	4514,57108349465	2241,31655808792	2218,83846737165	2095,58912804462	20327,1335093994	8913,48532887648
UBXN11	418,401197392509	307,088038198911	385,707012463454	319,105356452834	320,650093209291	355,244937717612	4555,11631967136	2560,5643402959	5289,79551521369	1452,54485169548	1467,35650843396
CD52	203,412439839046	174,860995594149	65,7623067226961	97,8018654005331	87,5068480493191	104,141745134479	134,773456499476	106,61085729113	128,750827592071	70,7867861450041	574,949785756575
ZNF683	0	0	0	0	0	0	18,1208008738791	38,0753061754037	69,4576833062486	67,9553146992039	21,1637957947206
LIN28A	0	0	1,47780464545385	0	0	0	0	0	0	0	0
DHDDS	1409,00324181193	1235,76675331554	1190,37164191307	1441,32822075676	1581,37375403412	1499,21821929635	1791,6941864048	1749,5603187598	1396,77707039029	1172,22917856127	1202,80906099995
HMGN2	32735,3458568617	36230,2096737049	11378,3568676719	25851,1032838256	23646,2254896699	25325,4750464846	23579,6921371352	15661,3253125979	22767,7203608373	8528,39199475009	8021,07860619909
RPS6KA1	2386,37520884344	2581,51674767616	2763,49468699869	2503,58497780781	2580,82696854028	2581,86945805479	3762,33128143915	3553,37794881955	2891,81135131137	3140,10183339238	2299,7991430263
ARID1A	2412,83536361925	1942,62533621202	3566,68151180286	3510,87280321038	3823,42421084061	4086,37406035289	4766,90317988482	4428,15810819945	4280,96501743635	2222,70508495313	1731,90395586797
PIGV	746,672492579912	1039,27983953837	650,972946322419	703,173995762957	701,929931138467	685,115237026823	883,389042601606	931,893118643006	1012,21867745082	1112,76827819946	1707,21286077413
ZDHHC18	1313,08518074961	1232,67733643225	2702,90469653508	1616,229366911	1663,88021076634	1971,82085965282	2351,17391338581	1478,27376226005	2100,67139755484	387,911588074622	324,511535519049
SFN	1227,08967772823	833,52467511133	2498,22875313973	1374,22329121187	1538,87042783874	1294,63519712862	0	20,941418396472	8,47044918368885	13585,3999969492	2867,69433018464
GPN2	1328,79589764775	1102,30394395746	1620,41279374014	1112,22851309511	1076,33423100662	1088,46626006036	1020,42759921032	951,882654385093	1014,75981220592	787,149061932446	723,096356319619
GPATCH3	362,173368493911	244,681817156476	204,675943395358	338,380176641261	361,903321575398	360,002682419187	531,165975615581	351,244699468099	488,744917898847	682,384618437839	497,349201175933
NUDC	3161,9884957094	3281,57861342941	3531,21420031196	3450,1928137283	3654,03595497371	3852,18729337536	6565,39266661732	4656,60994525187	5544,75603564272	7322,18515883922	5837,68034004375
NR0B2	0	0	13,3002418090846	0	15,0011739513118	6,87229790227524	0	1,90376530877019	33,8817967347554	50,9664860244029	0
KDF1	928,586056663612	992,938586289034	994,562526390438	898,063844334823	977,576502493822	894,456003896131	970,59539680715	1020,41820550082	891,091254124067	1339,28599386348	1125,20847641931
TRNP1	1092,30826433894	954,011933559595	2620,14763638967	3029,71618072892	2410,1886148441	3051,3002686102	181,208008738791	284,612913661143	98,2572105307907	1325,12863663448	511,458398372414
SLC9A1	958,353730786399	776,679404458815	1688,39180743102	1113,65627755352	1285,72561741035	1330,05396324035	2727,18053151881	2067,48912532442	2215,869506453	1124,09416398267	1005,28030024923
WDTC1	3887,16211253396	3553,44729915883	5374,77549551564	4526,72721536336	4770,9983654318	5189,11355451798	4398,82441213415	5008,80652737436	3572,83546567996	277,484201688416	246,910950938407
TMEM222	1721,56382010119	1815,95924399718	1564,99511953562	1686,9037076019	1550,12130830222	1694,81439036111	2908,3885402576	2202,6564622471	2879,95272245421	1596,94989543129	1573,17548740756
RNU6-48P	0	1,85365012997331	8,86682787272307	7,13882229200972	0	3,70046810122513	0	0	0	0	0
ACTG1P20	37,209592653484	45,7233698726749	100,490715890861	184,181615133851	150,011739513118	185,023405061256	69,0855533316641	50,4497806824099	51,669740020502	84,9441433740049	81,1278838797622
SYTL1	3147,104658648	2735,36970846394	7098,63461443755	3134,65686842147	3148,37138303157	3001,60826839375	516,442824905555	725,334582641441	744,55248324625	3941,40825255383	4236,28645824323
MAP3K6	916,18285911245	598,11110860472	1644,79657039013	1016,56829438218	1055,08256790893	1240,18545221059	773,531687303714	1203,17967514276	1171,46312210417	1837,62496832431	906,515919873864
FCN3	8,26879836744089	7,41460051989322	8,86682787272307	6,42494006280875	1,25009782927599	7,40093620245025	88,3389042601606	82,8137909315031	143,150591204342	59,4609003618034	3,52729929912009
CD164L2	235,660753472065	184,747129620673	261,571422245331	41,4051692936564	60,6297447198854	52,3351917173268	0	26,6527143227826	0	685,21608988364	500,876500475053
GPR3	119,897576327893	56,8452706525147	65,0234043999692	39,9774048352544	31,8774946465377	68,1943407225773	13,5906006554093	77,1024950051925	21,1761229592221	36,8091287954021	42,3275915894411
WASF2	3572,12089473446	3112,27856822518	9125,4436856775	3864,95838889406	4570,35766383301	4317,38899752937	6415,89605940782	5547,57210975632	5170,36218172367	5762,04439220333	4871,20033208485
AHDC1	1533,86209716028	1110,95431123067	4555,33281961148	1680,47876753909	1748,88686315711	1626,62004963853	4253,85800514312	2690,97226394666	3519,47163582272	407,731888195224	201,056060049845
FGR	0	0	2,95560929090769	0	0	0	221,979810705019	97,0920307472795	224,466903367755	67,9553146992039	0
IFI6	795,458402947813	759,378669912398	983,478991549534	1156,48921130557	1095,7107473604	993,311366028859	4521,13981803284	7518,92108698785	4109,86194392583	917,396748439253	705,459859824019
FAM76A	575,508366373886	789,654955368628	631,022583608792	601,088836987218	518,790599149535	554,541576883594	741,820285774426	806,244608264173	939,372814471094	410,563359641024	638,441173140737
STX12	4533,78214486784	5454,05656575812	3704,85624615279	4695,91730368399	4762,24768062687	4803,73623369039	3339,89011106684	10014,7574067856	3722,76241623125	2471,87457218354	2186,92556545446
PPP1R8	2549,27053668203	2543,20797832338	1777,79898848098	2277,9981933803	2213,29820673313	2040,54383867557	1130,28495450821	1362,14407842507	1220,59172736956	716,362275787441	994,698402351866
SCARNA1	8,26879836744089	3,70730025994661	0,738902322726923	0,713882229200972	7,50058697565592	6,34365960210022	0	0	8,47044918368885	0	0
THEMIS2	191,009242287884	192,161730140566	1626,32401232196	543,26437642194	620,04852332089	442,998895546665	233,305311251194	681,547980539726	317,641844388332	16,988828674801	119,928176170083
RPA2	3034,64900085081	3009,70992769999	1776,32118383552	2386,50829221885	2141,41758154977	2110,32409429867	2031,79479798369	2347,34262571364	1949,0503571668	2446,39132917134	5749,49785756575
SMPDL3B	957,526850949655	731,573917962798	1038,89666575405	1292,12683485376	1356,98119367908	1492,87455969425	576,467977800279	810,052138881714	354,911820796563	152,899458073209	74,073285281522
XKR8	301,811140411592	347,868341058324	532,009672363384	393,349108289736	436,909191331957	445,113448747365	575,335427745662	536,861817073192	642,907093041984	322,787744821219	455,021609586492
EYA3	400,209840984139	505,428602106055	1164,51006061763	690,32411563734	761,309578029076	759,124599051326	1308,09531308315	1066,1085729113	1171,46312210417	484,181617231828	560,840588560095
PTAFR	174,471645553003	125,430325461527	25,1226789727154	46,4023448980632	75,6309186711972	57,621574719077	206,124109940375	101,851444019205	158,397399734981	1588,45548109389	567,895187158335
DNAJC8	6002,32073492534	6443,28785178721	3803,8691573982	5232,75674004312	4861,63045805431	4789,99163788584	3448,61491631012	3565,75242332656	3588,0822742106	5116,4689025609	5121,63858232238
SESN2	464,706468250178	412,746095607389	1336,674301813	764,567867474241	923,822295834954	807,230684367253	369,211317805287	440,721668980298	221,078723694279	747,508461691243	366,83912710849
MED18	812,822879519439	852,061176411063	501,714677131581	736,012578306202	660,676702772359	685,643875326999	525,503225342494	462,614970031155	652,224587144041	747,508461691243	627,859275243377
PHACTR4	1258,5111115245	1190,66126681952	1440,12062699477	1781,85004408563	1873,8966460847	1912,61337003322	1988,75789590823	2081,7673651402	1539,08061667626	1973,53559772271	1922,37811802045
RCC1	1953,09017438954	2204,60788791492	2858,81308663046	2348,6725340712	2291,42932106288	2098,16541339465	513,045174741702	604,445485534534	370,158629327203	1591,28695253969	1188,69986380347
SNHG3	1048,4836329915	946,597333039702	1866,46726720821	1032,98758565381	923,822295834954	945,205280712932	1057,80175101269	1168,91189958489	1523,83380814562	506,833388798229	490,294602577693
SNORA73B	116,590056980917	49,4306701326215	138,913636672661	119,932214505763	252,519761513749	246,874086181733	110,98990535251	128,504158341988	160,091489571719	0	3,52729929912009
TRNAU1AP	1198,97576327893	1222,79120240572	662,056481163323	675,332588824119	653,176115796703	696,216641330499	344,295216603703	552,091939543354	429,451773613025	1075,95914940406	857,133729686183
SNHG12	398,556081310651	260,128901572921	1181,50481404035	289,122302826394	305,023870343341	232,600852077008	463,212972338535	514,01663336795	603,943026797015	322,787744821219	186,946862853365
SNORD99	0	3,08941688328884	45,0730416863423	7,85270452121069	4,37534240246595	2,11455320070007	0	15,2301224701615	49,1286052653953	11,3258857832007	0
SNORA61	0	0	0	0	0	0	0	0	0	50,9664860244029	28,2183943929608
SNORA16A	0	0	0	0	0	0	0	0	0	0	14,1091971964804
TAF12	1047,65675315476	1099,83241045083	907,372052308661	815,967387976711	888,819556615227	902,385578398756	637,625680749621	592,071011027528	638,671868450139	1891,42292579451	1460,30190983572
RAB42	42,1708716739485	30,8941688328884	50,9842602681577	57,1105783360778	58,1295490613334	37,0046810122513	20,385900983114	30,460244940323	27,9524823061732	5,66294289160033	56,4367887859215
RNU11	0	0	0	0	0	0	6,79530032770467	0	3,38817967347554	11,3258857832007	0
GMEB1	593,699722782256	658,663679517181	623,633560381523	726,018227097388	713,805860516589	805,644769466728	600,251528947245	375,041765827726	409,122695572171	178,38270108541	292,765841826968
YTHDF2	3768,91829587956	3466,94362642674	3111,51768100307	3561,55844148365	3895,30483602398	3586,28222838732	2317,19741174729	2605,302825052	2379,3491756982	5226,8962889471	5791,82544915519
OPRD1	0	12,3576675331554	0	0	7,50058697565592	1,05727660035004	24,9161012015838	19,9895357420869	3,38817967347554	0	10,5818978973603
EPB41	1228,74343740172	987,377635899114	1856,86153701276	970,165949484121	1193,21837804393	1105,91132396614	1089,51315254198	2190,2819877401	1079,13522600196	668,227261208839	719,569057020499
TMEM200B	0	1,23576675331554	50,2453579454307	1,42776445840194	0	3,70046810122513	143,833856936415	59,9686072262608	13,5527186939022	0	0
SRSF4	3100,79938779033	2792,83286249311	4677,99060518415	2605,67013658355	2602,07863163797	2591,91358575811	3927,6835894133	2718,57686092382	4035,32199110937	2689,89787351016	2208,08936124918
MECR	859,955030213852	862,565193814245	760,330490086003	796,692567788285	786,936583529234	775,512386356752	638,758230804239	676,788567267801	872,456265919952	1166,56623566967	1128,73577571843
PTPRU	1377,58180801565	979,345152002563	2089,61576867174	1206,46096734964	1211,34479656843	1322,6530270379	836,954490362291	933,796883951776	634,436643858295	1622,43313844349	1668,4125684838
MATN1	3,30751934697635	1,85365012997331	10,3446325181769	6,42494006280875	1,25009782927599	3,70046810122513	9,06040043693955	31,4121275947081	8,47044918368885	0	0
MATN1-AS1	36,3827128167399	89,5930896153765	112,313153054492	16,4192912716224	35,6277881343656	37,0046810122513	167,617408083382	33,3158929034782	140,609456449235	39,6406002412023	59,9640880850416
LAPTM5	61,1891079190626	34,601469092835	8,86682787272307	0	3,75029348782796	2,64319150087509	291,065364036683	500,690276206559	536,179433327504	249,169487230414	130,510074067443
SDC3	7999,23554066231	7000,00077415586	7104,54583301936	7497,90505329781	8328,77678755126	8875,83705993855	1750,92238443857	2129,36149785945	1624,63215343152	379,417173737222	112,873577571843
PUM1	2686,53258958154	2698,91458924113	4618,13951704327	4240,46044145377	4588,48408235751	4733,95597806729	3322,90186024758	4945,03038953056	3492,36619843491	4241,54422580865	4825,34544119629
NKAIN1	0	1,85365012997331	19,2114603909	4,28329337520583	10,6258315488459	8,98685110297531	0	1,90376530877019	0	0	0
SNRNP40	1842,28827626583	1833,2599785436	1160,815549004	1482,01950782122	1503,86768861901	1407,2351550659	1249,20271024304	1111,79894032179	1166,38085259395	3666,75552231121	2931,1857175688
ZCCHC17	2006,01048394116	2385,64771727564	1166,72676758581	1332,81812191821	1338,85477515458	1388,73281455977	1157,46615581903	1123,22153217441	1348,49551004327	2166,07565603713	1922,37811802045
FABP3	126,512615021846	92,6825064986653	62,0677951090615	43,5468159812593	36,8778859636416	36,4760427120763	63,4228030585769	158,96440328231	142,303546285973	39,6406002412023	35,2729929912009
SERINC2	3109,06818615777	3091,88841679547	3883,67060825271	4619,53190515949	4885,38231681056	4728,14095676536	2321,72761196576	2710,00991703436	1974,46170471787	11609,0329277807	6560,77669636337
LINC01226	2,48063951023227	0	8,86682787272307	2,85552891680389	3,75029348782796	2,64319150087509	14,7231507100268	17,1338877789317	5,08226951021331	0	0
TINAGL1	4483,34247482645	3272,31036277954	9572,47959092728	7891,25416158754	9270,10045299608	7205,86866968567	5069,29404446768	13093,1459110669	4913,7075714579	2814,48261712536	878,297525480903
HCRTR1	1,65375967348818	0	2,95560929090769	1,42776445840194	6,87553806101793	3,70046810122513	15,8557007646442	90,4288521665838	31,3406619796487	0	0
PEF1	3095,83810876987	2760,08504353025	3129,25133674852	3375,2351796622	3113,36864381185	3407,60248292817	6274,32730258064	11700,5415877016	6412,13003205246	4015,02651014463	3248,64265448961
COL16A1	152,145889960912	108,747474291767	404,179570531627	371,932641413706	306,899017087255	245,288171281208	4655,91327453231	7593,16793402988	5396,52317492817	399,237473857823	444,439711689132
ADGRB2	574,681486537142	539,412187822232	774,369634217815	441,893099875402	365,653615063226	338,328512112012	721,434384791312	1028,98514939029	823,327660654556	118,921800723607	0
SPOCD1	10,7494378776732	44,4876031193593	67,24011136815	23,5581135636321	5,00039131710395	19,5596171064757	50,964752457785	17,1338877789317	1,69408983673777	0	0
PTP4A2	14336,442609469	16253,4222229826	10807,185372204	12141,7089542501	11933,4338782686	11953,0406052573	12889,5521716011	12202,1837465625	11687,5257836539	9369,33901415274	10846,4453447943
KHDRBS1	5959,32298341465	6100,98046111881	5477,48291837468	7089,56441819485	7596,84450851017	7764,63935297067	5084,01719517771	6065,39627374181	5056,01111774387	5365,63838979131	5118,11128302326
TMEM39B	472,148386780875	421,396462880598	560,826862949734	509,711911649494	483,162811015169	538,153789578168	798,447788505298	671,07727134149	571,755319898997	206,697415543412	35,2729929912009
KPNA6	2307,82162435275	2346,72106454621	4164,45349088894	2803,41551407222	3377,13928578908	3208,83448206236	2149,58000366391	2693,82791190981	2036,2959837588	2525,67252965375	3234,53345729313
TXLNA	3379,45789277309	3027,62854562307	4046,96802157536	3742,8845277007	3892,80464036542	3971,13091091474	4231,20700405077	3745,65824500534	3722,76241623125	3094,79829025958	1823,61373764509
CCDC28B	589,565323598535	610,468776137875	447,774807572515	561,825314381165	543,792555735054	466,258980754366	263,884162725864	184,665234950708	346,441371612874	104,764443494606	88,1824824780023
IQCC	287,754183186943	267,543502092814	213,542771268081	209,167493155885	180,014087415742	187,137958261956	298,993214419005	335,062694343553	476,039244123313	274,652730242616	486,767303278573
DCDC2B	29,7676741227872	1,23576675331554	14,0391441318115	9,99435120881361	0	4,75774470157516	30,578851474671	8,56694388946583	22,8702127959599	622,923718076036	599,640880850416
TMEM234	434,938794127391	386,177110411105	529,792965395204	398,346283894142	435,034044588043	448,285278548415	859,60549145464	693,922455046732	1138,42837028778	529,485160364631	620,804676645137
EIF3I	12106,3476897702	11618,061131296	8583,08938079593	10362,7144390813	9695,75876386455	9477,42744553773	6507,63261383183	6956,35843824626	5721,78842358182	6019,70829377115	5336,8038395687
MTMR9LP	323,310016166939	436,843547297042	331,767142904388	157,767972653415	151,886886257032	106,784936635354	634,228030585769	437,866021017143	849,586053123992	172,71975819381	42,3275915894411
FAM167B	48,7859103679012	54,3737371458836	87,9293764045038	15,7054090424214	33,7526413904517	24,3173618080508	245,763361851985	172,290760443702	343,053191939398	2,83147144580016	59,9640880850416
LCK	59,5353482455744	54,3737371458836	59,8510881408807	176,32891061264	136,260663391083	98,8553621327284	86,0738041509258	77,1024950051925	79,6222223266752	76,4497290366044	42,3275915894411
HDAC1	4870,32223842268	5500,39781900746	3639,83284175282	6111,54576418952	5772,32672668187	6113,70194152408	4266,31605574391	4176,86108744179	4746,83972253923	5846,98853557734	3999,95740520219
MARCKSL1	20594,2692139483	21871,217883555	15521,3821912017	26012,440667625	24130,6383985144	24178,3299351048	11257,5475428974	9364,62155384054	9698,66431532373	3440,2378066472	1516,73869862164
TSSK3	35,5558329799958	2,47153350663107	22,1670696818077	7,13882229200972	2,50019565855197	4,75774470157516	0	3,80753061754037	31,3406619796487	8,49441433740049	31,7456936920808
FAM229A	153,7996496344	100,714990395216	325,855924322573	113,507274442955	75,0058697565592	72,9520854241525	419,043520208454	166,579464517391	382,864303102736	36,8091287954021	59,9640880850416
BSDC1	4299,77515106926	3707,91814332327	5493,73876947467	4392,51735627358	4569,10756600373	4375,53921054863	2707,92718059031	4035,98245459279	3056,13806547494	2828,63997435436	3178,0966685072
ZBTB8B	38,8633523269722	51,9022036392526	76,106939240873	57,1105783360778	60,0046958052474	47,0488087155766	0	2,85564796315528	0,847044918368885	0	0
ZBTB8A	660,676989558527	690,793615103385	585,210639599723	680,329764428526	631,299403784373	680,357492325248	317,114015292884	375,993648482112	447,239716898771	416,226302532624	603,168180149536
ZBTB8OS	1270,08742923892	1530,49712398129	563,043569917915	989,440769672547	1023,2050732624	862,209067585455	648,951181295796	589,215363064372	721,68227045029	1548,81488085269	2081,10658648086
RBBP4	8486,26776450458	9173,09660986123	6622,78151860141	7482,91352648459	7373,07699706977	7427,89675575918	2645,63692758635	3248,77549941632	3009,55059496465	4720,06290014887	4751,27215591477
SYNC	107,494378776732	135,934342864709	91,6238880181384	149,201385903003	186,264576562122	187,666596562131	13,5906006554093	126,600393033217	20,3290780408532	237,843601447214	105,818978973603
KIAA1522	8845,13361365152	7529,52682795157	15234,6880899837	10055,0311982957	10963,3579627504	10684,3086848373	6602,7668184197	8506,97528223957	6433,30615501168	3545,00225014181	3629,59097879458
S100PBP	991,428924256162	1059,66999096807	1576,07865437653	802,403625621892	864,442648944345	935,689791309782	968,330296697915	748,179766346683	1304,44917428808	611,597832292835	610,222778747776
FNDC5	26,4601547758108	27,1868685729418	154,430585449927	177,042792841841	215,01682663547	237,887235078758	99,6644048063351	145,638046120919	135,527186939022	2,83147144580016	0
HPCA	38,0364724902281	38,9266527294394	25,8615812954423	70,6743406908962	51,8790599149535	51,8065534171518	9,06040043693955	34,2677755578633	28,7995272245421	0	0
TMEM54	640,004993639925	598,728991981378	615,505634831527	732,443167160197	645,050479906409	623,264555906346	720,301834736695	1862,83435463163	1011,37163253245	4275,52188315825	3343,87973556585
RNF19B	622,640517068299	591,314391461485	594,816369795173	828,817268102328	871,943235920001	919,302004004356	447,35727157389	680,596097885341	543,802837592824	1636,59049567249	1640,19417409084
AK2	7484,08940237075	8301,88104877378	6614,65359305141	5845,98157492676	5827,33103117001	5766,3865783091	6855,32548059939	6241,49456480305	6130,06407423562	5623,30229135913	4232,75915894411
AZIN2	133,954533552542	108,12959091511	187,681189972638	145,631974756998	123,134636183685	140,08914954638	285,402613763596	172,290760443702	262,583924694354	135,910629398408	289,238542527848
TRIM62	199,278040655325	210,080348063641	242,359961854431	280,555716075982	368,778859636416	362,117235619887	327,306965784441	250,345138103279	301,547990939323	277,484201688416	246,910950938407
ZNF362	709,462899926428	636,419877957502	523,881746813388	736,012578306202	888,194507700589	882,297322992105	1955,91394432433	1472,56246633374	1615,31465932946	586,114589280634	857,133729686183
A3GALT2	0	1,23576675331554	0	0	1,25009782927599	0	11,3255005461744	14,2782398157764	15,2468085306399	0	0
PHC2	4647,06468250178	3596,08125214821	4229,47689528891	4064,13153084113	4159,07547800121	3949,45674060756	4136,07279946291	4000,76279638054	4208,96619937499	2386,93042880954	1382,70132525508
MIR3605	0,826879836744089	0,617883376657769	0,738902322726923	1,42776445840194	0	1,05727660035004	0	0,951882654385093	0	0	0
ZSCAN20	114,936297307428	145,202593514576	125,613394863577	183,46773290465	196,890408110968	159,12012835268	129,110706226389	106,61085729113	82,1633570817819	79,2812004824046	0
CSMD2	16,5375967348818	8,65036727320876	45,0730416863423	4,9971756044068	0	3,70046810122513	0	9,51882654385093	16,9408983673777	0	0
C1orf94	0	0	0	0	0	0	0	1,90376530877019	0	0	0
SMIM12	1969,62777112442	2201,51847103163	846,782061845053	1826,82462452529	1763,88803710842	1673,66885835411	1365,85536586864	1800,9619820966	1201,95673916545	1851,78232555331	1992,92410400285
GJB5	21,4988757553463	12,9755509098131	13,3002418090846	34,9802292308476	16,2512717805878	10,0441277033253	2,26510010923489	52,3535459911801	10,1645390204266	3610,12609339521	2014,08789979757
GJB4	9,92255804092906	2,47153350663107	50,2453579454307	2,85552891680389	9,3757337195699	8,45821280280029	0	1,90376530877019	0	1531,82605217789	1125,20847641931
GJB3	635,04371461946	491,217284442926	1059,58593079041	592,522250236807	660,676702772359	632,251407009322	0	74,2468470420372	10,1645390204266	2970,21354664437	1862,41402993541
GJA4	1159,28553111521	860,711543684272	931,016926635923	1212,17202518325	958,825035054682	1146,08783477944	926,425944677069	1348,81772126368	819,092436062712	48,1350145786028	278,656644630487
DLGAP3	83,514863511153	75,3817719522478	135,958027381754	152,770797049008	144,386299281376	114,185872837804	98,5318547517176	60,9204898806459	110,115839387955	0	7,05459859824019
ZMYM6	431,631274780414	463,412532493327	486,197728354315	414,765575165765	390,030522734108	395,421448530914	570,805227527192	453,096143487304	703,894327164543	945,711462897255	1294,51884277707
ZMYM1	488,685983515756	603,054175617982	443,341393636154	388,351932685329	436,909191331957	427,139746541415	250,293562070455	327,447633108472	453,169031327353	600,271946509635	380,94832430497
SFPQ	5943,61226651651	5044,39988703402	5174,53296605664	6725,48448130236	7035,55058316525	7593,36054371396	8562,07841290788	8795,39572651826	9635,13594644607	7483,57903124983	4296,25054632827
ZMYM4	2536,86733913086	2661,84158664167	2677,78201756237	3150,36227746389	3199,62539403189	3357,38184441154	2000,08339645441	1990,38663031923	2156,57636216718	1758,3437678419	1848,30483273893
KIAA0319L	5180,40217720172	4687,88117870249	5742,74885223364	4355,39548035513	5147,90286095851	4880,91742551594	4441,86131420962	4788,9216342114	3970,94657731333	3315,65306303199	6197,464868554
NCDN	2049,00823545185	1717,09790373194	1991,34175974906	2132,3662186233	2636,45632194306	2642,66286257492	1498,36372225888	2131,26526316822	1667,83144426833	676,721675546239	328,038834818169
TFAP2E	19,8451160818581	4,32518363660438	67,24011136815	4,9971756044068	6,25048914637993	2,64319150087509	13,5906006554093	3,80753061754037	10,1645390204266	16,988828674801	0
PSMB2	4346,90730176367	4623,00342415342	3749,19038551641	4653,08436993193	4649,1138270774	4537,30253040218	2898,19558976604	3186,90312688129	2664,80331318851	6707,75585510059	5904,69902672704
C1orf216	549,048211598075	514,078969379264	316,98909644985	572,533547819179	525,041088295915	601,061747298996	442,827071355421	614,91619473277	370,158629327203	314,293330483818	169,310366357765
CLSPN	248,890830859971	271,868685729418	217,976185204442	385,496403768525	414,40743040499	438,769789145265	6,79530032770467	7,61506123508074	5,08226951021331	487,013088677628	88,1824824780023
AGO4	889,722704336639	864,418843944218	695,307085686034	865,939144020779	930,072784981334	864,323620786155	699,91593375358	682,499863194111	672,553665184895	523,82221747303	881,824824780023
AGO1	1776,96476916305	1479,2128037187	1660,3135191674	2097,38598939246	2127,66650542773	2222,92405223595	2057,8434492399	1325,97253755843	1441,67045106384	571,957232051633	857,133729686183
AGO3	425,016236086462	488,745750936295	1064,7582470495	509,711911649494	625,048914637994	576,21574719077	901,509843475486	839,560501167652	929,208275450667	404,900416749423	384,47562360409
TEKT2	42,1708716739485	64,2598711724079	22,1670696818077	19,9887024176272	19,3765163537778	10,0441277033253	391,862318897636	156,108755319155	359,147045388407	396,406002412023	705,459859824019
COL8A2	56,227828898598	78,4711888355366	290,388612831681	82,8103385873127	181,264185245018	96,2121706318533	284,270063708979	2435,86771257145	443,004492306927	36,8091287954021	59,9640880850416
TRAPPC3	3796,20533049211	4304,17560179802	2579,50800863969	3524,4365655652	3242,75376914191	3100,46363052648	3377,26426286922	3626,6729132072	3064,60851465863	4487,88224159326	3248,64265448961
MAP7D1	2844,46663839967	2375,76158324912	3456,58506571654	3659,36030688418	4330,33888061202	3610,59959019537	3658,13667641434	3758,98460216673	3033,26785267898	1155,24034988647	606,695479448656
THRAP3	4451,09416119343	4563,06873661762	5566,89009942464	5320,56425423484	5934,21439557311	6273,35070817694	6013,84079001863	5634,19343130536	5814,9633646024	6294,36102401376	5865,89873443672
SH3D21	1213,03272050358	706,24069951983	3471,36311217108	367,649348038501	538,167115503312	363,174512220237	2385,15041502434	2061,77782939811	2793,55414078058	93,4385577114054	31,7456936920808
EVA1B	0	0	0	0	0	0	0	0	0	113,258857832007	148,146570563044
STK40	425,016236086462	378,762509891212	1201,45517675398	684,613057803732	845,066132590567	674,013832723148	2509,73092103226	4234,92592935928	2447,11276916771	1092,94797807886	772,478546507301
LSM10	1351,12165323984	1440,28615098926	675,356722972407	1150,06427124277	1044,45673636009	1076,30757915634	904,907493639338	1020,41820550082	966,478251858898	1132,58857832007	1294,51884277707
OSCP1	298,503621064616	405,331495087496	152,952780804473	321,960885369638	279,396864843183	277,006469291709	595,721328728776	582,552184483677	618,342790409286	1633,75902422669	2747,76615401455
MRPS15	2617,90156313178	2841,64564924908	1329,28527858573	2110,23586951807	2042,65985303696	1871,90822091974	1750,92238443857	1558,2319052284	1837,24042794211	2709,71817363076	2451,47301288847
CSF3R	31,4214337962754	38,3087693527817	5,17231625908846	13,5637623548185	31,8774946465377	15,8591490052505	20,385900983114	36,1715408666335	111,809929224693	42,4720716870025	0
GRIK3	11,5763177144172	28,4226353262574	50,9842602681577	87,8075141917195	133,135418817893	133,74548994428	0	5,71129592631056	3,38817967347554	0	0
LINC01137	158,760928654865	134,080692734736	110,096446086311	145,631974756998	93,757337195699	118,414979239204	108,724805243275	86,6213215490434	145,691725959448	385,080116628822	313,929637621688
ZC3H12A	306,772419432057	194,015380270539	422,6521285998	221,303491052301	237,518587562438	197,182085965282	131,375806335624	235,115015633118	244,795981408608	4020,68945303623	1075,82628623163
MEAF6	3166,94977472986	3673,31667423043	2317,93658639436	3729,32076534588	3547,77763948525	3477,91137685144	1906,08174192116	2410,16688090305	1572,96241341102	2253,85127085693	4624,28938114644
MIR5581	0	1,23576675331554	5,91121858181538	0,713882229200972	2,50019565855197	1,05727660035004	0	0,951882654385093	0	5,66294289160033	0
SNIP1	711,94353943666	604,907825747956	864,5157175905	702,460113533756	768,185116090094	677,185662524198	385,067018569931	632,050082511701	591,237353021482	710,699332895841	620,804676645137
DNALI1	613,544838864114	928,678715116626	899,983029081392	646,777299656081	776,935800895026	666,612896520698	1790,56163635018	1981,81968642976	1740,67730724806	1296,81392217647	3668,3912710849
GNL2	1269,26054940218	1223,40908578238	2138,38332197171	1397,7814047755	1398,23442204519	1483,3590702911	1236,74465964225	1307,88676712512	1017,30094696103	3678,08140809441	3640,17287669194
RSPO1	0	0	0	0	0	0	0	0	0	0	67,0186866832818
C1orf109	754,941290947353	777,915171212131	818,70377358143	541,836611963538	521,290794808087	506,435491567667	462,080422283917	487,363919045167	457,404255919198	651,238432534038	906,515919873864
CDCA8	674,733946783176	709,947999779776	616,98343947698	663,196590927703	591,92132216218	648,639194314747	45,3020021846978	43,7866021017143	39,8111111633376	891,913505427052	253,965549536647
EPHA10	47,9590305311571	25,3332184429685	59,8510881408807	145,631974756998	129,385125330065	212,512596670357	6,79530032770467	15,2301224701615	23,7172577143288	0	0
MANEAL	163,72220767533	128,519742344816	70,9346229817846	296,975007347604	276,896669184631	279,649660792585	131,375806335624	168,483229826161	129,597872510439	195,371529760211	169,310366357765
YRDC	534,164374536681	561,038106005254	489,89223996795	501,859207128283	425,658310868474	438,769789145265	288,800263927448	353,148464776869	270,207328959674	2049,98532675932	1276,88234628147
C1orf122	1739,75517650956	1647,27708216961	1001,21264729498	1647,64018499584	1560,12209093643	1493,9318362946	1918,53979252195	1649,61264004937	1572,11536849265	2460,54868640034	1520,26599792076
MTF1	479,590305311571	526,436636912419	769,197317958727	491,86485591947	637,549892930753	520,708725672393	466,610622502387	767,217419434385	526,861939225446	1894,25439724031	1015,86219814659
INPP5B	572,200847026909	740,842168612665	1191,84944655853	678,188117740923	671,927583235843	617,449534604421	759,941086648305	625,386903931006	841,962648858672	189,708586868611	289,238542527848
SF3A3	3183,48737146474	2943,59640639761	2330,49792588071	2653,50024594001	2831,47158331011	2788,56703342322	2387,41551513357	2547,23798313451	2422,54846653501	2865,44910314977	2716,02046032247
FHL3	195,970521308349	204,519397673721	492,108946936131	326,958060974045	391,280620563384	366,346342021288	201,593909721905	162,771933899851	148,232860714555	334,113630604419	116,400876870963
POU3F1	68,6310264497594	45,1054864960171	80,5403531772346	52,8272849608719	86,2567502200431	86,168042928528	22,6510010923489	0	0	379,417173737222	225,747155143686
LINC01343	0	0	5,91121858181538	0	0	0	0	0	0	0	0
RRAGC	570,547087353421	614,79395977448	716,735253045115	765,281749703442	743,808208419212	852,164939882129	618,372329821124	660,606562143254	625,119149756237	778,654647595045	959,425409360666
MYCBP	1420,57955952634	1846,85341283007	745,552443631465	1151,49203570117	957,574937225406	1044,06064284566	703,313583917433	719,62328671513	888,55011936896	195,371529760211	98,7643803753626
GJA9	0	0	0,738902322726923	1,42776445840194	0	1,05727660035004	0	0	0	0	0
RHBDL2	5,78815885720862	27,8047519495996	31,7727998772577	31,4108180848428	29,3772989879857	32,7755746108511	5,66275027308722	47,5941327192546	27,1054373878043	2752,19024531776	1449,72001193836
AKIRIN1	4599,10565197062	5143,87911067592	3134,42365300761	4414,64770537881	4308,46216859969	4453,24904067435	1945,72099383277	2542,47856986258	1871,96926959524	2805,98820278796	2091,68848437822
NDUFS5	8141,4588725823	8354,40113578969	4271,59432768434	5444,77976211581	5298,53964938627	4945,41129813729	4736,32432841015	5110,65797139356	4959,44799704982	9963,94801777078	8091,6245921815
MACF1	7069,82260416196	4209,02156179272	9268,05183396379	9104,8539512292	10982,7344791042	10348,6233642262	8951,67563169628	14636,1476938252	9150,62625313907	2890,93234616197	3329,77053836937
BMP8A	109,14813845022	90,2109729920342	133,002418090846	302,686065181212	350,027392197276	454,628938150516	13802,3875156228	13876,5453356259	10712,5770826113	2,83147144580016	24,6910950938407
PPIEL	386,152883759489	227,381082610059	572,649300113365	208,453610926684	222,517413611126	222,028086073508	706,711234081285	243,681959522584	925,820095777191	76,4497290366044	17,6364964956005
PABPC4	3271,13663415961	3128,34353601828	6724,75003913772	3902,08026481251	4287,83555441664	4206,37495449262	3061,28279763095	3391,55789757409	2767,29574831115	2098,12034133792	2511,43710097351
SNORA55	0	0	8,12792554999615	1,42776445840194	0	0,528638300175018	0	0	1,69408983673777	0	0
HEYL	85,9955030213852	59,3168041591458	103,446325181769	91,3769253377244	54,3792555735054	95,1548940315033	489,261623594736	583,504067138062	575,990544490842	33,977657349602	130,510074067443
NT5C1A	0	1,23576675331554	1,47780464545385	0	0	0	15,8557007646442	5,71129592631056	0	0	0
HPCAL4	54,5740692251099	76,6175387055633	107,140836795404	94,9463364837293	53,7542066588674	50,7492768168017	0	11,4225918526211	18,6349882041155	0	0
PPIE	2747,72169750061	2844,11718275571	2394,78242795796	2179,48244575057	2336,43284291682	2152,61515831267	2318,32996180191	1826,66281376499	2163,35272151413	1976,36706916851	2638,41987574183
BMP8B	259,640268737644	257,65736806629	475,114193513411	412,623928478162	571,294707979126	484,232682960317	887,919242820076	1496,35953269337	705,588417001281	0	0
OXCT2	97,5718207358025	70,4387049389856	65,0234043999692	52,113402731671	42,5033261953836	31,1896597103261	71,350653440899	117,081566489366	77,0810875715685	0	0
TRIT1	716,077938620381	816,84182394157	839,393038617784	688,896351178938	672,552632150481	620,092726105296	775,796787412949	779,591893941391	1011,37163253245	798,474947715646	412,694017997051
MYCL	205,893079349278	291,640953782467	195,070213199908	167,762323862228	204,390995086624	214,098511570882	387,332118679166	817,667200116795	393,875887041532	487,013088677628	663,132268234578
MFSD2A	985,640765398954	667,931930167048	1686,91400278556	973,735360630126	955,699790481492	842,649450478979	167,617408083382	590,167245718757	204,98487024527	1667,7366815763	694,877961926658
CAP1	7207,08465706148	6744,8149395962	7627,68867751002	10461,9440689402	10923,9798811282	10993,0334521395	2804,19393523279	6082,53016152074	2645,32128006603	11407,9984551289	10479,6062176858
PPT1	3023,89956297313	3442,22829136043	3558,55358625286	3281,00272540767	3207,75102992218	3320,90580169946	2574,28627414545	4117,84436286991	3100,18440123012	4850,31058665568	7996,38751110525
RLF	1886,93978745001	1887,01583231283	1627,80181696741	1411,34516713032	1361,35653608155	1341,6840058442	569,672677472574	686,307393811652	579,378724164317	1143,91446410327	1410,91971964804
ZMPSTE24	2154,02197471835	2184,21773648521	1259,08955792668	2312,97842261115	2306,4304950142	2509,97464923099	1998,95084639979	2783,30488142201	1690,70165706429	3587,47432182881	4924,10982157165
COL9A2	195,970521308349	177,33252910078	571,171495467911	349,088410079275	343,151854136258	308,724767302211	1117,82690390742	1849,50799747023	1040,17115975699	855,10437663165	299,820440425208
SMAP2	1289,93254532078	1251,83172110864	1134,21506538583	985,871358526542	998,203116676876	1080,53668555774	793,917588286828	1261,24451706025	862,291726899525	2503,02075808734	2479,69140728143
ZFP69B	219,950036573928	182,8934794907	164,775217968104	263,422542575159	250,644614769835	281,23557569311	47,5671022939327	43,7866021017143	8,47044918368885	96,2700291572056	197,528760750725
ZFP69	142,223331919983	160,64967793102	103,446325181769	129,926565714577	144,386299281376	124,230000541129	92,8691044786304	107,562739945515	120,280378408382	294,473030363217	151,673869862164
EXO5	141,396452083239	128,519742344816	46,5508463317961	124,92939011017	158,137375403412	144,31825594778	146,09895704565	98,0439134016645	170,256028592146	152,899458073209	617,277377346016
ZNF684	400,209840984139	349,721991188297	78,3236462090538	137,779270235788	185,014478732846	138,503234645855	236,702961415046	112,322153217441	265,97210436783	274,652730242616	144,619271263924
RIMS3	104,186859429755	89,5930896153765	175,119850486281	114,935038901356	121,884538354409	184,494766761081	161,954657810295	280,805383043602	238,019622061657	101,932972048806	21,1637957947206
NFYC-AS1	43,8246313474367	16,064967793102	48,02865097725	32,1247003140437	14,3761250366738	19,0309788063007	15,8557007646442	49,4978980280248	74,5399528164619	53,7979574702031	21,1637957947206
NFYC	1138,61353519661	1146,79154707682	1253,91724166759	1419,91175388073	1488,24146575306	1544,15247481123	4310,48550787399	2502,49949837841	3682,10426014954	1999,01884073492	1774,23154745741
KCNQ4	0	9,8861340265243	10,3446325181769	5,71105783360778	8,75068480493191	3,70046810122513	43,0369020754629	24,7489490140124	21,1761229592221	2,83147144580016	0
CITED4	472,148386780875	391,120177424368	449,252612217969	374,074288101309	360,028174831484	293,92289489731	697,650833644346	311,265627983925	485,356738225371	1435,55602302068	1015,86219814659
CTPS1	988,121404909186	871,833444464112	630,283681286065	1228,59131645487	1103,8363832507	1089,52353666071	462,080422283917	436,914138362758	303,242080776061	1585,62400964809	677,241465431058
SLFNL1-AS1	1,65375967348818	3,08941688328884	29,5560929090769	3,56941114600486	0,625048914637994	2,11455320070007	53,2298525670199	17,1338877789317	4,23522459184443	14,1573572290008	31,7456936920808
SLFNL1	0	1,23576675331554	25,1226789727154	1,42776445840194	0	2,64319150087509	20,385900983114	12,3744745070062	18,6349882041155	0	0
SCMH1	1175,82312785009	1084,38532603438	760,330490086003	1188,61391161962	1174,46691060479	1402,47741036432	1745,25963416548	1913,28413531404	1659,36099508465	597,440475063835	977,061905856266
FOXO6	125,685735185101	104,422290655163	104,185227504496	39,9774048352544	39,3780816221936	22,2028086073508	774,664237358332	811,004021536099	630,20141926645	42,4720716870025	42,3275915894411
EDN2	0	4,94306701326215	37,6840184590731	39,2635226060535	44,3784729392975	28,017829909276	0	12,3744745070062	12,7056737755333	996,677948921658	0
HIVEP3	84,3417433478971	80,3248389655099	95,318399631773	151,343032590606	139,385907964273	198,768000865807	670,469632333527	1259,34075175148	776,740190144268	373,754230845622	666,659567533698
GUCA2A	0	0	0	0	1,25009782927599	0	0	0	0	0	0
FOXJ3	1527,24705846633	1691,14680191231	2971,86514200768	2068,83070022442	2232,67472308691	2059,0461791817	2278,6907098903	2115,08325804368	2331,91466026954	1704,5458103717	1791,86804395301
RIMKLA	142,223331919983	95,1540400052964	67,24011136815	182,039968446248	145,636397110652	126,873192042004	149,496607209503	98,9957960560496	203,290780408532	53,7979574702031	169,310366357765
ZMYND12	221,603796247416	346,632574305008	118,963273959035	178,470557300243	185,639527647484	152,77646875058	268,414362944334	173,242643098087	353,217730959825	487,013088677628	409,166718697931
PPCS	3305,86558730287	3480,53706071321	1576,81755669925	2650,64471702321	2180,17061425732	2301,16252066185	2252,6420586341	2004,66487013501	2337,84397469812	6011,21387943375	8133,95218377094
CCDC30	337,366973391588	316,974172225435	184,725580681731	332,669118807653	344,401951965534	431,368852942815	778,061887522184	487,363919045167	713,211821266601	147,236515181609	363,31182780937
PPIH	1100,57706270638	1030,0115888885	456,641635445238	596,091661382812	535,041870930122	552,427023682894	610,444479438802	559,707000778434	488,744917898847	1092,94797807886	1220,44555749555
YBX1	14854,0693872708	15249,3617359137	15860,5383573334	16649,1613494251	15938,7473232688	15800,9987922313	14459,2665473009	20071,3976503641	12991,974957942	3499,698707009	2684,27476663039
P3H1	1115,46089976778	936,09331563652	2647,48702233056	1422,05340056834	1388,23363941098	1424,68021897167	1012,499748828	609,204898806459	995,27777908344	421,889245424224	380,94832430497
C1orf50	179,432924573467	182,8934794907	158,125097063561	224,872902198306	215,641875550108	157,534213452155	109,857355297892	173,242643098087	122,821513163488	739,014047353843	846,551831788822
SVBP	920,317258296171	1148,02731383013	330,289338258934	783,842687662667	694,429344162811	688,815705128049	215,184510377314	350,292816813714	304,936170612799	560,631346268432	1047,60789183867
ERMAP	829,360476254321	978,727268625906	529,792965395204	895,208315418019	876,318578322467	893,927365595956	784,857187849889	816,715317462409	982,572105307907	532,316631810431	243,383651639286
ZNF691	380,364724902281	425,103763140545	370,190063686188	275,558540471575	293,772989879857	359,474044119012	735,024985446721	535,909934418807	768,269740960579	441,709545544826	514,985697671534
SLC2A1	9959,76763358255	6914,11498480043	37767,5144215412	4601,68484942946	4986,01519206727	4573,24993481408	1044,21115035728	1051,83033309553	841,962648858672	7588,34347474444	6373,82983351001
SLC2A1-AS1	29,7676741227872	64,2598711724079	266,743738504419	39,9774048352544	33,1275924758137	25,9032767085759	20,385900983114	3,80753061754037	15,2468085306399	33,977657349602	119,928176170083
FAM183A	0	1,85365012997331	0	12,1359978964165	5,00039131710395	4,22910640140014	0	11,4225918526211	1,69408983673777	2780,50495977576	6479,64881248361
EBNA1BP2	2088,69846761557	1864,77203075315	1197,02176281761	2044,55870443158	2049,53539109798	2029,44243437189	1778,10358574939	1879,96824241056	1692,39574690103	4714,39995725727	2737,18425611719
CFAP57	0	9,26825064986653	16,2558510999923	9,28046897961264	10,6258315488459	15,3305107050755	137,038556608711	68,5355511157267	72,8458629797241	385,080116628822	839,497233190582
TMEM125	1499,13314401703	1553,35880891763	1693,56412369011	1589,81572443056	1597,62502581471	1511,90553850055	2333,05311251194	3066,01402977438	2166,74090118761	3409,0916207434	3728,35535916994
C1orf210	611,891079190626	662,370979777128	387,923719431634	551,830963172351	594,421517820732	579,38757699182	823,363889706882	2070,34477328758	871,609221001583	843,778490848449	1305,10074067443
TIE1	0,826879836744089	1,85365012997331	8,86682787272307	13,5637623548185	20,6266141830538	15,3305107050755	1067,99470150425	2517,72962084857	1617,0087491662	70,7867861450041	21,1637957947206
MPL	0	22,2438015596797	11,8224371636308	17,1331735008233	17,5013696098638	10,5727660035004	90,6040043693955	121,840979761292	95,716075775684	5,66294289160033	10,5818978973603
CDC20	1069,98250874685	987,995519275772	886,682787272307	1454,89198311158	1275,09978586151	1396,13375076222	120,050305789449	255,104551375205	76,2340426531997	1350,61187964668	451,494310287372
ELOVL1	2002,70296459418	2013,06404115101	2428,03303248067	2597,10354983314	2629,58078388204	2602,48635176161	3021,64354571934	6623,19950921147	2951,95154051556	4586,98374219627	3883,55652833122
MED8	1142,74793438033	1128,87292915374	1218,4499301767	1225,73578753807	1066,95849728706	973,223110622208	1184,64735712985	1389,74867540224	1275,64964706354	2347,28982856834	1851,83213203805
SZT2	971,583808174304	486,892100806322	1083,9697074404	953,746658212498	1117,58745937273	926,174301906632	2225,46085732328	2310,21920219262	2316,6678517389	520,99074602723	91,7097817771224
PTPRF	10617,9639836308	8294,46644825389	18418,618198614	10673,9670910129	12284,0863193805	10582,2814929035	8238,16909728729	10540,1966320061	6563,75107244049	6886,138556186	6056,3728965892
KDM4A	840,936793968738	841,557159007881	970,917652063176	1292,12683485376	1471,99019397247	1547,32430461228	882,256492546989	685,355511157267	916,502601675134	487,013088677628	201,056060049845
KDM4A-AS1	26,4601547758108	21,0080348063641	18,4725580681731	14,2776445840194	24,3769076708817	27,4891916091009	113,255005461744	33,3158929034782	71,1517731429863	5,66294289160033	49,3821901876813
ST3GAL3	38,8633523269722	40,7803028594127	48,7675532999769	30,6969358556418	36,8778859636416	34,3614895113762	100,796954860953	91,3807348209689	115,198108898168	311,461859038018	98,7643803753626
MIR6079	0	0	0	0	0	0	0	0	0	2,83147144580016	7,05459859824019
ARTN	14,8838370613936	21,6259181830219	87,1904740817769	14,9915268132204	18,7514674391398	13,7445958045505	10,192950491557	37,1234235210186	38,9640662449687	178,38270108541	525,567595568894
IPO13	1380,06244752588	1519,99310657811	1482,23805939021	2022,42835532635	2363,30994624625	2366,18503158338	2899,32813982066	2744,27769259222	2604,66312398432	1124,09416398267	617,277377346016
DPH2	471,321506944131	452,908515090144	852,693280426869	501,145324899082	561,293925344918	503,792300066792	756,543436484453	543,524995653888	837,727424266827	1483,69103759929	1058,18978973603
ATP6V0B	4385,77065409065	4450,61396206591	3347,96642427569	4982,89795982278	4303,46177728258	4410,42933836018	4826,92833277955	5105,89855812164	5023,82341084586	12605,7108767023	11827,0345499497
B4GALT2	1795,98300540816	1760,96762347464	1915,97372283091	1858,23544261013	1820,76748834047	1760,89417788299	1188,0450072937	1473,51434898812	1136,73428045104	1466,70220892448	910,043219172984
CCDC24	415,093678045532	334,274906771853	321,422510386211	348,374527850074	321,275142123929	316,654341804836	2165,43570442855	998,524904449962	1833,00520335027	753,171404582844	610,222778747776
SLC6A9	45,4783910209249	94,5361566286386	209,109357331719	216,306315447894	252,519761513749	215,684426471407	209,521760104227	249,393255448894	152,468085306399	911,733805547653	197,528760750725
DMAP1	1183,26504638079	846,500226021143	1102,44226550857	1205,74708512044	1249,47278036135	1427,85204877272	3071,47574812251	1834,27787500007	3342,43924788362	1613,93872410609	1188,69986380347
ERI3	1855,51835365373	1996,99907335791	1491,84378958566	1988,16200832471	1913,2747277069	1851,29132721291	2485,94736988529	2188,37822243133	2276,00969565719	1928,23205458991	1876,52322713189
ERI3-IT1	0	0	0	0	1,25009782927599	0	0	0	6,77635934695108	19,8203001206011	0
RNF220	1619,03072034493	1450,79016839244	1696,51973298101	1768,28628173081	1684,50682494939	1710,14490106618	2354,57156354967	1667,69841048268	2251,4453930245	1891,42292579451	2084,63388577998
TMEM53	286,927303350199	392,973827554341	315,511291804396	404,05734172775	371,904104209606	395,950086831089	343,162666549086	351,244699468099	360,841135225145	1367,60070832148	1442,66541334012
RNU5F-1	4,96127902046453	0	1,47780464545385	5,71105783360778	0	0	75,8808536593688	19,9895357420869	55,0579196939775	0	3,52729929912009
RNU5D-1	0	0	2,95560929090769	5,71105783360778	0	0	0	6,66317858069565	5,08226951021331	0	0
KIF2C	682,175865313873	729,102384456167	691,6125740724	843,808794915549	615,673180918424	721,5912797389	126,845606117154	31,4121275947081	116,892198734906	526,65368891883	176,364964956005
RPS8	55135,5206342591	60652,6680194799	34814,1218376017	38501,0963852668	35885,9333361111	33416,8128689634	19739,2149019274	23797,0663596273	22385,7031026529	15207,8331353927	16190,3037829612
SNORD55	0	0	0	0	0	0	0	0	0	42,4720716870025	35,2729929912009
SNORD46	0	0,617883376657769	5,91121858181538	0	1,87514674391398	0,528638300175018	20,385900983114	9,51882654385093	16,9408983673777	2,83147144580016	0
SNORD38A	0	1,85365012997331	25,1226789727154	0,713882229200972	5,00039131710395	3,70046810122513	14,7231507100268	14,2782398157764	16,9408983673777	5,66294289160033	0
SNORD38B	0	0	0	0	0	0	0	0	0	11,3258857832007	14,1091971964804
BEST4	237,314513145553	152,617194034469	214,281673590808	44,9745804396612	46,2536196832115	30,6610214101511	44,1694521300803	28,5564796315528	58,4460993674531	334,113630604419	24,6910950938407
PLK3	466,360227923666	286,697886769205	803,925727126892	356,941114600486	482,537762100531	349,429916415687	294,463014200535	451,192378178534	647,989362552197	991,015006030057	215,165257246326
TCTEX1D4	26,4601547758108	2,47153350663107	5,91121858181538	2,85552891680389	1,87514674391398	4,22910640140014	148,364057154885	21,8933010508571	132,986052183915	1257,17332193527	1164,00876870963
BTBD19	85,9955030213852	74,1460051989322	195,809115522635	54,9689316484748	66,8802338662653	79,8243833264277	671,602182388144	409,30954138559	594,625532694957	113,258857832007	52,9094894868014
PTCH2	19,8451160818581	12,3576675331554	20,6892650363538	2,14164668760292	13,7510761220359	0	190,268409175731	106,61085729113	265,97210436783	22,6517715664013	35,2729929912009
EIF2B3	850,032472172923	901,491846543685	557,1323513361	648,918946343684	688,178855016431	659,211960318248	506,249874413998	637,761378438012	521,779669715233	1713,0402247091	1107,57197992371
HECTD3	1042,6954741343	806,955689915046	1708,34217014465	1370,65388006587	1520,74400931424	1582,21443242383	2158,64040410085	1848,55611481585	1755,9241157787	1512,00575205729	1139,31767361579
UROD	1770,34973046909	1972,90162166826	1078,05848885858	1976,02601042829	1935,77648863387	1959,66217874879	3854,06783586316	3805,6268522316	3776,12624608849	3545,00225014181	3576,68148930777
ZSWIM5	219,950036573928	153,235077411127	51,7231625908846	156,340208195013	211,89158206228	223,085362673858	727,097135064399	764,361771471229	755,564067185045	390,743059520423	405,639419398811
LINC01144	53,7471893883658	55,6095038991992	12,5613394863577	43,5468159812593	38,7530327075556	42,8197023141765	161,954657810295	172,290760443702	260,889834857617	5,66294289160033	14,1091971964804
HPDL	4,96127902046453	6,79671714323546	1,47780464545385	2,85552891680389	9,3757337195699	5,8150213019252	54,3624026216373	74,2468470420372	127,056737755333	285,978616025817	28,2183943929608
MUTYH	16,5375967348818	8,03248389655099	14,0391441318115	24,271995792833	18,1264185245018	15,3305107050755	32,8439515839059	55,2091939543354	109,268794469586	532,316631810431	359,78452851025
TOE1	452,303270699016	422,014346257256	174,380948163554	456,884626688622	395,65596296585	418,681533738614	633,095480531151	888,106516541291	935,137589879249	475,687202894428	546,731391363615
TESK2	149,66525045068	139,023759747998	186,203385327185	189,178790738258	168,13815803762	183,437490160731	203,85900983114	272,238439154136	146,538770877817	181,21417253121	201,056060049845
MMACHC	373,749686208328	342,307390668404	195,809115522635	333,383001036854	289,397647477391	295,508809797835	656,879031678118	375,041765827726	468,415839857993	164,225343856409	42,3275915894411
PRDX1	9536,40515716957	11736,6947396143	6078,21050675167	7344,4203740196	7501,8370734852	7716,53326765474	14325,6256408561	18771,125944474	13526,4603014327	73536,1449188761	79515,9081000643
AKR1A1	4064,94127743394	4249,18398127548	3514,95834921197	4308,27925322787	3867,17763486527	3983,28959181876	4871,09778490963	4137,833898612	4684,15839857993	15550,4411803345	13707,0850763807
NASP	3476,20283367215	3659,72323994396	3075,31146718945	4084,12023325876	3836,550238048	4238,09325250312	2356,8366636589	1883,7757730281	2236,19858449386	2726,70700230556	1858,88673063629
CCDC17	10,7494378776732	4,94306701326215	140,391441318115	6,42494006280875	14,3761250366738	14,8018724049005	94,0016545332479	45,6903674104844	141,456501367604	1713,0402247091	2095,21578367734
GPBP1L1	6338,86082848018	6589,7262120551	7122,27948876481	5858,11757282318	5396,67232898444	5819,2504083266	5156,50039867322	4913,61826193585	4663,82932053908	4040,50975315683	3410,89842224913
RPS15AP10	23,1526354288345	5,56095038991992	5,17231625908846	4,9971756044068	1,25009782927599	3,70046810122513	0	0	3,38817967347554	59,4609003618034	141,091971964804
TMEM69	936,027975194308	918,174697713444	700,479401945123	1147,92262455516	1075,70918209199	1266,61736721934	795,050138341446	797,677664374708	697,965012735961	2044,32238386772	1763,64964956005
IPP	1165,90056980917	1387,76606397335	755,158173826915	857,372557270367	773,185507407198	801,415663065328	309,186164910562	651,087735599403	384,558392939474	1203,37536446507	839,497233190582
MAST2	1985,33848802256	1579,92779411391	2864,72430521228	2079,53893366243	2183,92090774515	2193,32030742615	1032,88564981111	1127,02906279195	1031,7007105733	857,93584807745	578,477085055695
PIK3R3	1039,38795478732	1161,00286473995	412,307496081623	1499,86656355124	1680,13148254693	1915,78519983427	1474,58017111191	923,32617475354	1264,63806312475	4097,13918207284	1968,23300890901
TSPAN1	6122,21831125323	5320,59375640005	2813,00114262139	5688,92748450254	6149,85627112322	5512,64019422509	11174,8713889103	10031,8912945645	9432,6922109559	127736,171334383	190213,14200435
POMGNT1	3352,17085816054	3469,41515993337	2720,63835228053	3096,10722804462	3227,7525951906	3171,82980105011	5581,20666915477	5541,86081383001	5856,46856560247	1512,00575205729	1611,97577969788
LURAP1	101,706219919523	109,365357668425	101,229618213588	116,362803359758	71,2555762687313	86,168042928528	175,545258465704	273,190321808522	143,150591204342	19,8203001206011	77,6005845806421
RAD54L	179,432924573467	183,511362867357	171,425338872646	235,581135636321	220,017217952574	182,908851860556	61,157702949342	35,2196582122484	39,8111111633376	118,921800723607	52,9094894868014
LRRC41	3455,53083775355	3136,99390329149	6025,00953951533	3775,00922801474	3956,5596296585	3807,25303786048	3922,02083914021	4695,63713408166	3518,62459090435	2939,06736074057	2433,83651639286
UQCRH	8139,80511290881	8943,8618771212	4040,31790067081	5458,34352447063	5012,89229539671	5264,70883144301	3859,73058613625	3393,46166288286	3742,24444935373	5991,39357931315	5604,87858630183
NSUN4	735,096174865495	824,256424461463	1088,40312137676	935,185720253273	793,812121590252	761,767790552201	758,808536593688	1233,63992008308	1014,75981220592	1217,53272169407	938,261613565945
FAAH	611,064199353882	499,867651716135	531,270770040657	496,862031523876	634,424648357563	637,009151710897	4309,35295781938	3478,17921912313	5432,94610641803	908,902334101853	1841,25023414069
FAAHP1	36,3827128167399	40,7803028594127	40,6396277499807	16,4192912716224	15,0011739513118	17,4450639057756	278,607313435891	74,2468470420372	130,444917428808	0	10,5818978973603
LINC01398	0	0,617883376657769	0	0,713882229200972	0	4,22910640140014	43,0369020754629	15,2301224701615	10,1645390204266	0	0
DMBX1	19,8451160818581	9,8861340265243	71,6735253045115	45,6884626688622	37,5029348782796	33,8328512112012	26,0486512562012	0	0	0	0
MKNK1-AS1	0	1,23576675331554	10,3446325181769	0	1,25009782927599	0	4,53020021846978	3,80753061754037	19,4820331224844	5,66294289160033	0
MKNK1	743,364973232936	585,135557694907	885,94388494958	873,79184854199	930,697833895972	962,121706318533	1015,89739899185	668,221623378335	735,234989144192	620,092246630236	814,806138096742
MOB3C	420,881836902741	379,38039326787	766,980610990546	396,91851943574	380,0297400999	326,169831207986	558,3471769264	833,849205241341	869,915131164845	1013,66677759646	1696,63096287677
ATPAF1	2532,73293994714	2731,662408204	1950,70213199908	2323,68665604916	2170,16983162311	2206,00762663035	2570,8886239816	2145,543502984	2357,32600782061	1996,18736928912	3188,67856640456
TEX38	19,8451160818581	2,47153350663107	0	5,71105783360778	8,12563589029392	11,1014043036754	27,1812013108187	5,71129592631056	10,1645390204266	0	0
EFCAB14	3912,79538747303	4152,79417451686	5662,94740137914	4213,33291674414	4644,11343576029	4500,8264876901	5454,36106303761	7321,88137753013	5050,08180331529	4889,95118689688	5319,1673430731
CYP4B1	19,8451160818581	39,5445361060972	27,3393859408961	72,8159873784991	57,5045001466954	77,1811918255526	925,293394622452	357,907878048795	625,966194674606	16077,0948692533	32959,0846509782
CYP4Z2P	0	0	0	0	0	0	0	1,90376530877019	0	195,371529760211	81,1278838797622
CYP4A11	0	0	0	0	0	0	0	0	6,77635934695108	0	0
CYP4X1	0	8,03248389655099	1,47780464545385	0	7,50058697565592	1,58591490052505	88,3389042601606	126,600393033217	201,596690571795	2030,16502663872	1703,68556147501
CYP4Z1	0	0	0	0	0,625048914637994	0	0	1,90376530877019	0	90,6070862656052	49,3821901876813
CYP4A22	0	0	1,47780464545385	0	0	0	0	0	0	0	0
LINC00853	39,6902321637163	102,56864052519	12,5613394863577	47,8301093564651	25,6270055001577	39,6478725131264	21,5184510377314	25,7008316683975	19,4820331224844	14,1573572290008	24,6910950938407
PDZK1IP1	12,4031975511613	25,3332184429685	10,3446325181769	0	0	0	18,1208008738791	0	11,8586288571644	2545,49282977435	483,240003979453
TAL1	0	0	0	4,28329337520583	0	1,05727660035004	176,677808520321	138,974867540224	182,11465744931	14,1573572290008	0
STIL	338,193853228332	367,640609111372	305,905561608946	430,470984208186	388,155375990194	451,457108349465	43,0369020754629	41,8828367929441	52,5167849388709	243,506544338814	123,455475469203
CMPK1	14126,415130936	17318,0352809639	10903,2426741585	10623,2814527397	9629,50357891293	9789,85268094116	5171,22354938325	5896,91304391565	5244,05508962177	16994,4916176926	15001,6039191578
LINC01389	0	4,94306701326215	0	0	0	0,528638300175018	19,2533509284966	0,951882654385093	0,847044918368885	22,6517715664013	0
FOXE3	0	0,617883376657769	0	0	0	0	2,26510010923489	0	0	5,66294289160033	0
FOXD2-AS1	64,4966272660389	66,1135213023812	87,9293764045038	37,1218759184505	45,0035218539355	25,3746384084009	6,79530032770467	0	13,5527186939022	25,4832430122015	10,5818978973603
FOXD2	26,4601547758108	21,0080348063641	1,47780464545385	1,42776445840194	5,00039131710395	3,17182980105011	31,7114015292884	11,4225918526211	8,47044918368885	11,3258857832007	52,9094894868014
TRABD2B	73,5923054702239	77,2354220822211	933,97253592683	107,082334380146	148,136592769204	137,97459634568	74,7483036047513	41,8828367929441	60,9872341225597	31,1461859038018	31,7456936920808
SLC5A9	0	0	0	0,713882229200972	2,50019565855197	4,22910640140014	6,79530032770467	0	38,1170213265998	62,2923718076036	0
SPATA6	699,540341885499	1018,271804732	448,513709895242	636,069066218066	491,913495820101	583,61668339322	829,026639979969	711,056342825664	896,17352363428	699,373447112641	920,625117070344
AGBL4	32,2483136330195	15,4470844164442	0	10,7082334380146	0	4,22910640140014	38,5067018569931	80,9100256227329	112,656974143062	164,225343856409	222,219855844566
BEND5	361,346488657167	354,047174824901	192,114603909	306,255476327217	242,518978879541	237,358596778583	359,01836731373	263,671495264671	348,982506367981	866,43026241485	1343,90103296476
ELAVL4	8,26879836744089	0	0	0	0	0	4,53020021846978	5,71129592631056	6,77635934695108	0	35,2729929912009
DMRTA2	0,826879836744089	0	0	0	0	0	0	0	0	1149,57740699487	783,060444404661
FAF1	3075,99299268801	3187,04245680077	2049,71504324448	3037,56888525014	2945,85553468886	3042,8420558074	2234,52125776022	2189,33010508571	2098,13026279973	3074,97799013898	2335,0721360175
CDKN2C	1141,92105454359	1348,22152786725	565,260276886096	924,477486815259	707,555371370209	806,173407766903	320,511665456737	185,617117605093	350,676596204718	1877,26556856551	2049,36089278877
MIR4421	0	0	0	0	1,87514674391398	0	0	0	0	0	3,52729929912009
RNF11	8532,57303536225	10753,0244039751	6763,17295991952	8293,16985662769	7801,86055251144	8078,12186497445	3842,74233531699	6660,32293273249	3741,39740443537	3060,82063290998	3068,75039023448
TTC39A	128,993254532078	128,519742344816	116,007664668127	265,564189262762	240,01878322099	200,882554066507	197,063709503435	745,324118383528	210,914184673852	2013,17619796392	2952,34951336352
TTC39A-AS1	0	0	0	1,42776445840194	0	2,11455320070007	0	20,941418396472	0	59,4609003618034	81,1278838797622
EPS15	3262,04095595543	3499,07356201294	2860,29089127592	2946,90584214161	2961,48175755481	3095,17724752473	2068,03639973145	2513,92209023103	2240,4338090857	2098,12034133792	1940,01461451605
OSBPL9	3690,36471138887	4133,63978984047	2696,99347795327	4330,4096023331	4240,95688581879	4419,94482776333	3364,80621226843	4133,07448534007	2829,13002735208	1812,1417253121	4278,61404983267
RAB3B	794,631523111069	651,866962373946	945,056070767734	1153,63368238877	1652,00428138822	1368,64455915312	0	0	0	348,27098783342	546,731391363615
TXNDC12	369,615287024608	430,664713530465	441,124686667973	306,255476327217	242,518978879541	194,538894464407	181,208008738791	309,361862675155	179,573522694204	5422,26781870731	6857,06983748946
KTI12	242,275792166018	204,519397673721	138,174734349935	222,731255510703	179,389038501104	191,367064663357	138,171106663328	79,0062603139627	123,668558081857	0	0
TXNDC12-AS1	0	0	4,43341393636154	1,42776445840194	1,25009782927599	0	0	0	5,08226951021331	0	0
BTF3L4	6775,45338228106	7308,32457910809	2573,59679005787	4216,90232789014	4193,4531683063	3959,50086831089	1967,2394448705	2318,78614608209	1821,1465744931	2987,20237531917	3061,69579163624
ZFYVE9	1165,90056980917	1304,35180812455	772,891829572361	1468,4557454664	1559,49704202179	1588,02945372575	1515,35197307814	2296,89284503123	1358,66004906369	311,461859038018	98,7643803753626
CC2D1B	1189,053205238	1152,9703808434	1567,95072882653	1812,54697994127	1820,76748834047	1823,27349730364	1567,44927559054	2346,39074305925	1895,68652730956	767,328761811844	430,330514492651
ORC1	172,817885879515	213,787648323588	129,307906477211	219,875726593899	235,643440818524	208,283490268957	0	1,90376530877019	28,7995272245421	223,686244218213	0
PRPF38A	2545,96301733505	2999,20591029681	2500,44546010791	2376,51394101004	2243,9256035504	2308,5634568643	2009,14379689135	1796,20256882467	1853,33428139112	2021,67061230132	1805,97724114949
GPX7	783,882085233396	983,05245226251	594,077467472446	859,51420395797	638,799990760029	748,551833047826	484,731423376266	863,357567527279	459,098345755936	209,528886989212	310,402338322568
COA7	851,686231846411	839,08562550125	515,753821263392	1055,11793475904	915,071611030022	998,597749030609	577,600527854897	816,715317462409	649,683452388935	523,82221747303	388,00292290321
ZYG11B	3604,36920836748	3746,84479605271	5375,51439783836	5946,6389692441	6423,62769573466	6081,98364351358	1679,57173099767	2302,60414095754	1641,5730517989	1022,16119193386	1075,82628623163
ZYG11A	103,359979593011	190,308080010593	116,746566990854	119,932214505763	170,638353696172	150,133277249705	109,857355297892	217,981127854186	143,99763612271	0	0
ECHDC2	2201,98100524951	2023,56805855419	2092,57137796265	1669,05665187187	1606,37571061964	1706,44443296496	10812,4553714327	5950,21847256121	11014,1250735506	1435,55602302068	1509,6841000234
SCP2	6322,3232317453	7156,94315182693	3277,0318012939	5300,57555181722	4709,11852288264	4768,84610587884	4099,83119771515	4277,76064880661	4502,04374113062	11184,3122109106	16638,2707939495
PODN	0	0	2,95560929090769	0,713882229200972	2,50019565855197	0	940,016545332479	1164,15248631297	1444,21158581895	8,49441433740049	271,602046032247
SLC1A7	0	0	0	2,14164668760292	0	1,05727660035004	38,5067018569931	62,8242551894161	46,5874705102887	0	0
CPT2	683,829624987361	857,622126800983	610,333318572438	644,635652968478	684,428561528603	774,455109756402	517,575374960172	651,087735599403	454,016076245722	1475,19662326189	1425,02891684452
MAGOH	1026,15787739941	1125,1656288938	622,155755736069	1010,14335431938	981,32679598165	951,020302014858	1019,2950491557	1022,32197080959	1221,43877228793	1732,8605248297	1474,4111070322
LRP8	507,70421976087	482,566917169717	664,273188131504	1027,2765278202	977,576502493822	1174,10566468872	647,818631241178	3259,24620861456	1794,0411371053	407,731888195224	218,692556545446
SLC25A3P1	0	7,41460051989322	5,91121858181538	7,13882229200972	11,2508804634839	3,17182980105011	22,6510010923489	5,71129592631056	11,8586288571644	0	0
DMRTB1	0	0	0	2,85552891680389	2,50019565855197	9,51548940315033	0	5,71129592631056	0	0	0
GLIS1	0	2,47153350663107	5,91121858181538	0	0	3,17182980105011	16,9882508192617	13,3263571613913	10,1645390204266	2,83147144580016	0
NDC1	1984,51160818581	2195,95752064171	1587,16218921743	1857,52156038093	1763,26298819378	1859,74954001571	697,650833644346	528,294873183726	747,940662919725	1390,25247988788	218,692556545446
YIPF1	1846,42267544955	2364,02179909262	1404,65331550388	1926,76813661342	1822,01758616975	1811,11481639961	1661,45093012379	2244,53929904005	2109,14184673852	3406,2601492976	3202,78776360104
DIO1	14503,4723364913	22700,4173750298	7476,213701351	17927,0105396948	15585,5946864984	17580,3953106204	3146,22405172726	9089,52746672325	3422,0614702103	93,4385577114054	349,202630612889
HSPB11	2960,22981554384	3491,04107811639	1376,57502724026	2202,326677085	1631,37766720516	1740,27728417616	1073,65745177734	1501,11894596529	1391,69480088008	3423,2489779724	3583,73608790602
LRRC42	2715,47338386759	3049,87234718275	2178,28404739897	2959,75572226723	2660,2081806993	2713,50039479837	678,397482715849	1541,09801744947	928,361230532298	920,228219885053	1213,39095889731
LDLRAD1	0	0	0	1,42776445840194	0	0	4,53020021846978	0	5,08226951021331	2083,96298410892	4504,36120497636
TMEM59	21574,12182049	22607,7348685311	14164,0186243524	16452,8437363948	15536,215822242	16144,6136873451	13076,422930613	12529,631379671	13253,7118377179	36373,0821927489	72993,9316959912
TCEANC2	716,904818457125	1140,61271331024	479,547607449773	788,839863267074	670,052436491929	648,639194314747	380,536818351461	401,694480150509	500,603546756011	863,59879096905	857,133729686183
CYB5RL	267,909067105085	219,348598713508	271,916054763508	120,646096734964	116,259098122667	197,710724265457	262,751612671247	141,830515503379	230,396217796337	56,6294289160033	137,564672665684
MRPL37	2079,60278941138	2198,42905414834	2171,63392649443	2380,08335215604	2329,5573048558	2290,06111635818	1765,6455351486	1427,82398157764	1679,6900731255	4771,02938617328	2649,00177363919
SSBP3	1185,74568589102	992,320702912377	1285,69004154485	1356,37623548185	1408,2352046794	1508,20507039933	2791,735884632	1542,04990010385	2290,40945926947	537,979574702031	747,78745141346
SSBP3-AS1	13,2300773879054	6,17883376657769	6,6501209045423	5,71105783360778	0	5,28638300175018	27,1812013108187	7,61506123508074	12,7056737755333	0	0
ACOT11	165,375967348818	126,666092214843	72,4124276272384	83,5242208165137	101,257924171355	139,560511246205	1836,99618858949	1014,70690957451	1435,74113663526	419,057773978424	328,038834818169
FAM151A	0	0,617883376657769	0,738902322726923	0	1,87514674391398	10,5727660035004	80,4110538778385	53,3054286455652	70,3047282246175	8,49441433740049	24,6910950938407
MROH7	8,26879836744089	0	3,69451161363461	0	0,625048914637994	1,05727660035004	547,021676380226	55,2091939543354	322,724113898545	39,6406002412023	28,2183943929608
MROH7-TTC4	0	1,23576675331554	0	0	0	0	22,6510010923489	5,71129592631056	7,62340426531996	5,66294289160033	10,5818978973603
TTC4	58,7084684088303	58,0810374058303	50,2453579454307	52,113402731671	53,1291577442294	28,546468209451	71,350653440899	70,4393164244969	42,3522459184443	118,921800723607	105,818978973603
PARS2	171,164126206026	303,380737938964	405,657375177081	237,008900094723	230,64304950142	207,226213668607	279,739863490509	198,943474766484	293,924586674003	467,192788557027	338,620732715529
TTC22	186,04796326742	302,144971185649	206,153748040811	149,915268132204	170,013304781534	169,692894356181	645,553531131943	571,129592631056	533,638298572398	413,394831086824	419,748616595291
DHCR24	9916,76988207186	8652,22092333873	14137,4181407342	12794,911193969	12240,3328953558	12301,9418833728	2270,76285950798	7147,68685177766	1679,6900731255	16920,8733601018	17819,9160591547
TMEM61	13,2300773879054	7,41460051989322	9,60573019545	1,42776445840194	5,00039131710395	5,28638300175018	0	8,56694388946583	0	546,473989039432	677,241465431058
BSND	0	0	0	7,13882229200972	0	0	0	0	1,69408983673777	0	0
PCSK9	0	8,65036727320876	19,2114603909	17,8470557300243	6,25048914637993	12,1586809040254	0	0	0,847044918368885	33,977657349602	109,346278272723
USP24	1300,68198319845	1099,83241045083	1839,86678359004	1502,72209246805	1748,26181424247	1723,36085857056	1462,12212051112	1578,22144097048	1777,10023873792	1325,12863663448	768,95124720818
PRKAA2	831,841115764553	797,069555888522	1270,91199509031	531,842260754724	524,416039381277	456,214853051041	447,35727157389	646,328322327478	510,768085776438	1650,7478529015	2148,12527316414
C8A	3,30751934697635	0	0	1,42776445840194	0	0	15,8557007646442	0	0	0	0
C8B	0	2,47153350663107	0	0	1,25009782927599	0	0	0	0	0	0
DAB1	0,826879836744089	2,47153350663107	0	1,42776445840194	0	0	0	12,3744745070062	5,08226951021331	0	0
OMA1	935,201095357564	822,40277433149	564,521374563369	665,338237615306	687,553806101793	640,180981511947	695,385733535111	697,729985664273	650,530497307304	1404,40983711688	2465,58221008495
TACSTD2	9623,2275400277	6475,41778737342	22773,7084887665	20041,5297025881	22199,8623011976	18506,569612527	65,6879031678118	3813,24191346668	171,103073510515	117568,357372514	67367,8893138947
MYSM1	1156,80489160498	1086,85685954102	1861,29495094912	968,024302796518	919,446953432488	983,267238325534	852,810191126935	885,250868578136	851,280142960729	1189,21800723607	843,024532489702
JUN	4647,06468250178	4571,71910389083	7291,48812066927	4466,04722588128	5463,5525628507	4081,61631565131	40550,9547055776	51317,8976632091	49193,8277241097	13237,1290091158	12941,6611284716
LINC01135	46,305270857669	63,0241044190924	29,5560929090769	31,4108180848428	19,3765163537778	33,8328512112012	251,426112125073	217,981127854186	353,217730959825	2,83147144580016	123,455475469203
LINC01358	14,8838370613936	1,85365012997331	8,86682787272307	0	3,12524457318997	0	0	9,51882654385093	5,08226951021331	0	0
FGGY	375,403445881816	302,144971185649	211,3260642999	306,255476327217	356,902930258294	311,367958803086	419,043520208454	329,351398417242	353,217730959825	1446,88190880388	1587,28468460404
HOOK1	1461,0966715268	1332,15656007415	2248,47976805803	1430,61998731875	1531,99488977772	1754,55051828089	1066,86215144963	1448,76539997411	1328,16643200241	3015,51708977717	3308,60674257465
CYP2J2	57,8815885720862	30,8941688328884	8,86682787272307	12,8498801256175	20,0015652684158	16,9164256056006	2,26510010923489	15,2301224701615	18,6349882041155	2871,11204604137	3061,69579163624
C1orf87	0	0	0	0	0	0	4,53020021846978	0	0	634,249603859237	1442,66541334012
NFIA	1486,72994646587	1512,57850605822	833,481820035969	1167,91132697279	1078,83442666518	1348,0276654463	6185,98839832048	4238,73345997682	5356,71206376483	4584,15227075047	7537,83860221964
NFIA-AS2	28,113914449299	32,129935586204	2,21670696818077	25,699760251235	16,2512717805878	30,132383109976	49,8322024031675	53,3054286455652	72,8458629797241	0	0
NFIA-AS1	0	0	0	0	0	0	11,3255005461744	0	6,77635934695108	0	0
TM2D1	2803,12264656246	2952,24677367082	1214,01651624033	1751,15310822998	1436,36240583811	1355,42860164875	580,998178018749	887,154633886906	998,665958756915	2797,49378845056	3957,62981361275
L1TD1	4,96127902046453	0	3,69451161363461	0	0	0	31,7114015292884	33,3158929034782	19,4820331224844	0	0
KANK4	70,2847861232475	160,64967793102	158,863999386288	101,371276546538	118,134244866581	149,076000649355	50,964752457785	22,8451837052422	55,9049646123464	14,1573572290008	0
USP1	3467,10715546796	3673,93455760709	2142,81673590808	2662,78071491963	2550,19957172301	2654,29290517877	1278,64901166309	1246,96627724447	1211,27423326751	2672,90904483535	3283,91564748081
DOCK7	853,3399915199	756,907136405767	1049,98020059496	1165,76968028519	1443,23794389913	1281,94787792442	686,325333098171	1017,56255753766	627,660284511344	784,317590486645	1089,93548342811
ANGPTL3	0	0	0	5,71105783360778	0	0	15,8557007646442	5,71129592631056	0	0	0
ATG4C	791,324003764093	1073,26342525454	512,798211972484	652,488357489688	622,548718979442	539,739704478694	701,048483808198	830,041674623801	552,273286776513	688,04756132944	345,675331313769
LINC00466	0	3,08941688328884	0	0	0	3,17182980105011	0	0,951882654385093	0	0	0
FOXD3-AS1	0	1,23576675331554	1,47780464545385	5,71105783360778	0	0	0	1,90376530877019	0	8,49441433740049	3,52729929912009
FOXD3	0	0	0	0	2,50019565855197	0	0	6,66317858069565	0	0	7,05459859824019
ALG6	759,075690131073	791,508605498602	384,229207818	602,51660144562	595,671615650008	635,423236810372	313,716365129032	300,794918785689	373,546809000678	1016,49824904226	1153,42687081227
ITGB3BP	1456,13539250634	1980,93410556481	413,04639840435	758,142927411432	658,176507113807	604,233577100046	864,13569167311	293,179857550609	764,034516368734	959,868820126256	966,480007958906
EFCAB7	335,7132137181	496,160351456188	172,164241195373	299,116654035207	271,896277867527	307,138852401686	202,726459776523	268,430908536596	274,442553551519	393,574530966223	1188,69986380347
DLEU2L	4,13439918372044	2,47153350663107	5,17231625908846	7,85270452121069	5,00039131710395	1,05727660035004	22,6510010923489	0,951882654385093	19,4820331224844	25,4832430122015	7,05459859824019
PGM1	3338,94078077263	3258,71692849307	4105,34130507078	3029,00229849972	2865,8492736152	2737,28911830624	2728,31308157342	2668,12708024141	2333,60875010628	1755,5122963961	3089,9141860292
ROR1	774,786407029211	556,71292236865	806,8813364178	1045,12358355022	1315,72796531298	1065,73481315284	27,1812013108187	20,941418396472	15,2468085306399	79,2812004824046	81,1278838797622
ROR1-AS1	0	0	0	0	0	0	0	0	17,7879432857466	16,988828674801	0
UBE2U	0	0	0	0	0	0	0	0	1,69408983673777	5,66294289160033	0
CACHD1	214,988757553463	196,48691377717	380,534696204365	376,929817018113	332,526022587413	386,963235728113	860,738041509258	1026,12950142713	827,562885246401	532,316631810431	694,877961926658
MIR4794	0	0	0	0	0	0	0	0	0	11,3258857832007	0
RAVER2	458,918309392969	438,697197427016	523,142844490661	526,131202921116	576,920148210868	550,841108782369	701,048483808198	618,72372535031	767,42269604221	495,507503015029	888,879423378264
JAK1	3352,99773799728	2809,51571366287	4480,70368501606	3328,83283476413	4001,56315151243	4230,69231630067	3555,07462144416	4850,79400674643	3244,18203735283	4490,71371303906	5671,89727298511
LINC01359	0	0,617883376657769	0	0	0	0,528638300175018	116,652655625597	26,6527143227826	104,186524959373	0	31,7456936920808
MIR3671	0	0	0	0	0	2,11455320070007	1,13255005461744	2,85564796315528	7,62340426531996	5,66294289160033	17,6364964956005
MIR101-1	0	0	0,738902322726923	0	0	0	0	0	0	0	42,3275915894411
AK4	946,777413071982	1137,52329642695	1864,25056024003	449,031922167411	307,524066001893	215,684426471407	252,55866217969	699,633750973043	201,596690571795	235,012130001414	98,7643803753626
DNAJC6	122,378215838125	80,9427223421677	251,965692049881	122,073861193366	136,885712305721	144,31825594778	79,2785038232211	259,86396464713	149,079905632924	56,6294289160033	257,492848835767
LEPROT	4996,00797360778	5142,02546054595	3100,43414616217	5413,36894403097	4669,11539234581	4871,93057441297	3165,47740265576	6053,97368188919	3770,19693165991	4244,37569725445	6645,43187954226
LEPR	2312,78290337322	2572,86638040295	2159,07258700807	1112,94239532432	1060,08295922604	1169,34791998714	192,533509284966	346,485286196174	401,499291306851	99,1015006030057	691,350662627538
PDE4B	1958,05145341	2139,73013336585	2303,89744226255	682,471411116129	661,926800601635	577,27302379112	911,702793967043	471,181913920621	838,574469185196	141,573572290008	88,1824824780023
SGIP1	374,576566045072	395,445361060972	206,153748040811	62,1077539404846	57,5045001466954	44,4056172147015	869,798441946197	488,315801699553	856,362412470943	33,977657349602	95,2370810762425
TCTEX1D1	0	1,23576675331554	0	0	0	0	15,8557007646442	5,71129592631056	5,08226951021331	549,305460485232	444,439711689132
INSL5	0	0	0	0	0	0	6,79530032770467	0	0,847044918368885	0	0
WDR78	176,125405226491	152,617194034469	74,6291345954192	182,039968446248	230,64304950142	281,764213993285	748,615586102131	365,522939283876	495,521277245798	996,677948921658	3209,84236219929
MIER1	2220,17236165788	2619,20763365228	1625,58510999923	1599,09619341018	1558,24694419252	1561,06890041683	924,160844567834	1209,84285372345	1023,23026138961	2729,53847375136	3862,3927325365
SLC35D1	780,57456588642	908,28856368692	665,01209045423	731,729284930996	728,181985553262	709,961237135049	627,432730258064	1108,94329235863	557,355556286726	569,125760605833	370,36642640761
C1orf141	0	7,41460051989322	0	0	1,25009782927599	0	0	0	0	218,023301326613	670,186866832818
IL23R	0	0	1,47780464545385	0	0	0	0	0	0	22,6517715664013	0
IL12RB2	0	1,23576675331554	14,0391441318115	8,56658675041166	2,50019565855197	2,11455320070007	0	15,2301224701615	16,9408983673777	45,3035431328026	0
SERBP1	12213,8420685469	12664,7555713543	11585,2495180354	12456,5310173278	12452,2244774181	12938,9510350837	8237,03654723267	9169,4856096916	7714,03807158544	8412,30166547229	7576,63889450996
GADD45A	1524,7664189561	1726,98403775846	3742,54026461186	1888,93237846577	2235,17491874546	1815,34392280101	369,211317805287	2773,78605487816	1077,44113616522	3590,30579327461	2991,14980565384
GNG12	8560,68694981155	9603,14344001504	7283,36019511928	10280,6179827232	10097,6652159768	9631,26119088866	2843,8331871444	6727,90660119383	3153,54823108736	7305,19633016442	6860,59713678858
GNG12-AS1	14,8838370613936	12,3576675331554	3,69451161363461	24,271995792833	8,12563589029392	24,8460001082259	6,79530032770467	21,8933010508571	19,4820331224844	79,2812004824046	42,3275915894411
DIRAS3	519,280537475288	444,258147816936	484,719923708861	526,131202921116	423,158115209922	498,505917065042	27,1812013108187	284,612913661143	98,2572105307907	31,1461859038018	70,5459859824019
WLS	821,09167788688	821,784890954832	588,905151213357	1104,3758085739	1260,09861191019	1353,31404844805	2513,12857119611	1651,51640535814	1866,03995516665	2517,17811531635	4804,18164540157
RPE65	0	0	0	0	1,25009782927599	0	0	0	0	0	0
DEPDC1	667,29202825248	659,281562893839	290,388612831681	444,034746563005	358,778077002208	307,667490701861	20,385900983114	0	1,69408983673777	792,812004824046	165,783067058644
DEPDC1-AS1	19,018236245114	2,47153350663107	0	2,85552891680389	0	1,05727660035004	0	0	0	0	0
LRRC7	154,626529471145	183,511362867357	111,574250731765	399,774048352544	423,158115209922	421,324725239489	497,189473977058	320,784454527776	322,724113898545	0	0
LRRC40	1064,19434988964	1377,26204657017	681,267941554223	1003,71841425657	960,700181798596	1008,11323843376	323,909315620589	400,742597496124	415,052010000754	991,015006030057	663,132268234578
SRSF11	6171,00422162113	6144,85018086151	9477,16119129551	4621,67355184709	4510,9780169424	4845,49865940422	6093,11929384185	4655,65806259749	7334,56194815618	7520,38816004524	6670,1229746361
ANKRD13C	1314,7389404231	1628,12269749322	1236,92248824487	1585,53243105536	1511,99332450931	1644,59375184448	784,857187849889	970,920307472794	653,918676980779	1175,06065000707	984,116504454506
HHLA3	405,171120004603	462,176765740011	333,244947549842	373,360405872108	428,158506527026	320,354809906061	617,239779766507	579,696536520521	567,520095307153	450,203959882226	303,347739724328
CTH	75,2460651437121	112,454774551714	57,6343811727	54,2550494192739	58,7545979759714	89,3398727295781	266,149262835099	302,698684094459	165,173759081933	169,88828674801	190,474162152485
PTGER3	9,92255804092906	1,23576675331554	0,738902322726923	7,13882229200972	0	2,11455320070007	31,7114015292884	49,4978980280248	44,046335755182	14,1573572290008	10,5818978973603
ZRANB2-AS1	0	0	0	0,713882229200972	0,625048914637994	0,528638300175018	3,39765016385233	3,80753061754037	8,47044918368885	19,8203001206011	17,6364964956005
ZRANB2	4965,41341964825	4925,14839533907	5239,55637045661	2794,1350450926	2838,97217028577	2804,42618242847	2976,34154353464	2398,74428905043	3939,60591533368	3972,55443845763	3724,82805987082
MIR186	9,92255804092906	6,79671714323546	20,6892650363538	4,9971756044068	12,5009782927599	3,70046810122513	0	17,1338877789317	6,77635934695108	0	0
ZRANB2-AS2	90,1299022051057	88,3573228620609	30,2949952318038	67,1049295448914	71,8806251833692	74,0093620245025	44,1694521300803	49,4978980280248	75,3869977348308	59,4609003618034	0
NEGR1	49,6127902046453	49,4306701326215	10,3446325181769	13,5637623548185	28,1272011587097	7,92957450262527	224,244910814254	336,966459652323	371,852719163941	42,4720716870025	77,6005845806421
NEGR1-IT1	0	0	0	8,56658675041166	0	0	0	0	0	0	0
LINC01360	0	0	0	0	0	0,528638300175018	9,06040043693955	0	0	0	0
LRRIQ3	72,7654256334798	96,3898067586119	6,6501209045423	99,9435120881361	93,132288281061	71,8948088238025	71,350653440899	74,2468470420372	46,5874705102887	164,225343856409	172,837665656885
FPGT	660,676989558527	761,232320042371	314,772389481669	494,006502607073	440,659484819785	490,047704262242	451,88747179236	631,098199857316	759,79929177689	1039,15002060866	1597,8665825014
FPGT-TNNI3K	31,4214337962754	20,3901514297064	53,9398695590654	16,4192912716224	5,00039131710395	3,70046810122513	20,385900983114	41,8828367929441	38,9640662449687	0	3,52729929912009
TNNI3K	2,48063951023227	1,23576675331554	6,6501209045423	0	0	4,22910640140014	0	0	0	0	0
ERICH3	55,4009490618539	18,5365012997331	16,2558510999923	28,5552891680389	11,8759293781219	23,2600852077008	0	5,71129592631056	20,3290780408532	2420,90808615914	3019,3682000468
CRYZ	3025,55332264662	3601,64220253813	1035,94105646315	1402,06469815071	1408,2352046794	1577,45668772225	2302,47426103726	2224,54976329796	1683,07825279897	852,272905185849	3040,53199584152
TYW3	917,009738949194	1218,46601876912	632,500388254246	805,259154538696	771,310360663284	900,799663498231	993,246397899499	898,577225739527	780,975414736112	1180,72359289867	1453,24731123748
LHX8	0	0	0	0	0	0	0	3,80753061754037	5,08226951021331	0	0
SLC44A5	52,9203095516217	29,0405187029151	69,4568183363307	171,331735008233	145,636397110652	200,882554066507	0	18,0857704333168	48,2815603470264	0	3,52729929912009
ACADM	2218,51860198439	2333,12763025973	660,578676517869	2217,31820389822	1772,01367299871	1952,26124254634	2374,95746453278	2136,02467644015	2436,94823014728	3264,68657700759	3227,47885869489
DLSTP1	76,0729449804562	62,4062210424346	70,9346229817846	59,9661072528816	63,7549892930753	71,8948088238025	18,1208008738791	56,1610766087205	52,5167849388709	14,1573572290008	0
RABGGTB	2387,20208868018	2282,4611933738	1941,09640180363	1860,37708929773	1848,89468949918	1821,15894410294	1251,46781035228	1302,17547119881	1687,31347739082	1888,59145434871	1008,80759954835
SNORD45A	0	0	0	0	0	0	0	0	0	5,66294289160033	0
SNORD45B	0	0	0	0	0	0	0	0	0	8,49441433740049	0
MSH4	3,30751934697635	1,85365012997331	0,738902322726923	7,13882229200972	0	2,64319150087509	0	0	0	0	0
ST6GALNAC3	1160,11241095196	1637,39094814309	650,234043999692	1632,64865818262	1476,99058528958	1581,68579412365	433,766670918481	770,07306739754	711,517731429863	31,1461859038018	24,6910950938407
ST6GALNAC5	351,423930616238	313,266871965489	730,774397176927	1831,82180012969	2205,79761975748	1434,724346675	0	5,71129592631056	0	19,8203001206011	296,293141126088
PIGK	1207,24456164637	1823,37384451708	987,912405485896	1191,46944053642	1180,71739975117	1350,67085694717	1354,52986532246	1452,57293059165	1301,06099461461	1512,00575205729	2264,5261500351
AK5	28,113914449299	18,5365012997331	98,2740089226807	115,648921130557	80,0062610736632	69,7802556231024	49,8322024031675	42,8347194473292	27,1054373878043	11,3258857832007	31,7456936920808
USP33	2965,1910945643	3371,17170304479	2139,86112661717	2483,59627539018	2739,58939285833	2859,40456564667	1702,22273209002	2085,57489575774	2083,73049918746	2454,88574350874	3199,26046430192
NEXN-AS1	0	0	15,5169487772654	6,42494006280875	1,87514674391398	5,8150213019252	37,3741518023757	19,0376530877019	30,4936170612799	14,1573572290008	10,5818978973603
NEXN	62,0159877558066	29,0405187029151	56,895478849973	139,20703469419	191,264967879226	148,018724049005	425,838820536159	418,828367929441	520,085579878495	50,9664860244029	317,456936920808
FUBP1	3634,96376232701	3270,45671264957	5831,41713096087	3620,81066650733	3931,55767307298	4139,76652867057	3211,91195489507	4858,40906798151	3358,53310133263	2653,08874471475	1481,46570563044
DNAJB4	440,726952984599	477,005966779797	673,140016004227	543,26437642194	497,538936051843	421,324725239489	959,269896260975	1748,60843610542	995,27777908344	1528,99458073209	1703,68556147501
GIPC2	0	14,8292010397864	1,47780464545385	7,85270452121069	3,75029348782796	4,22910640140014	96,2667546424828	54,2573112999503	66,9165485511419	314,293330483818	162,255767759524
PTGFR	0	0	0	0	0	0	0	3,80753061754037	16,9408983673777	923,059691330853	1968,23300890901
IFI44L	8,26879836744089	27,8047519495996	10,3446325181769	24,271995792833	5,00039131710395	2,11455320070007	646,686081186561	789,110720485242	464,180615266149	348,27098783342	296,293141126088
IFI44	190,18236245114	248,389117416423	117,485469313581	145,631974756998	183,139331988932	158,591490052505	511,912624687085	590,167245718757	622,578015001131	954,205877234655	1195,75446240171
ADGRL4	684,656504824105	626,533743930977	225,365208431711	1232,16072760088	1110,71192131171	1484,41634689145	645,553531131943	435,962255708372	518,391490041758	28,3147144580016	797,169641601141
ADGRL2	2198,67348590253	2507,98862585388	1890,11214153547	1951,04013240626	2007,0320649026	1962,83400854984	3780,45208231303	5635,14531395975	4364,82246435486	792,812004824046	1195,75446240171
LINC01361	0	8,03248389655099	2,95560929090769	14,2776445840194	7,50058697565592	4,22910640140014	0	18,0857704333168	21,1761229592221	2,83147144580016	0
TTLL7	114,936297307428	177,33252910078	91,6238880181384	232,011724490316	146,886494939928	185,552043361431	62,2902530039594	319,832571873391	177,032387939097	226,517715664013	148,146570563044
PRKACB	1373,44740883193	1673,22818398924	1081,01409814949	1514,14420813526	1286,97571523963	1383,44643155802	1482,50802149423	1634,3825175792	1485,71678681902	467,192788557027	1343,90103296476
SAMD13	277,00474530927	398,534777944261	96,0573019544999	229,870077802713	183,76438090357	183,966128460906	313,716365129032	146,589928775304	408,275650653803	39,6406002412023	134,037373366564
UOX	1,65375967348818	46,3412532493327	11,0835348409038	14,9915268132204	13,7510761220359	12,6873192042004	64,5553531131943	31,4121275947081	66,9165485511419	0	0
DNASE2B	0	0	4,43341393636154	0	8,75068480493191	1,05727660035004	20,385900983114	1,90376530877019	0	0	0
RPF1	1776,96476916305	1756,02455646138	916,977782504111	1424,19504725594	1370,10722088648	1395,07647416187	1250,33526029766	1145,11483322527	1196,02742473687	1656,4107957931	2098,74308297646
GNG5	936,027975194308	934,239665506546	569,693690822457	865,225261791578	747,55850190704	696,745279630674	670,469632333527	937,604414569316	595,472577613326	9808,21708825177	9682,43657608466
SPATA1	25,6332749390667	30,8941688328884	30,2949952318038	4,28329337520583	10,0007826342079	9,51548940315033	3,39765016385233	19,0376530877019	9,31749410205773	19,8203001206011	28,2183943929608
CTBS	917,009738949194	1020,12545486198	744,813541308738	642,494006280875	628,799208125821	633,308683609672	209,521760104227	221,788658471727	123,668558081857	1492,18545193669	3238,06075659225
LINC01555	0	0	0	1,42776445840194	2,50019565855197	3,17182980105011	0	0	0	0	0
SSX2IP	1418,09892001611	1780,73989152769	916,238880181384	1608,37666238979	1461,98941133827	1602,30268783048	543,624026216373	728,190230604596	583,613948756162	1192,04947868187	701,932560524899
LPAR3	0	0,617883376657769	0,738902322726923	0	7,50058697565592	3,17182980105011	0	6,66317858069565	10,1645390204266	215,191829880812	627,859275243377
MCOLN2	0	0	1,47780464545385	22,8442313344311	5,00039131710395	6,34365960210022	0	43,7866021017143	11,8586288571644	93,4385577114054	0
WDR63	4,13439918372044	34,601469092835	7,38902322726923	31,4108180848428	23,7518587562438	35,4187661117262	0	51,401663336795	15,2468085306399	863,59879096905	1068,77168763339
MCOLN3	100,879340082779	55,6095038991992	104,185227504496	330,52747212005	340,026609563068	324,055278007286	58,8926028401071	592,071011027528	103,339480041004	39,6406002412023	264,547447434007
SYDE2	231,526354288345	115,544191435003	133,002418090846	245,575486845134	246,269272367369	251,631830883309	229,907661087341	555,899470160894	193,126241388106	246,338015784614	349,202630612889
C1orf52	1227,08967772823	1294,46567409803	1206,62749301306	858,086439499568	721,931496406883	693,573449829624	653,481381514265	426,443429164521	681,871159286952	1288,31950783907	1089,93548342811
BCL10	851,686231846411	886,662645503898	877,077057076857	791,695392183878	813,813686858668	789,785620461477	391,862318897636	527,342990529341	443,004492306927	2579,47048712395	1220,44555749555
DDAH1	5997,35945590488	5854,44499383236	5456,0547510156	6521,31416375088	7329,32357304511	7732,39241665999	3989,97384241726	4769,8839811237	3339,89811312851	1330,79157952608	920,625117070344
ZNHIT6	724,346736987822	700,67974912991	881,510471013219	818,109034664314	953,19959482294	902,385578398756	1014,76484893723	847,175562402732	780,975414736112	1987,69295495171	984,116504454506
COL24A1	4,96127902046453	1,23576675331554	5,91121858181538	0	1,25009782927599	6,34365960210022	4,53020021846978	5,71129592631056	39,8111111633376	107,595914940406	17,6364964956005
ODF2L	1051,79115233848	1062,1415244747	537,181988622473	678,901999970124	736,932670358194	767,582811854126	744,085385883661	809,100256227329	900,408748226125	3703,56465110661	3890,61112692946
MIR7856	0	0	0,738902322726923	0	0	0	0	0	0	5,66294289160033	0
CLCA2	0,826879836744089	0,617883376657769	0	0	6,25048914637993	6,34365960210022	0	0	15,2468085306399	10402,8260918698	3022,89549934592
CLCA1	0	0	0	0	1,25009782927599	0,528638300175018	0	0,951882654385093	0	0	0
CLCA4	0	2,47153350663107	10,3446325181769	4,9971756044068	1,25009782927599	2,11455320070007	6,79530032770467	0	0	5320,33484665851	423,275915894411
CLCA3P	0	0	0	2,14164668760292	2,50019565855197	0	0	0,951882654385093	0	291,641558917417	0
SH3GLB1	4611,50884952178	5112,36705846638	4271,59432768434	4623,81519853469	4584,10873995504	4468,05091307925	2566,35842376313	3130,74205027257	2446,26572424934	7208,92630100722	5262,73055428718
HS2ST1	3726,74742420561	3699,26777605006	2612,01971083967	2861,9538568667	2611,45436535754	2924,95571486838	1116,6943538528	1146,06671587965	867,373996409738	954,205877234655	641,968472439857
LINC01140	23,1526354288345	7,41460051989322	0	1,42776445840194	1,25009782927599	2,11455320070007	62,2902530039594	35,2196582122484	55,9049646123464	56,6294289160033	45,8548908885612
LMO4	3066,07043464708	3067,17308172916	2851,42406340319	3498,02292308476	3115,24379055576	2953,50218307783	1532,3402238974	2167,43680403486	1759,31229545217	7947,94034836106	4853,56383558925
PKN2-AS1	78,5535844906884	47,5770200026482	24,3837766499884	28,5552891680389	26,2520544147957	20,6168937068257	61,157702949342	33,3158929034782	32,1877068980176	14,1573572290008	0
PKN2	1781,92604818351	1887,01583231283	2459,80583235793	1473,45292107081	1535,12013435091	1461,15626168375	1994,42064618132	1792,39503820713	1712,72482494189	3145,76477628398	2641,94717504095
GTF2B	2082,08342892162	2032,83630920406	1076,58068421313	1469,8835099248	1375,73266111822	1239,12817561024	814,303489269942	1047,0709198236	905,491017736338	2562,48165844915	2656,05637223743
RBMXL1	1384,1968467096	1410,00986553303	762,547197054184	1235,73013874688	1198,21876936103	1234,89906920884	759,941086648305	882,395220614981	895,326478715911	2146,25535591652	1358,01023016124
GBP3	4979,4703768729	4626,71072441337	2179,76185204442	1467,7418632372	1718,88451525448	1498,68958099618	778,061887522184	872,87639407113	821,633570817819	3757,36260857682	3255,69725308785
GBP1	754,941290947353	639,509294840791	1561,30060792199	559,683667693562	666,302143004101	683,529322126298	761,073636702922	922,374292099155	1700,01915116635	3553,49666447921	363,31182780937
GBP2	1009,62028066453	1306,20545825452	1660,3135191674	691,751880095742	873,193333749277	624,850470806871	176,677808520321	289,372326933068	289,689362082159	1735,6919962755	797,169641601141
GBP7	0,826879836744089	0	1,47780464545385	1,42776445840194	1,25009782927599	4,22910640140014	0	0	0	8,49441433740049	0
GBP4	3,30751934697635	7,41460051989322	23,6448743272615	7,85270452121069	19,3765163537778	16,9164256056006	604,781729165715	321,736337182161	498,062412000904	1158,07182133227	423,275915894411
GBP5	0	0	0	0	0	0	56,6275027308722	19,9895357420869	58,4460993674531	226,517715664013	176,364964956005
GBP6	33,0751934697635	52,5200870159103	22,1670696818077	74,2437518369011	123,134636183685	66,0797875218773	52,0973025124024	17,1338877789317	40,6581560817065	3091,96681881378	2483,21870658055
GBP1P1	23,9795152655786	49,4306701326215	28,0782882636231	30,6969358556418	23,1268098416058	31,7182980105011	115,520105570979	134,215454268298	152,468085306399	229,349187109813	109,346278272723
LRRC8B	821,918557723624	671,639230426995	463,291756349781	818,109034664314	841,315839102739	882,82596129228	408,850569716897	560,65888343282	468,415839857993	2183,06448471193	2737,18425611719
LRRC8C	551,528851108307	512,22531924929	862,299010622319	618,222010488042	903,820730566539	960,007153117833	253,691212234307	250,345138103279	282,913002735208	82,1126719282047	405,639419398811
LRRC8D	1287,45190581055	1482,92010397864	880,771568690492	1026,562645591	1263,84890539802	1334,81170794192	2090,6874008238	1206,03532310591	1802,51158628899	2517,17811531635	1188,69986380347
GEMIN8P4	3,30751934697635	46,3412532493327	2,95560929090769	8,56658675041166	13,7510761220359	31,7182980105011	50,964752457785	13,3263571613913	71,1517731429863	130,247686506808	261,020148134887
ZNF326	1184,91880605428	1302,49815799458	1275,34540902667	1492,01385903003	1482,61602552132	1477,54404898918	1411,15736805334	1147,97048118842	1495,03428092108	2579,47048712395	1213,39095889731
BARHL2	0	0	0	0	0	0,528638300175018	0	0	1,69408983673777	0	0
ZNF644	2071,33399104394	2294,20097753029	2106,61052209446	2432,91063711691	2573,95143047926	2590,85630915776	1038,5484000842	1129,8847107551	1066,42955222643	3947,07119544543	4606,65288465084
HFM1	28,9407942860431	33,3657023395195	1,47780464545385	24,985878022034	30,6273968172617	35,9474044119012	106,45970513404	126,600393033217	121,127423326751	0	0
CDC7	908,740940581753	1043,60502317497	452,208221508877	616,79424602964	611,297838515958	596,832640897596	77,0134037139862	77,1024950051925	96,5631206940529	252,000958676215	116,400876870963
TGFBR3	185,221083430676	231,088382870005	1084,70860976312	349,802292308476	363,153419404674	356,302214317962	548,154226434843	867,165098144819	964,78416202216	274,652730242616	846,551831788822
BRDT	0	3,08941688328884	0	0	0	0	0	0	1,69408983673777	0	0
EPHX4	463,05270857669	582,046140811618	239,404352563523	535,411671900729	570,04461014985	604,762215400221	194,7986093942	95,1882654385093	135,527186939022	254,832430122015	208,110658648086
SETSIP	74,419185306968	79,0890722121944	96,7962042772269	111,365627755352	80,6313099883012	98,3267238325534	35,1090516931408	61,872372535031	28,7995272245421	0	0
BTBD8	239,795152655786	310,1774550822	277,088371022596	202,742553093076	286,897451818839	233,129490377183	305,78851474671	252,24890341205	324,418203735283	19,8203001206011	126,982774768323
C1orf146	0,826879836744089	0,617883376657769	0	0,713882229200972	0,625048914637994	0	0	0	0	0	14,1091971964804
GLMN	816,95727870316	751,346186015847	240,14325488625	549,689316484748	390,655571648746	394,892810230739	220,847260650402	173,242643098087	334,58274275571	792,812004824046	585,531683653936
RPAP2	1069,98250874685	987,995519275772	541,615402558834	1049,40687692543	1066,95849728706	1051,99021734829	971,727946861767	781,495659250161	792,834043593276	1175,06065000707	1142,84497291491
GFI1	6,61503869395271	6,79671714323546	3,69451161363461	12,1359978964165	6,25048914637993	20,0882554066507	43,0369020754629	7,61506123508074	50,8226951021331	31,1461859038018	21,1637957947206
EVI5	1389,15812573007	1206,10835123596	1081,01409814949	1647,64018499584	1568,24772682673	1694,81439036111	857,340391345405	932,845001297391	852,127187879098	1381,75806555048	1185,17256450435
RPL5	74928,5432864023	86667,4118269019	40531,0091085399	58589,7423149822	53503,5620440976	51651,1337569003	30468,9941193731	38976,7390491064	33988,5243944699	20344,1223380742	22899,2270498876
SNORD21	0	0	0	0	0	0	0	0	0	0	10,5818978973603
SNORA66	9,92255804092906	0	22,9059720045346	2,14164668760292	1,87514674391398	2,11455320070007	3,39765016385233	0,951882654385093	5,08226951021331	2,83147144580016	0
MTF2	2436,81487888483	2630,94741780878	1641,1020587765	1446,32539636117	1445,73813955768	1471,72902768725	867,533341836962	758,650475544919	849,586053123992	2106,61475567532	1583,75738530492
TMED5	3066,89731448383	3596,69913552487	2987,38209078495	3228,889322676	2966,48214887192	2919,66933186663	2073,69915000454	3505,7838161003	2057,47210671802	2992,86531821077	3294,49754537817
CCDC18	115,763177144172	213,16976494693	117,485469313581	160,623501570219	166,888060208344	177,622468858806	43,0369020754629	50,4497806824099	67,7635934695108	464,361317111227	190,474162152485
DR1	2345,03121700624	2737,22335859392	2555,86313431243	2042,41705774398	1946,40232018271	1876,13732732114	1205,03325811296	1468,7549357162	1188,40402047155	2500,18928664154	1883,57782573013
FNBP1L	4828,97824658548	4934,41664598894	4320,36188098432	5415,51059071857	6123,60421670842	6214,67185685751	3047,69219697554	3795,15614303336	3074,77305367905	1786,6584822999	2941,76761546616
BCAR3	444,034472331576	360,226008591479	815,009261967796	536,12555412993	593,171419991456	506,435491567667	955,872246097123	1544,90554806701	871,609221001583	1625,26460988929	885,352124079144
MIR760	0	0	0	0	3,12524457318997	0	0	0	0	0	3,52729929912009
DNTTIP2	2072,16087088069	2268,86775908733	1209,58310230397	1789,70274860684	1735,13578703507	1807,41434829839	1433,80836914568	1622,95992572658	1342,56619561468	4383,11779809865	4338,57813791772
GCLM	1241,14663495288	1240,7098203288	1221,4055394676	1475,59456775841	1530,11974303381	1486,53090009215	844,882340744613	1839,98917092638	994,430734165071	6090,49507991615	6578,41319285897
ABCA4	13,2300773879054	16,6828511697598	42,1174323954346	32,1247003140437	34,3776903050896	37,5333193124263	71,350653440899	27,6045969771677	20,3290780408532	229,349187109813	112,873577571843
ARHGAP29	2370,6644919453	2313,35536220669	7334,34445538744	5773,87946977746	6330,4954074536	4215,89044389577	1833,59853842564	3699,01599494047	2153,18818249371	1596,94989543129	948,843511463305
ABCD3	2970,15237358477	3273,54612953286	2128,77759177626	4372,52865385595	4191,57802156238	4455,36359387505	1935,52804334121	2214,07905409973	1832,1581584319	5940,42709328874	4589,01638815524
F3	953,392451765934	975,019968365959	815,748164290523	796,692567788285	725,056740980073	704,146215833124	968,330296697915	1301,22358854442	1153,67517881842	64571,7063214727	48934,2231766931
SLC44A3	87,6492626948734	116,779958188318	107,140836795404	120,646096734964	130,010174244703	145,37553254813	462,080422283917	272,238439154136	190,585106632999	1783,8270108541	2687,80206592951
CNN3	16157,2320099795	15497,1329699535	14733,7123151748	15177,8500750419	15453,0843165951	13666,8859744247	3390,85486352463	6863,07393811652	3857,4425582519	7879,98503366186	7742,42196156861
ALG14	432,458154617158	540,647954575548	167,730827259011	425,473808603779	338,776511733792	413,395150736864	517,575374960172	579,696536520521	583,613948756162	1704,5458103717	2271,58074863334
RWDD3	124,031975511613	145,202593514576	84,2348647908692	89,9491608793225	98,757728512803	103,084468534129	121,182855844067	84,7175562402732	96,5631206940529	682,384618437839	850,079131087943
PTBP2	448,99575135204	388,030760541079	452,208221508877	456,884626688622	475,662224039513	511,721874569418	1014,76484893723	1028,0332667359	969,866431532373	322,787744821219	617,277377346016
DPYD	81,0342240009207	126,666092214843	49,5064556227038	31,4108180848428	30,0023479026237	47,0488087155766	663,674332005822	968,064659509639	537,873523164242	3731,87936556462	2317,4356395219
SNX7	1098,09642319615	1136,90541305029	326,5948266453	863,797497333176	851,316621736947	918,773365704182	331,837166002911	716,767638751975	426,063593939549	4462,39899858106	4574,90719095876
PALMD	0	0	0	0	0	0	665,939432115057	257,96019933836	459,945390674305	1033,48707771706	1336,84643436652
FRRS1	322,483136330195	457,851582103407	215,759478236261	226,300666656708	170,638353696172	213,569873270707	325,041865675207	251,297020757664	465,874705102887	42,4720716870025	7,05459859824019
AGL	1227,91655756497	1219,70178552244	807,620238740526	1185,75838270281	1398,23442204519	1432,08115517412	1302,43256281006	1326,92442021282	1463,69361894143	2188,72742760353	1911,79622012309
SLC35A3	2225,96052051509	2384,41195052233	1635,19084019468	1588,38795997216	1633,25281394908	1594,37311332785	1154,06850565518	932,845001297391	1277,34373690028	4553,00608484666	8303,2625501287
SASS6	386,152883759489	383,705576904474	248,271180436246	277,700187159178	273,771424611441	287,050596995035	80,4110538778385	109,466505254286	104,186524959373	495,507503015029	109,346278272723
TRMT13	600,314761476208	632,712577697555	312,555682513488	335,524647724457	362,528370490036	368,460895221988	448,489821628508	415,972719966285	478,58037887842	965,531763017856	1417,97431824628
LRRC39	2,48063951023227	14,2113176631287	15,5169487772654	6,42494006280875	5,62544023174194	16,3877873054256	6,79530032770467	27,6045969771677	41,5052010000754	42,4720716870025	21,1637957947206
DBT	2259,86259382159	2693,35363885121	1768,19325828553	2055,9808200988	1969,52913002432	1968,12039155159	1155,20105570979	1296,4641752725	958,854847593578	818,295247836247	825,388035994102
RTCA-AS1	163,72220767533	249,007000793081	120,441078604488	187,751026279856	210,641484233004	205,640298768082	406,585469607662	209,41418396472	238,866666980026	39,6406002412023	38,800292290321
RTCA	1145,22857389056	1056,58057408478	1095,79214460403	995,865709735356	1035,08100264052	1097,45311116334	911,702793967043	766,26553678	864,832861654632	1908,41175446931	1633,1395754926
CDC14A	314,214337962754	412,128212230732	435,952370408884	565,39472552717	575,670050381592	606,876768600921	161,954657810295	497,834628243403	242,254846653501	906,070862656052	1259,24584978587
GPR88	0	0	0	5,71105783360778	0	0	27,1812013108187	0	0	0	0
VCAM1	0	0	0	0	0	0	56,6275027308722	177,050173715627	232,090307633075	0	52,9094894868014
EXTL2	673,907066946432	864,418843944218	356,889821877104	702,460113533756	625,048914637994	686,172513627174	753,1457863206	553,043822197739	780,128369817743	574,788703497433	1037,02599394131
SLC30A7	1027,8116370729	1306,82334163118	1785,92691403097	1441,32822075676	1616,37649325385	1615,51864533486	856,207841290788	1040,40774124291	819,092436062712	3329,81042026099	3834,17433814354
DPH5	2128,38869977928	2318,91631259661	1081,01409814949	1562,68819972093	1433,86221017956	1395,60511246205	564,009927199487	797,677664374708	793,681088511645	829,621133619448	726,623655618739
S1PR1	960,834370296631	789,654955368628	1262,04516721758	1443,46986744437	1612,00115085139	1600,71677292995	1067,99470150425	878,587689997441	1102,00543879792	0	141,091971964804
LINC01307	0	0	0	0	0	0	0	1,90376530877019	0	0	0
OLFM3	10,7494378776732	14,8292010397864	0	0	9,3757337195699	0	24,9161012015838	25,7008316683975	8,47044918368885	0	0
COL11A1	183,567323757188	100,714990395216	2039,37041072631	444,034746563005	436,284142417319	482,118129759617	6,79530032770467	5,71129592631056	1,69408983673777	0	0
RNPC3	619,332997721322	426,33952989386	985,695698517715	384,068639310123	328,775729099585	308,196129002036	870,930992000815	684,403628502882	910,573287246551	1497,84839482829	1872,99592783277
AMY2B	405,171120004603	208,226697933668	670,923309036046	201,314788634674	195,640310281692	223,614000974033	3073,74084823174	836,704853204496	3006,16241529117	280,315673134216	179,892264255125
ACTG1P4	0	0	0	0	0	0	0	0	0	11,3258857832007	0
AMY2A	67,8041466130153	66,1135213023812	172,9031435181	29,9830536264408	65,6301360369893	46,5201704154016	932,088694950157	244,633842176969	956,313712838471	0	0
AMY1A	166,202847185562	105,040174031821	165,514120290831	78,5270452121069	100,007826342079	83,5248514276529	855,07529123617	244,633842176969	786,057684246325	0	0
AMY1B	103,359979593011	77,2354220822211	103,446325181769	59,9661072528816	72,5056740980072	61,3220428203021	477,936123048561	155,15687266477	444,698582143665	0	0
AMY1C	171,99100604277	101,950757148532	158,125097063561	67,8188117740923	92,507239366423	77,1811918255526	849,412540963083	234,163132978733	820,78652589945	0	0
PRMT6	1319,70021944357	1620,70809697333	686,440257813311	1677,62323862228	1665,75535751025	1556,31115571525	740,687735719809	887,154633886906	742,011348491143	1528,99458073209	1534,37519511724
NTNG1	0	2,47153350663107	0	0	0	0	0	7,61506123508074	0	22,6517715664013	172,837665656885
VAV3	119,070696491149	87,7394394854032	36,9451161363461	78,5270452121069	57,5045001466954	92,5117025306282	440,561971246186	358,85976070318	362,535225061883	3437,4063352014	4701,88996572708
VAV3-AS1	0	1,23576675331554	0	0	1,25009782927599	0	0	1,90376530877019	0	0	0
SLC25A24	1934,07193814442	2259,59950843746	1139,38738164491	2108,80810505967	1904,52404290197	2188,56256272457	591,191128510306	1265,05204767779	636,130733695033	2862,61763170397	3541,40849631657
FAM102B	1775,31100948956	1945,71475309531	632,500388254246	1569,82702201294	1293,22620438601	1404,59196356502	417,910970153837	333,158929034782	298,159811265848	838,115547956848	1008,80759954835
HENMT1	67,8041466130153	150,145660527838	23,6448743272615	163,479030487023	139,385907964273	199,296639165982	151,761707318738	63,7761378438012	256,654610265772	424,720716870025	634,913873841617
PRPF38B	1342,8528548724	1257,39267149856	2086,66015938083	1287,12965924935	1328,22894360574	1228,55540960674	2057,8434492399	1685,784180916	2249,75130318776	3035,33738989778	2469,10950938407
FNDC7	0	0	0	2,85552891680389	0	0	0	0	0	0	0
STXBP3	2441,77615790529	2373,90793311915	1528,05000339928	2155,21044995773	2041,40975520769	2094,46494529342	1895,8887914296	2025,60628853148	1813,52317022778	4955,07503015029	3400,31652435177
AKNAD1	0	0,617883376657769	1,47780464545385	0	0	0	0	0	1,69408983673777	8,49441433740049	0
GPSM2	645,793152497133	700,061865753252	619,939048767888	591,808368007606	596,296664564646	610,048598401971	280,872413545126	138,974867540224	153,315130224768	1478,02809470769	511,458398372414
CLCC1	854,166871356644	936,09331563652	825,353894485973	822,39232803952	895,070045761607	1016,04281293638	710,108884245138	1117,5102362481	687,800473715535	733,351104462242	1530,84789581812
WDR47	294,369221880896	337,982207031799	498,020165517946	553,972609859954	395,030914051212	408,637406035289	317,114015292884	410,261424039975	339,665012265923	1293,98245073067	1548,48439231372
TAF13	1390,81188540356	1412,48139903966	1086,18641440858	1285,70189479095	1052,58237225038	1193,66528179519	362,416017477582	589,215363064372	609,025296307228	62,2923718076036	123,455475469203
TMEM167B	4152,59054012881	5466,41423329128	4304,10602988432	2933,34207978679	2676,45945247989	2900,10971476015	2312,66721152882	2649,08942715371	2555,53451871893	2098,12034133792	3283,91564748081
SCARNA2	0	0	0	0	0	0	0	0	0	48,1350145786028	14,1091971964804
C1orf194	0	4,94306701326215	8,86682787272307	0,713882229200972	0	0	15,8557007646442	3,80753061754037	47,4345154286576	2630,43697314835	3544,93579561569
KIAA1324	252,198350206947	270,632918976103	282,999589604411	129,926565714577	107,508413317735	140,08914954638	573,070327636427	2012,27993137009	880,92671510364	6362,31633871297	8938,17642397032
CELSR2	2218,51860198439	1657,78109957279	3259,29814554846	3538,00032792002	4021,56471678085	3461,52358954602	5267,49030402573	5807,43607440345	4470,70307915098	1101,44239241626	670,186866832818
PSRC1	400,209840984139	402,859961580865	361,323235813465	349,802292308476	286,897451818839	366,346342021288	242,365711688133	64,7280204981863	204,98487024527	280,315673134216	165,783067058644
MYBPHL	6,61503869395271	0,617883376657769	5,91121858181538	2,85552891680389	0	0,528638300175018	0	1,90376530877019	6,77635934695108	0	21,1637957947206
SORT1	4762,00097980921	4293,05370101818	5770,08823817454	6789,01999970124	7477,46016581432	7778,38394877522	6858,72313076324	8183,33517974864	6067,38275027632	2361,44718579734	2772,45724910839
PSMA5	5325,10614863193	5643,74676239206	2573,59679005787	4099,82564230118	3501,52401980204	3611,12822849555	1800,75458684174	2662,4157843151	2104,05957722831	7693,10791823904	6105,75508677688
SYPL2	217,469397063695	145,202593514576	166,253022613558	427,615455291382	415,032479319628	420,267448639139	844,882340744613	839,560501167652	727,611584878872	0	0
ATXN7L2	179,432924573467	279,283286249311	469,941877254323	292,691713972398	246,894321282007	255,332298984534	767,868937030627	388,368122989118	885,161939695485	291,641558917417	243,383651639286
CYB561D1	890,549584173384	920,646231220075	997,518135681346	954,460540441699	1030,08061132341	1039,30289814409	923,028294513217	953,786419693863	980,878015471169	705,036390004241	811,278838797622
AMIGO1	340,674492738565	350,339874564955	221,670696818077	272,703011554771	321,275142123929	290,75106509626	838,087040416909	1035,64832797098	1028,31253089983	186,877115422811	88,1824824780023
GPR61	0,826879836744089	12,3576675331554	18,4725580681731	20,7025846468282	15,6262228659498	19,5596171064757	32,8439515839059	22,8451837052422	65,2224587144041	0	0
GNAI3	4088,09391286277	4464,82527972904	3153,63511339851	4045,57059288191	3918,43164586558	3919,32435749758	1919,67234257657	2610,06223832392	1534,84539208442	5376,96427557451	4987,60120895581
GNAT2	0	3,08941688328884	5,91121858181538	4,9971756044068	14,3761250366738	5,28638300175018	0	2,85564796315528	0	0	24,6910950938407
AMPD2	706,982260416196	495,54246807953	1872,37848579002	782,414923204265	865,067697858983	875,42502508983	1373,78321625096	1111,79894032179	1334,94279134936	614,429303738636	677,241465431058
GSTM4	1044,34923380778	1156,67768110334	1126,08713983583	1414,91457827633	1331,97923709356	1436,31026157552	4060,19194580354	2503,45138103279	3382,25035904696	1251,51037904367	1065,24438833427
GSTM2	458,091429556225	332,42125664188	1041,85227504496	468,306742355838	471,911930551685	440,884342345965	4044,33624503889	2998,43036131304	5239,81986502992	319,956273375419	243,383651639286
GSTM1	176,125405226491	88,9752062387187	481,764314417954	563,966961068768	511,915061088517	636,480513410722	647,818631241178	1687,68794622477	895,326478715911	5,66294289160033	1058,18978973603
GSTM5	48,7859103679012	45,7233698726749	57,6343811727	52,8272849608719	56,2544023174194	77,1811918255526	363,5485675322	384,560592371577	503,991726429487	2,83147144580016	59,9640880850416
GSTM3	908,740940581753	1002,2068369389	1051,45800524041	1384,93152464989	1259,47356299556	1348,0276654463	1817,742837661	5550,42775771948	2178,59953004477	2134,92947013332	3908,24762342506
EPS8L3	0	0	0	0	0	0	0	0	1,69408983673777	464,361317111227	3,52729929912009
CSF1	43,8246313474367	34,601469092835	464,030658672507	202,742553093076	348,152245453362	149,076000649355	568,540127417957	859,550036909739	742,011348491143	246,338015784614	134,037373366564
AHCYL1	9850,61949513233	9824,34568885852	11395,3516210946	9913,6825169139	10534,5744073087	10192,6750656745	6412,49840924397	8443,19914439577	5367,72364770362	6656,78936907618	6116,33698467424
STRIP1	1167,55432948265	979,345152002563	1543,56695217654	1494,15550571763	1681,3815803762	1582,743070724	1378,31341646943	1127,02906279195	1190,94515522665	1078,79062084986	582,004384354815
ALX3	0	0	0	0	1,25009782927599	0	0	0	0	14,1573572290008	3,52729929912009
LINC01397	0	0	0	0	0	0	0	1,90376530877019	0	0	0
SLC6A17	18,19135640837	4,94306701326215	5,91121858181538	8,56658675041166	11,2508804634839	5,28638300175018	53,2298525670199	68,5355511157267	55,0579196939775	2,83147144580016	21,1637957947206
KCNC4	28,113914449299	62,4062210424346	118,224371636308	22,8442313344311	57,5045001466954	51,8065534171518	481,333773212414	269,382791190981	312,559574878119	223,686244218213	123,455475469203
RBM15	377,884085392049	430,664713530465	854,90998739505	419,762750770171	493,788642564015	375,861831424438	108,724805243275	279,853500389217	267,666194204568	390,743059520423	239,856352340166
LAMTOR5-AS1	78,5535844906884	54,3737371458836	50,2453579454307	66,3910473156904	55,6293534027814	50,2206385166267	28,3137513654361	43,7866021017143	117,739243653275	121,753272169407	56,4367887859215
SLC16A4	2198,67348590253	2052,60857725711	1556,86719398563	1223,59414085047	1160,09078556812	1160,36106888416	698,783383698963	850,031210365888	603,095981878646	135,910629398408	345,675331313769
LAMTOR5	3722,61302502189	4141,05439036037	2012,76992710814	2689,90823962926	2246,42579920895	2331,29490377183	1668,2462304515	1782,87621166328	1799,12340661551	13650,5238402026	13414,3192345537
PROK1	0	1,23576675331554	1,47780464545385	2,85552891680389	0	0,528638300175018	0	0,951882654385093	0,847044918368885	0	0
KCNA2	0	0	0	0	0	0	146,09895704565	357,907878048795	191,432151551368	0	0
KCNA3	0	0	0	0	0	0	0	0	11,8586288571644	8,49441433740049	0
CD53	0	0	1,47780464545385	0	0	0	64,5553531131943	127,552275687602	140,609456449235	70,7867861450041	306,875039023448
LRIF1	682,175865313873	522,729336652472	582,993932631542	384,068639310123	335,026218245965	440,884342345965	225,377460868871	294,131740204994	277,830733224994	2069,80562687992	1368,5921280586
DRAM2	2605,49836558062	3353,25308512171	1842,08349055822	1327,10706408461	1152,59019859246	1118,07000487016	1038,5484000842	837,656735858881	1205,34491883892	1761,1752392877	3079,33228813184
CEPT1	1405,69572246495	1350,07517799722	1389,87526904934	896,636079876421	825,689616236789	841,592173878629	674,999832551997	907,144169628993	625,966194674606	1056,13884928346	1477,93840633132
DENND2D	1455,3085126696	1437,19673410597	1576,81755669925	1282,13248364495	1179,46730192189	1207,93851589992	876,593742273902	1102,28011377794	800,457447858596	2406,75072893014	1513,21139932252
CHI3L2	200,104920492069	315,120522095462	354,673114908923	122,073861193366	74,3808208419212	118,414979239204	261,61906261663	235,115015633118	283,760047653576	33,977657349602	0
CHIAP2	1,65375967348818	1,23576675331554	5,91121858181538	1,42776445840194	0,625048914637994	0	0	0	4,23522459184443	0	0
CHIA	35,5558329799958	41,3981862360705	19,9503627136269	51,39952050247	49,3788642564015	53,3924683176768	27,1812013108187	13,3263571613913	33,8817967347554	0	0
PIFO	457,264549719481	612,322426267849	408,612984467988	430,470984208186	313,149506233635	456,743491351216	844,882340744613	590,167245718757	898,714658389387	4957,90650159609	10275,0228583368
OVGP1	52,0934297148776	27,1868685729418	102,707422859042	11,4221156672156	18,7514674391398	25,3746384084009	74,7483036047513	19,0376530877019	47,4345154286576	118,921800723607	88,1824824780023
WDR77	544,08693257761	468,355599506589	373,884575299823	738,868107223006	635,674746186839	762,825067152551	539,093825997903	688,211159120422	520,932624796864	3680,91287954021	1484,99300492956
C1orf162	51,2665498781335	6,17883376657769	34,7284091681654	1,42776445840194	0	5,28638300175018	137,038556608711	118,985331798137	179,573522694204	0	116,400876870963
TMIGD3	0,826879836744089	1,85365012997331	0	0	1,25009782927599	1,05727660035004	0	11,4225918526211	0	2,83147144580016	42,3275915894411
ADORA3	0	1,23576675331554	0	0	0	0	6,79530032770467	3,80753061754037	2,54113475510665	31,1461859038018	14,1091971964804
RAP1A	4905,05119156593	5216,78934912154	2768,66700325778	3797,13957711997	3774,0453465842	3998,62010252384	2381,75276486049	2849,93666722897	2500,47659902495	2109,44622712112	2557,29199186207
LINC01160	27,2870346125549	15,4470844164442	11,8224371636308	5,71105783360778	18,7514674391398	13,7445958045505	0	46,6422500648695	25,4113475510666	0	0
DDX20	554,009490618539	629,623160814266	543,093207204288	818,822916893515	681,303316955413	681,414768925598	576,467977800279	585,407832446832	708,976596674757	784,317590486645	747,78745141346
KCND3	0	2,47153350663107	1,47780464545385	0	1,25009782927599	1,05727660035004	113,255005461744	95,1882654385093	60,9872341225597	73,6182575908043	49,3821901876813
KCND3-AS1	0	0	0	0	0	0	0	0	0	11,3258857832007	0
CTTNBP2NL	1076,5975474408	1033,10100577179	1482,23805939021	1549,83831959531	1630,75261829053	1531,9937939072	446,224721519273	888,106516541291	559,896691041833	2732,36994519716	2137,54337526678
WNT2B	13,2300773879054	24,7153350663107	55,4176742045192	9,28046897961264	11,8759293781219	17,9737022059506	130,243256281006	64,7280204981863	47,4345154286576	45,3035431328026	331,566134117289
ST7L	570,547087353421	703,151282636541	245,315571145338	426,901573062181	387,530327075556	386,963235728113	579,865627964131	463,56685268554	498,909456919273	339,77657349602	814,806138096742
CAPZA1	7245,94800938845	8110,33720200987	5932,64674917446	6056,57683254105	6141,73063523292	5897,4888767525	3130,36835096262	3166,9135911392	3073,92600876068	9428,79991451455	7234,49086249531
MOV10	1179,13064719707	743,931585495954	1832,47776036277	1062,97063928025	1163,21603014131	1230,14132450727	1770,17573536707	1559,18378788278	1717,8070944521	2981,53943242757	1629,61227619348
RHOC	5740,19982667746	5520,78797043716	4605,57817755691	5616,82537935325	5582,31185663192	5504,71061972246	4096,4335475513	4213,9845109628	3655,84586768011	10756,7600225948	8592,50109265655
PPM1J	178,606044736723	197,722680530486	308,122268577127	195,603730801066	205,6410929159	179,737022059506	253,691212234307	153,253107356	246,490071245346	82,1126719282047	63,4913873841617
LINC01356	9,92255804092906	0	22,1670696818077	1,42776445840194	8,75068480493191	7,92957450262527	1,13255005461744	0	0	0	0
SLC16A1	402,690480494371	261,364668326236	503,192481777034	646,06341742688	678,803121296861	481,589491459441	87,2063542055432	123,744745070062	113,504019061431	1078,79062084986	610,222778747776
AKR7A2P1	0	0	4,43341393636154	0	0	0	0	0	0	0	0
SLC16A1-AS1	1,65375967348818	2,47153350663107	15,5169487772654	3,56941114600486	3,75029348782796	3,17182980105011	30,578851474671	7,61506123508074	15,2468085306399	5,66294289160033	28,2183943929608
LRIG2	417,574317555765	410,274562100758	938,405949863192	437,609806500196	443,784729392975	532,867406576418	1208,43090827681	898,577225739527	1214,66241294098	387,911588074622	589,058982953056
MAGI3	999,697722623603	1061,52364109805	1090,61982834494	1440,61433852756	1391,98393289881	1331,63987814087	978,523247189472	2447,29030442407	920,737826266978	1639,42196711829	1449,72001193836
PHTF1	910,394700255242	1130,72657928372	724,124276272384	975,877007317729	1068,20859511633	1023,44374913884	424,706270481542	404,550128113664	359,147045388407	1472,36515181609	1290,99154347795
RSBN1	1083,21258613476	1067,08459148797	1709,8199747901	651,060593031286	688,178855016431	783,441960859377	617,239779766507	775,78436332385	828,40993016477	1347,78040820088	1869,46862853365
PTPN22	9,92255804092906	0	14,7780464545385	0	3,75029348782796	0	0	8,56694388946583	23,7172577143288	45,3035431328026	0
AP4B1-AS1	4,96127902046453	0	20,6892650363538	4,28329337520583	3,75029348782796	1,05727660035004	36,2416017477582	14,2782398157764	10,1645390204266	0	0
BCL2L15	0	9,26825064986653	16,2558510999923	4,28329337520583	0	1,05727660035004	44,1694521300803	8,56694388946583	13,5527186939022	1109,93680675366	522,040296269774
AP4B1	276,177865472526	232,942032999979	375,362379945277	257,711484741551	296,898234453047	263,790511787334	701,048483808198	474,989444538161	836,880379348458	676,721675546239	246,910950938407
DCLRE1B	329,925054860891	400,388428074234	241,621059531704	409,768399561358	326,900582355671	360,002682419187	244,630811797368	195,135944148944	212,60827451059	209,528886989212	165,783067058644
HIPK1-AS1	0,826879836744089	8,03248389655099	0	0	3,75029348782796	2,11455320070007	4,53020021846978	21,8933010508571	10,1645390204266	53,7979574702031	116,400876870963
HIPK1	1999,39544524721	2213,25825518813	3864,45914786181	2542,13461818466	2758,34086029747	2932,35665107083	3696,64337827134	5301,98638492497	3488,97801876144	2049,98532675932	2649,00177363919
OLFML3	92,6105417153379	96,3898067586119	58,3732834954269	104,226805463342	80,0062610736632	89,3398727295781	173,280158356469	762,458006162459	552,273286776513	5,66294289160033	84,6551831788823
TRIM33	1394,94628458728	1479,83068709536	2198,97331243532	1814,68862662887	1958,90329847547	2106,09498789727	1420,21776849028	1785,73185962643	1545,00993110485	2253,85127085693	2116,37957947206
BCAS2	2211,07668345369	2496,24884169739	1438,64282234932	1858,23544261013	1706,38353696172	1733,40498627388	1276,38391155386	1672,45782375461	1295,13168018603	3321,31600592359	5149,85697671534
DENND2C	219,950036573928	230,470499493348	393,096035690723	197,745377488669	225,017609269678	225,728554174733	109,857355297892	161,820051245466	74,5399528164619	447,372488436426	592,586282252176
NRAS	4647,89156233852	5394,12187822232	2647,48702233056	4296,14325533145	4159,70052691585	4142,40972017144	725,964585009782	1557,28002257401	1004,5952731855	1704,5458103717	980,589205155386
CSDE1	22324,1018324169	24947,0413325574	32470,3236699119	25032,9942491613	25797,0188049393	25444,9473023241	18584,0138462176	22254,0645768691	17495,7127889093	12319,7322606765	13555,4112065185
SIKE1	3040,43715970801	3217,93662563366	2467,93375790792	2000,29800622112	1968,90408110968	1910,49881683252	611,57702949342	778,640011287006	831,798109838245	1469,53368037029	1781,28614605565
SYCP1	16,5375967348818	7,41460051989322	0	0	0	0,528638300175018	0	0	0	0	0
TSPAN2	23,9795152655786	39,5445361060972	26,6004836181692	22,1303491052301	13,7510761220359	15,8591490052505	134,773456499476	303,650566748845	177,879432857466	342,60804494182	719,569057020499
NGF	13,2300773879054	3,70730025994661	0	0	3,75029348782796	0	9,06040043693955	45,6903674104844	32,1877068980176	0	0
VANGL1	729,308016008286	747,021002379242	553,437839722465	877,361259687994	900,070437078711	849,521748381254	1096,30845286969	1590,59591547749	1204,49787392055	1783,8270108541	2472,63680868319
CASQ2	0	0	0	0	0	0	193,666059339583	114,225918526211	123,668558081857	76,4497290366044	84,6551831788823
NHLH2	0	0	4,43341393636154	0	0	0	0	0	0	0	3,52729929912009
SLC22A15	57,8815885720862	72,9102384456167	20,6892650363538	23,5581135636321	43,1283751100216	33,8328512112012	92,8691044786304	216,077362545416	218,537588939172	82,1126719282047	24,6910950938407
MAB21L3	4,96127902046453	0	0	0	0	0	0	11,4225918526211	0	0	95,2370810762425
ATP1A1	12919,1705692896	10688,1466494261	21483,5850332853	14375,44644942	16601,9242216997	17590,9680766239	40812,5737681942	57667,9068506121	37356,3749899046	9295,72075656194	8193,91627185598
ATP1A1-AS1	88,4761425316175	124,812442084869	62,0677951090615	68,5326940032933	61,2547936345234	54,9783832182019	235,570411360428	143,734280812149	240,560756816763	113,258857832007	275,129345331367
CD58	1648,79839446771	1555,83034242426	318,466901095304	800,261978934289	671,302534321205	658,683322018073	294,463014200535	512,11286805918	266,819149286199	3502,5301784548	2973,51330915824
IGSF3	1023,67723788918	1068,32035824128	1688,39180743102	2080,96669812083	2820,22070284663	2297,9906908608	613,842129602655	537,813699727577	636,130733695033	475,687202894428	980,589205155386
CD2	0	0	0	0	0	0	122,315405898684	93,2845001297391	147,385815796186	144,405043735808	271,602046032247
PTGFRN	1920,84186075652	1935,21073569213	2368,18194433979	2795,56280955101	3332,76081284978	3264,34150358074	1276,38391155386	1475,41811429689	1032,54775549167	2392,59337170114	2063,47008998525
CD101	0	12,9755509098131	6,6501209045423	17,8470557300243	20,0015652684158	14,2732341047255	43,0369020754629	2,85564796315528	38,9640662449687	28,3147144580016	0
TTF2	568,893327679933	604,289942371298	587,427346567904	642,494006280875	759,434431285162	753,838216049576	381,669368406079	469,278148611851	493,82718740906	886,250562535451	388,00292290321
TRIM45	74,419185306968	93,3003898753231	111,574250731765	103,512923234141	125,009782927599	121,058170740079	746,350485992896	474,989444538161	1119,79338208367	144,405043735808	264,547447434007
VTCN1	10,7494378776732	0	113,052055377219	124,92939011017	149,38669059848	74,0093620245025	0	0	0	3372,28249194799	6874,70633398506
MAN1A2	3025,55332264662	3138,22967004481	2441,33327428975	3374,52129743299	3354,63752486211	3358,43912101189	1663,71603023303	3546,71477023886	1955,82671651376	2024,50208374712	2197,50746335182
GDAP2	501,089181066918	520,875686522499	654,667457936054	648,918946343684	735,682572528918	698,331194531199	536,828725888669	672,029153995875	575,143499572473	988,183534584257	1231,02745539291
WDR3	1075,77066760406	989,231286029088	1087,66421905403	1035,12923234141	1020,07982868921	1058,33387695039	600,251528947245	834,801087895726	736,92907898093	1070,29620651246	1061,71708903515
SPAG17	39,6902321637163	36,4551192228083	37,6840184590731	49,2578738148671	44,3784729392975	37,0046810122513	75,8808536593688	90,4288521665838	113,504019061431	1557,30929519009	1629,61227619348
TBX15	0,826879836744089	0	0	0	0	1,05727660035004	15,8557007646442	45,6903674104844	48,2815603470264	0	0
WARS2	405,171120004603	528,90817041905	500,236872486127	693,893526783345	682,553414784689	725,8203861403	288,800263927448	419,780250583826	402,34633622522	872,09320530645	395,05752150145
WARS2-IT1	0	0	1,47780464545385	0	0	0	6,79530032770467	0	10,1645390204266	0	0
HAO2	0	0	0	0	0	4,22910640140014	0	0	0	0	0
HSD3BP4	0	0	0	0	0	0	0	2,85564796315528	0	0	0
LINC00622	0	1,23576675331554	13,3002418090846	0	7,50058697565592	3,17182980105011	164,219757919529	46,6422500648695	47,4345154286576	0	0
ZNF697	79,3804643274325	110,601124421741	183,247776036277	133,495976860582	168,13815803762	142,20370274708	681,795132879701	337,918342306708	349,829551286349	33,977657349602	52,9094894868014
PHGDH	6505,06367566575	6316,00387619571	5377,73110480654	6571,99980202415	7213,06447492244	7812,21679998642	1416,82011832642	1068,96422087446	1561,10378455386	713,530804341641	620,804676645137
HMGCS2	0	0	0	0	0	0,528638300175018	24,9161012015838	15,2301224701615	5,9293144285822	232,180658555613	2218,67125914654
REG4	0	0	0	0	0	0	0	0	0	0	141,091971964804
NBPF7	0	1,85365012997331	0	0	1,25009782927599	0,528638300175018	0	0,951882654385093	1,69408983673777	0	0
NOTCH2	2496,3502271304	1801,1300429574	5587,57936446099	3164,63992204791	3797,17215642581	3277,02882278494	3695,51082821672	7562,70768908956	4401,24539584473	1415,73572290008	2275,10804793246
SEC22B	3551,44889881586	3860,53533735774	4209,52653257528	3498,73680531396	3359,01286726458	3346,28044010786	3061,28279763095	3610,49090808266	3306,86336131213	1302,47686506808	1530,84789581812
NBPF8	5747,64174520816	5388,5609278324	3717,41758563915	2921,91996411958	2992,73420328671	3131,65329023681	5893,79048422918	4428,15810819945	5212,71442764212	59,4609003618034	67,0186866832818
PFN1P2	108,321258613476	38,3087693527817	129,307906477211	19,9887024176272	36,2528370490036	17,9737022059506	69,0855533316641	92,332617475354	90,6338062654707	11,3258857832007	0
RNVU1-19	0	0	0	0	0	0	0	0	0	0	10,5818978973603
PPIAL4A	23,9795152655786	14,2113176631287	20,6892650363538	22,1303491052301	12,5009782927599	14,2732341047255	16,9882508192617	29,5083622859379	29,646572142911	0	3,52729929912009
LINC00623	830,187356091065	908,906447063578	336,939459163477	794,550921100682	628,799208125821	659,740598618423	855,07529123617	494,978980280248	887,703074450592	152,899458073209	211,637957947206
RNVU1-4	0	0	0	0	0	0,528638300175018	11,3255005461744	13,3263571613913	33,8817967347554	0	0
FCGR1B	0	6,79671714323546	0	5,71105783360778	3,75029348782796	2,11455320070007	314,848915183649	98,9957960560496	355,758865714932	2,83147144580016	0
FAM72B	291,061702533919	365,169075604741	332,506045227115	205,59808200988	191,890016793864	212,512596670357	10,192950491557	8,56694388946583	43,1992908368131	73,6182575908043	0
SRGAP2C	1661,20159201887	1812,25194373724	3463,23518662109	1946,04295680185	2300,18000586782	2032,08562587277	303,523414637475	654,895266216944	481,121513633527	62,2923718076036	24,6910950938407
SRGAP2-AS1	0	0,617883376657769	1,47780464545385	0	0	0	0	0	0	0	0
EMBP1	338,193853228332	439,315080803674	319,205803418031	539,694965275935	727,556936638624	694,630726429974	204,991559885757	484,508271082012	166,86784891867	59,4609003618034	21,1637957947206
RNVU1-18	1721,56382010119	218,73071533685	1262,78406954031	448,31803993821	643,800382077133	1029,25877044076	1209,56345833143	842,416149130807	1580,58581767634	0	0
FAM72C	362,173368493911	332,42125664188	390,879328722542	217,020197677095	210,016435318366	240,001788279458	10,192950491557	5,71129592631056	17,7879432857466	22,6517715664013	0
SRGAP2D	521,76117698552	523,965103405788	908,110954631388	600,374954758017	638,174941845391	588,90306639497	14,7231507100268	144,686163466534	30,4936170612799	11,3258857832007	3,52729929912009
PPIAL4E	4,13439918372044	10,5040174031821	1,47780464545385	9,28046897961264	5,00039131710395	6,34365960210022	1,13255005461744	16,1820051245466	5,08226951021331	0	0
RNVU1-15	0	0	0	4,28329337520583	0,625048914637994	0	45,3020021846978	39,0271888297888	23,7172577143288	0	0
NBPF15	3875,58579481954	3803,69006670522	3346,48861963023	3232,458733822	3431,51854136258	3536,0615898707	4008,09464329114	4179,71673540494	4375,83404829366	65,1238432534038	201,056060049845
PPIAL4F	4,13439918372044	8,03248389655099	1,47780464545385	9,28046897961264	4,37534240246595	6,34365960210022	1,13255005461744	15,2301224701615	5,08226951021331	0	0
SRGAP2B	1773,65724981607	2022,33229180088	3909,53218954815	2268,00384217149	2453,94203886876	2234,02545653963	326,174415729824	610,156781460844	476,886289041682	8,49441433740049	3,52729929912009
FAM72D	347,289531432517	305,234388068938	370,190063686188	211,309139843488	190,639918964588	233,129490377183	10,192950491557	5,71129592631056	23,7172577143288	11,3258857832007	3,52729929912009
PPIAL4D	3,30751934697635	8,03248389655099	1,47780464545385	9,99435120881361	3,75029348782796	6,34365960210022	1,13255005461744	11,4225918526211	4,23522459184443	0	0
RNVU1-14	0	0	0	0	0	0	0	0	0	0	17,6364964956005
NBPF20	2227,61428018857	2203,3721211616	1992,81956439451	1882,50743840296	1838,89390686498	2087,06400909097	3373,86661270537	2678,59778943965	3016,3269543116	36,8091287954021	45,8548908885612
NBPF25P	1729,83261846863	1637,39094814309	1551,69487772654	1357,09011771105	1473,86534071639	1609,17498573276	2266,23265928951	2025,60628853148	2742,73144567845	2,83147144580016	14,1091971964804
GPR89A	1189,88008507474	1345,74999436062	1062,54154008131	1145,06709563836	1179,46730192189	1187,85026049327	822,231339652265	963,305246237714	706,43546191965	283,147144580016	437,385113090892
PDZK1	12,4031975511613	34,601469092835	33,2506045227115	20,7025846468282	28,1272011587097	15,8591490052505	9,06040043693955	21,8933010508571	27,9524823061732	5,66294289160033	0
CD160	0	1,85365012997331	0	5,71105783360778	1,25009782927599	4,75774470157516	2,26510010923489	0	0	11,3258857832007	21,1637957947206
RNF115	1789,36796671421	2126,75458245604	870,426936172315	2022,42835532635	1818,26729268192	2003,53915766332	1621,81167821218	1780,97244635451	1610,23238981925	1050,47590639186	984,116504454506
POLR3C	678,041466130153	978,109385249248	478,069802804319	987,299122984944	940,69861653018	944,676642412757	685,192783043554	778,640011287006	822,480615736187	1724,3661104923	1855,35943133717
NUDT17	108,321258613476	149,52777715118	127,091199509031	109,223981067749	155,63717974486	148,54736234918	49,8322024031675	178,002056370012	164,326714163564	39,6406002412023	45,8548908885612
PIAS3	1142,74793438033	1049,78385694155	1572,38414276289	1010,85723654858	1106,96162782389	1111,72634526806	874,328642164667	1138,45165464457	940,219859389462	3678,08140809441	3396,78922505265
MIR6736	0	0	1,47780464545385	1,42776445840194	0	0	0	0	0	0	0
ANKRD35	0	2,47153350663107	0,738902322726923	8,56658675041166	2,50019565855197	1,05727660035004	33,9765016385233	39,9790714841739	86,3985816736263	529,485160364631	1400,33782175068
ITGA10	6,61503869395271	3,08941688328884	19,9503627136269	6,42494006280875	6,25048914637993	8,98685110297531	168,749958137999	98,0439134016645	127,056737755333	130,247686506808	67,0186866832818
PEX11B	1375,10116850542	1654,6916826895	985,695698517715	1519,14138373967	1423,23637863071	1388,2041762596	1489,30332182194	1157,48930773227	1358,66004906369	2933,40441784897	2832,42133719344
RBM8A	4735,5408250334	5133,9929766494	3138,85706694397	4090,54517332157	4195,32831505021	4231,74959290102	2929,90699129533	2853,74419784651	2278,5508304123	4889,95118689688	3470,86251033417
GNRHR2	70,2847861232475	59,3168041591458	82,0181578226884	45,6884626688622	28,1272011587097	22,7314469075258	60,0251528947245	73,2949643876521	55,9049646123464	0	3,52729929912009
LIX1L	76,8998248172002	85,8857893554298	97,5351065999538	32,1247003140437	31,2524457318997	25,9032767085759	895,847093202398	1102,28011377794	907,185107573076	427,552188315825	292,765841826968
ANKRD34A	60,3622280823185	37,0730025994661	113,052055377219	47,8301093564651	36,2528370490036	43,8769789145265	48,6996523485501	79,9581429683478	62,6813239592975	36,8091287954021	45,8548908885612
POLR3GL	447,341991678552	618,501260034426	379,056891558911	363,366054663295	471,286881637047	486,347236161017	624,035080094212	569,225827322285	902,949882981231	1543,15193796109	1820,08643834597
TXNIP	55642,3979741832	56754,441796146	143173,408563182	28990,0434456223	33840,7732874156	29721,1025124399	21757,4190992557	20964,2635801773	30534,2752173616	34804,4470117756	71244,3912436277
RNVU1-6	0	0	0	0	0	0	0	0	0	11,3258857832007	0
NBPF10	2697,28202745922	2544,44374507669	2442,81107893521	2283,70925121391	2448,31659863702	2587,15584105654	4526,80256830592	3863,69169414909	4155,60236951775	33,977657349602	21,1637957947206
NUDT4P2	647,446912170621	704,387049389856	566,73808153155	715,309993659374	693,179246333535	681,943407225773	176,677808520321	247,489490140124	254,113475510666	0	0
HYDIN2	370,442166861352	284,226353262574	140,391441318115	179,898321758645	180,014087415742	226,257192474908	578,733077909514	392,175653606658	368,464539490465	45,3035431328026	10,5818978973603
NBPF12	4079,82511449533	3466,94362642674	2907,58063993044	3329,54671699333	3382,76472602082	3910,33750639461	4414,6801128988	4393,89033264159	4013,29882323178	396,406002412023	409,166718697931
NBPF13P	6,61503869395271	3,70730025994661	13,3002418090846	18,5609379592253	25,0019565855197	21,6741703071757	22,6510010923489	5,71129592631056	5,9293144285822	0	0
RNVU1-8	0	0	0	0	0	0	0	0	5,08226951021331	0	0
PRKAB2	1299,02822352496	1228,35215279564	1469,67671990385	906,630431085234	883,194116383485	799,301109864627	652,348831459648	618,72372535031	615,801655654179	662,564318317238	634,913873841617
PDIA3P1	3622,56056477585	3950,74631034977	4603,36147058873	3056,12982320936	3227,12754627596	3669,80707981498	7011,6173881366	8876,30575214099	5998,77211188844	283,147144580016	236,329053041046
FMO5	182,740443920444	171,77157871086	111,574250731765	114,221156672156	114,383951378753	91,9830642304532	69,0855533316641	124,696627724447	143,150591204342	1582,79253820229	2208,08936124918
CHD1L	28,9407942860431	45,7233698726749	42,8563347181615	24,985878022034	23,7518587562438	19,5596171064757	11,3255005461744	19,0376530877019	25,4113475510666	1104,27386386206	797,169641601141
LINC00624	47,1321506944131	46,9591366259904	18,4725580681731	8,56658675041166	15,0011739513118	5,28638300175018	12,4580506007919	7,61506123508074	6,77635934695108	0	0
BCL9	3043,74467905499	2326,94879649316	3440,32921461655	2866,2371502419	3093,99212745807	3494,82780245704	1251,46781035228	1341,2026600286	1295,97872510439	203,865944097612	183,419563554245
ACP6	1762,08093210165	1439,05038423594	2082,9656477672	801,689743392691	741,933061675298	740,093620245025	1660,31838006917	771,97683270631	1581,43286259471	1104,27386386206	1555,53899091196
GJA5	19,018236245114	4,32518363660438	1,47780464545385	1,42776445840194	0	1,05727660035004	345,42776665832	331,255163726012	262,583924694354	0	0
GJA8	0	0	1,47780464545385	0	0	0	0	0	0	0	0
GPR89B	1231,22407691195	1348,83941124391	1059,58593079041	1141,49768449235	1204,46925850741	1208,99579250027	781,459537686036	917,614878827229	751,328842593201	184,045643977011	299,820440425208
PDZK1P1	13,2300773879054	26,5689851962841	25,1226789727154	18,5609379592253	23,1268098416058	16,9164256056006	9,06040043693955	30,460244940323	24,5643026326977	0	0
RNVU1-7	1721,56382010119	217,494948583535	1264,26187418576	445,462511021406	642,550284247857	1022,91511083866	1166,52655625597	745,324118383528	1559,40969471712	0	0
NBPF11	3327,36446305821	3358,81403551163	2773,10041719414	2939,7670198496	2942,73029011567	3391,74333392292	3934,478889741	3089,81109613401	3693,11584408834	113,258857832007	215,165257246326
LINC01138	131,47389404231	161,885444684335	154,430585449927	167,762323862228	166,263011293706	175,507915658106	70,2181033862815	154,204990010385	90,6338062654707	167,05681530221	95,2370810762425
MIR5087	0	0	0	0	0	1,05727660035004	0	0	0	0	0
RNVU1-1	0	4,32518363660438	5,17231625908846	1,42776445840194	1,25009782927599	2,64319150087509	0	0	3,38817967347554	0	0
RNVU1-3	0	0	0	0	0	0	37,3741518023757	0	4,23522459184443	0	0
PPIAL4G	186,04796326742	119,869375071607	42,8563347181615	110,651745526151	80,6313099883012	88,282596129228	105,327155079422	69,4874337701118	52,5167849388709	0	0
NBPF14	3054,49411693266	2601,90689910586	2722,11615692598	2337,96430063318	2643,33186000407	2726,18771400257	4634,39482349458	4537,62461345374	4276,7297928445	22,6517715664013	42,3275915894411
PDE4DIP	2837,85159970571	2873,77558483528	4318,88407633886	3248,87802509362	3141,49584497056	3399,14427012537	1405,49461778025	2751,8927538273	1735,59503773785	730,519633016442	776,005845806421
NBPF9	4532,95526503109	4033,54268282191	3332,44947549842	3232,458733822	3470,89662298478	3887,07742118691	4698,95017660778	4630,90911358348	4624,01820937574	25,4832430122015	95,2370810762425
PPIAL4C	183,567323757188	119,251491694949	42,1174323954346	107,796216609347	79,3812121590252	88,811234429403	97,3993046971002	70,4393164244969	51,669740020502	0	0
LINC00869	1026,15787739941	1164,09228162324	585,210639599723	1029,4181745078	903,195681651901	986,967706426759	928,691044786304	1161,29683834981	1170,6160771858	226,517715664013	359,78452851025
FCGR1A	0	4,94306701326215	0	1,42776445840194	3,12524457318997	2,64319150087509	335,234816166763	93,2845001297391	227,008038122861	16,988828674801	7,05459859824019
BOLA1	935,201095357564	1036,19042265508	617,722341799707	593,950014695209	604,42230045494	550,312470482194	739,555185665191	428,347194473292	733,540899307454	540,811046147831	1075,82628623163
SV2A	1579,34048818121	1530,49712398129	1924,84055070363	1447,03927859037	1525,74440063134	1800,01341209594	536,828725888669	494,027097625863	479,427423796789	5,66294289160033	0
SF3B4	2168,078931943	1974,75527179823	2105,132717449	2687,76659294166	2817,72050718807	3079,84673681966	3044,29454681169	2901,33833056576	2714,77896337228	2961,71913230697	2412,67272059814
MTMR11	889,722704336639	790,890722121944	1926,31835534909	519,706262858308	513,790207832431	503,263661766617	108,724805243275	121,840979761292	91,4808511838396	277,484201688416	14,1091971964804
OTUD7B	927,759176826867	890,987829140502	1828,78324874913	1184,33061824441	1354,48099802053	1168,29064338679	1207,2983582222	1825,71093111061	1050,33569877742	308,630387592218	388,00292290321
VPS45	1977,06968965512	1942,62533621202	1059,58593079041	1752,58087268839	1688,25711843722	1875,08005072079	1636,53482892221	1806,67327802291	1986,32033357504	860,76731952325	1569,64818810844
PLEKHO1	689,61778384457	680,289597700203	520,926137522481	786,698216579471	681,928365870051	672,956556122798	392,994868952253	688,211159120422	398,958156551745	297,304501809017	112,873577571843
ANP32E	4036,0004831479	5163,65137872897	4162,23678392076	3527,292094482	3342,13654656935	3768,13380364753	1639,93247908606	1807,62516067729	1797,42931677877	2452,05427206294	2931,1857175688
CA14	52,9203095516217	100,097107018559	140,391441318115	52,113402731671	42,5033261953836	44,4056172147015	48,6996523485501	59,0167245718757	62,6813239592975	0	0
APH1A	8343,21755274785	9495,01384909993	8469,29842309599	9206,22522777573	8805,06406050541	9299,80497667892	7466,90251009281	6929,70572392347	7232,91655795191	1744,1864106129	1791,86804395301
C1orf54	95,9180610623143	84,0321392254565	48,7675532999769	37,8357581476515	25,6270055001577	40,7051491134764	160,822107755677	144,686163466534	144,844681041079	99,1015006030057	151,673869862164
CIART	378,710965228793	417,689162620652	492,108946936131	319,105356452834	330,025826928861	280,17829909276	287,667713872831	79,9581429683478	326,95933849039	311,461859038018	1283,93694487971
MRPS21	5031,56380658778	5477,53613407112	2834,42930998048	3761,44546565992	3744,04299868158	3504,3432918602	3448,61491631012	3038,40943279722	3549,11820796563	4496,37665593066	4761,85405381213
PRPF3	727,654256334798	685,232664713466	1899,71787173092	793,12315664228	793,812121590252	769,168726754651	2767,95233348503	1692,44735949669	2982,44515757684	1138,25152121167	620,804676645137
RPRD2	2117,63926190161	2002,56002374783	2278,0358609671	2235,16525962824	2528,32285971068	2517,37558543344	2292,28131054571	2387,32169719781	2274,31560582046	1421,39866579168	1135,79037431667
TARS2	974,064447684537	980,580918755879	1190,37164191307	977,304771776131	1045,08178527473	928,288855107332	1225,41915909607	1010,89937895697	1058,80614796111	637,081075305037	673,714166131938
ECM1	3644,0594405312	3259,95269524639	1080,27519582676	371,932641413706	346,277098709448	425,55383164089	257,08886239816	156,108755319155	1095,22907945097	407,731888195224	165,783067058644
FALEC	11,5763177144172	6,79671714323546	2,95560929090769	0	0,625048914637994	1,05727660035004	0	1,90376530877019	1,69408983673777	0	3,52729929912009
ADAMTSL4	46,305270857669	18,5365012997331	73,1513299499653	35,6941114600486	35,0027392197276	37,0046810122513	261,61906261663	187,520882913863	303,242080776061	16,988828674801	0
MIR4257	0	0	0	0	1,25009782927599	2,11455320070007	0	0	0	0	0
ADAMTSL4-AS1	0	1,23576675331554	2,21670696818077	0	2,50019565855197	0	60,0251528947245	30,460244940323	51,669740020502	19,8203001206011	3,52729929912009
MCL1	12174,1518363832	11859,0356481926	11841,6486240217	12669,9818038588	13734,8248502553	13162,5650360578	10050,2491846752	13198,8048857037	12322,8094724305	13871,378612975	5897,6444281288
ENSA	9791,9110267235	12399,6836027681	6056,04343706986	11299,327923793	10167,0456455016	10209,06285298	8558,68076274403	9342,72825278968	8057,09126352483	5000,37857328309	5167,49347321094
GOLPH3L	1554,53409307889	1607,73254606351	1961,78566683998	1365,65670446146	1308,85242725196	1433,13843177447	1424,74796870874	1545,85743072139	1362,89527365554	3004,19120399397	4557,27069446316
HORMAD1	0	0	0	2,85552891680389	0	0,528638300175018	0	0	0	0	211,637957947206
CTSS	1410,65700148542	1659,63474970277	2188,62867991715	2277,9981933803	2245,17570137967	2058,51754088152	577,600527854897	379,801179099652	534,485343490766	6489,73255377398	12109,2184938793
CTSK	94,2643013888261	38,3087693527817	138,174734349935	67,1049295448914	79,3812121590252	82,4675748273028	442,827071355421	523,535459911801	700,506147491068	93,4385577114054	1019,38949744571
ARNT	1466,88483038401	1438,43250085929	2563,25215753969	1462,03080540359	1594,49978124152	1515,60600660178	1822,27303787947	1946,60002821751	1804,20567612573	903,239391210252	1149,89957151315
SETDB1	1177,47688752358	984,288219015826	1422,38697124933	1266,42707460252	1340,7299218985	1224,85494150552	936,618895168626	929,03747067985	1099,46430404281	750,339933137043	698,405261225779
CERS2	3699,46038959305	3644,89403890418	4287,85017878433	4579,55450032424	4773,49856109036	4950,16904283887	3211,91195489507	5608,49259963697	3576,22364535343	4487,88224159326	5389,7133290555
ANXA9	340,674492738565	300,291321055676	220,93179449535	396,204637206539	454,410560941821	445,64208704754	1403,22951767101	1461,13987448112	1535,69243700279	42,4720716870025	0
BNIPL	66,1503869395271	82,1784890954832	155,908390095381	42,1190515228573	43,1283751100216	53,3924683176768	277,474763381274	482,604505773242	503,991726429487	529,485160364631	1156,95417011139
C1orf56	321,65625649345	470,82713301322	234,970938627161	359,082761288089	353,152636770466	386,434597427938	619,504879875742	536,861817073192	599,707802205171	229,349187109813	395,05752150145
CDC42SE1	4003,75216951488	3715,95062721982	3486,14115862562	3824,26710182961	4058,44260274449	3794,56571865628	2719,25268113648	3740,89883173341	2918,06974378081	2137,76094157912	1164,00876870963
MLLT11	746,672492579912	606,761475877929	688,656964781492	1076,53440163507	1051,33227442111	1204,23804779869	58,8926028401071	98,9957960560496	66,9165485511419	121,753272169407	208,110658648086
GABPB2	237,314513145553	262,600435079552	183,986678359004	189,178790738258	240,643832135627	254,803660684359	1006,83699855491	463,56685268554	891,938299042436	39,6406002412023	215,165257246326
SEMA6C	76,0729449804562	63,6419877957502	125,613394863577	78,5270452121069	80,0062610736632	54,9783832182019	216,317060431932	173,242643098087	155,856264979875	53,7979574702031	49,3821901876813
TNFAIP8L2	0	0	0	0	5,00039131710395	1,58591490052505	22,6510010923489	45,6903674104844	18,6349882041155	8,49441433740049	0
SCNM1	999,697722623603	1005,29625382219	902,9386383723	901,633255480828	971,95106226208	804,058854566203	685,192783043554	606,349250843304	926,66714069556	189,708586868611	183,419563554245
LYSMD1	449,822631188784	403,477844957523	549,004425786104	286,26677390959	275,021522440717	252,689107483659	765,603836921392	396,935066878584	525,167849388709	33,977657349602	38,800292290321
TMOD4	0	19,1543846763908	39,1618231045269	7,85270452121069	14,3761250366738	9,51548940315033	43,0369020754629	15,2301224701615	44,046335755182	5,66294289160033	0
VPS72	1663,68223152911	1956,83665387515	1980,99712723088	1858,23544261013	1773,88881974263	1703,80124146408	1446,26641974648	1204,13155779714	1239,22671557368	1854,61379699911	1862,41402993541
PIP5K1A	2133,34997879975	2102,03924738973	3697,46722292552	2315,12006929875	2382,06141368539	2078,60579628817	1547,06337460743	1944,69626290874	1792,34704726856	501,170445906629	825,388035994102
PSMD4	4141,84110225114	3879,07183865747	3046,4942766031	4343,97336468791	4135,9486681596	4330,07631673357	3501,84476887714	3322,07046380397	3574,52955551669	5014,53593051209	5774,18895265959
ZNF687	2061,41143300301	1492,18835462851	2674,82640827146	2032,42270653517	2138,29233697658	2242,48366934243	1901,55154170269	1484,93694084074	1106,24066338976	31,1461859038018	70,5459859824019
PI4KB	3937,60178257535	4081,73758620122	6053,82673010168	4046,99835734031	3988,43712430504	4012,36469832839	5534,77211691545	5005,9508794112	4904,39007735584	2378,43601447214	1746,01315306445
RFX5	2733,66474027596	2609,32149962576	2933,44222122588	3224,60602930079	3291,50758448367	3085,13311982141	1928,73274301351	1915,18790062281	1430,65886712505	2607,78520158195	1149,89957151315
SELENBP1	6452,14336611412	5518,93432030719	3549,68675838014	3628,66337102854	4139,69896164743	3629,1019307015	28680,6975831322	16847,3710999618	23096,3737891644	9935,63330331278	6620,74078444842
PSMB4	7890,08740221209	8311,14929942365	5735,35982900637	8001,19202488449	7543,71535076594	7340,14279793013	6813,42112857854	6536,57818766243	6839,88771582875	3731,87936556462	3502,60820402625
POGZ	2143,27253684068	1684,96796814574	3361,26666608477	2176,62691683376	2392,0621963196	2508,91737263064	4948,11118862361	3443,91144356527	5176,29149615226	654,069903979838	917,097817771224
CGN	413,439918372044	320,063589108724	601,466490699715	711,026700284168	850,691572822309	639,652343211772	904,907493639338	1918,04354858596	1395,93002547192	1373,26365121308	1202,80906099995
TUFT1	631,736195272484	654,338495880577	1178,54920474944	595,377779153611	529,416430698381	510,135959668892	301,25831452824	668,221623378335	435,381088041607	690,87903277524	1333,3191350674
MIR554	0	0	0	0	0	0	0	0	4,23522459184443	0	0
SNX27	843,41743347897	845,264459267828	1550,21707308108	1117,22568869952	1148,21485618999	1147,14511137979	1383,97616674252	1085,14622599901	1323,93120741057	1132,58857832007	1696,63096287677
CELF3	0	1,23576675331554	5,17231625908846	3,56941114600486	0,625048914637994	1,58591490052505	22,6510010923489	27,6045969771677	30,4936170612799	0	10,5818978973603
RIIAD1	0	0	0	0	0	0	4,53020021846978	4,75941327192546	2,54113475510665	305,798916146418	518,512996970654
MRPL9	1021,19659837895	1088,71050967099	752,941466858734	696,749055700149	766,30996934618	853,222216482479	943,414195496331	973,77595543595	932,596455124142	1817,80466820371	1999,97870260109
OAZ3	57,0547087353421	69,2029381856701	55,4176742045192	42,1190515228573	37,5029348782796	52,8638300175018	81,543603932456	100,89956136482	97,4101656124218	73,6182575908043	81,1278838797622
TDRKH	735,096174865495	695,736682116648	929,539121990469	621,791421634047	646,300577735685	649,696470915097	485,863973430884	680,596097885341	585,3080385929	308,630387592218	366,83912710849
LINGO4	1,65375967348818	1,23576675331554	19,2114603909	2,14164668760292	1,25009782927599	0,528638300175018	96,2667546424828	43,7866021017143	337,123877510816	0	0
RORC	701,194101558987	890,369945763845	1884,93982527638	177,756675071042	231,893147330696	157,534213452155	4664,97367496925	2585,31328930991	4617,24185002879	501,170445906629	1167,53606800875
C2CD4D	4,96127902046453	11,7397841564976	8,86682787272307	4,28329337520583	8,12563589029392	10,5727660035004	33,9765016385233	31,4121275947081	60,1401892041908	25,4832430122015	3,52729929912009
THEM5	8,26879836744089	12,3576675331554	25,1226789727154	13,5637623548185	6,25048914637993	5,8150213019252	1,13255005461744	10,470709198236	15,2468085306399	39,6406002412023	3,52729929912009
THEM4	907,087180908265	1059,66999096807	343,589580068019	509,711911649494	590,046175418266	733,22132234275	1147,27320532747	975,67972074472	1484,02269698229	387,911588074622	613,750078046896
S100A10	8632,62549560828	7135,93511702057	6326,48168718791	6312,14667059499	6590,515755943	6073,52543071078	1100,83865308816	1421,16080299694	1557,71560488038	24747,0604362934	14532,4731123748
S100A11	9729,06815913095	9199,66559505752	7369,81176687833	8938,51939182537	9882,02334042668	9942,62914969174	3043,16199675707	4912,66637928146	3376,32104461838	70891,5505884987	44898,9927784997
TCHHL1	0	0	0	0	0	0	0	3,80753061754037	0	0	0
TCHH	0	0	0	0	0	0	20,385900983114	0	0	16,988828674801	38,800292290321
FLG-AS1	22,3257555920904	59,3168041591458	24,3837766499884	40,6912870644554	34,3776903050896	70,3088939232774	123,447955953301	65,6799031525714	134,680142020653	31,1461859038018	77,6005845806421
HRNR	0	12,3576675331554	7,38902322726923	12,8498801256175	41,8782772807456	34,8901278115512	192,533509284966	303,650566748845	79,6222223266752	0	0
FLG	17,3644765716259	61,1704542891191	8,12792554999615	97,0879831713322	23,7518587562438	81,9389365271278	11,3255005461744	128,504158341988	76,2340426531997	2,83147144580016	21,1637957947206
FLG2	0	0	0	0	0	1,05727660035004	0	0	0	0	0
CRNN	0	0	0	0	0	0	0	0	0	2,83147144580016	3,52729929912009
LCE2C	0	0	0	0	0	4,22910640140014	0	0	0	0	0
LCE1E	0	0	0	8,56658675041166	0	0	0	0	0	0	0
IVL	25,6332749390667	33,3657023395195	26,6004836181692	0	10,0007826342079	6,34365960210022	0	0	0	62,2923718076036	7,05459859824019
SPRR4	0	0	0	0	0	0	0	0	0	14,1573572290008	0
SPRR1A	0	0	0	0	0	0	0	0	0	12251,7769459773	1026,44409604395
SPRR3	0	0	0	0	0	0	0	0	0	16878,4012884148	1548,48439231372
SPRR1B	0	0	0	0	0	0	0	0	0	3293,00129146559	306,875039023448
SPRR2D	0	0	0	0,713882229200972	0,625048914637994	3,17182980105011	0	0	0,847044918368885	1163,73476422387	3,52729929912009
SPRR2A	0	0	0	0,713882229200972	0,625048914637994	4,75774470157516	0	0	0,847044918368885	3720,55347978142	42,3275915894411
SPRR2B	0	0	0	0,713882229200972	0,625048914637994	4,75774470157516	0	0	0,847044918368885	0	0
SPRR2E	0	0	0	0,713882229200972	0,625048914637994	11,1014043036754	0	9,51882654385093	0,847044918368885	220,854772772413	3,52729929912009
SPRR2F	0	0	0	0,713882229200972	0,625048914637994	3,17182980105011	0	0	0,847044918368885	39,6406002412023	0
SPRR2C	0	0	0	0	0	0,528638300175018	0	0	0	523,82221747303	49,3821901876813
SPRR2G	0	0	0	0,713882229200972	0,625048914637994	5,28638300175018	0	0	1,69408983673777	22,6517715664013	0
PRR9	0	0	0	0	0	0	24,9161012015838	0	0	0	0
PGLYRP3	0	0	0	0,713882229200972	0	0,528638300175018	0	0	0	90,6070862656052	28,2183943929608
PGLYRP4	0	0	0	0	0,625048914637994	0,528638300175018	0	0,951882654385093	0	294,473030363217	0
S100A9	0,826879836744089	0	2,95560929090769	0	1,25009782927599	1,05727660035004	20,385900983114	77,1024950051925	115,198108898168	31653,0192926	8222,13466624894
S100A12	0	0	0	0	0	0	0	0	13,5527186939022	48,1350145786028	0
S100A8	0	0	0	0	0,625048914637994	0,528638300175018	9,06040043693955	38,0753061754037	67,7635934695108	18546,1379699911	1326,26453646916
S100A7A	0	0	0	0	0,625048914637994	1,58591490052505	0	0	0,847044918368885	0	0
S100A6	55913,6145606353	50360,5846144914	21792,4462041851	42776,5370559514	43830,30504116	37693,4967173793	13338,0419932296	24809,8695038931	14710,6290973124	79071,6715954154	90863,2299453336
S100A5	201,758680165558	244,063933779819	33,2506045227115	185,609379592253	223,142462525764	207,226213668607	67,9530032770466	220,836775817341	121,974468245119	8,49441433740049	35,2729929912009
S100A4	2693,1476282755	2524,67147702364	1048,5023959495	3593,68314179769	2857,09858881027	2416,40567010001	1101,97120314277	1305,03111916196	1720,34822920721	4632,28728532907	2973,51330915824
S100A3	0	6,17883376657769	0	2,85552891680389	3,75029348782796	2,11455320070007	0	8,56694388946583	15,2468085306399	56,6294289160033	24,6910950938407
S100A2	415,920557882277	263,218318456209	140,391441318115	461,167920063828	515,665354576345	325,641192907811	180,075458684174	553,043822197739	200,749645653426	77587,9805578161	9689,4911746829
S100A16	9569,48035063934	7607,38013341045	7874,48205330082	8825,72599961162	9100,08714821455	8378,91705777404	1639,93247908606	2393,03299312412	1916,01560535042	36353,2618926283	13798,7948581578
S100A14	14282,6954200806	14424,4874280756	18366,8950360231	11837,5951246105	12107,8225254526	11746,8716681891	5471,34931385687	4154,96778639093	4564,72506508992	13491,9614392378	5587,24208980623
S100A13	3815,22356673723	4176,89162620652	1601,94023567197	2904,07290838955	2992,73420328671	3094,11997092438	3536,95382057028	3873,21052069294	3810,00804282324	3488,3728212258	2437,36381569198
S100A1	1592,57056556911	1363,6686122837	370,928966008915	1140,06992003395	1155,71544316565	1296,74975032932	1404,36206772563	1279,33028749356	1212,12127818587	0	17,6364964956005
CHTOP	2587,30700917225	2503,04555884062	3081,22268577127	2489,30733322379	2496,44536506415	2554,90890474586	4037,54094471119	3188,80689219006	4061,5803835788	3669,58699375701	2271,58074863334
SNAPIN	2507,92654484482	2859,56426717215	990,129112454076	1875,36861611095	1670,75574882736	1594,37311332785	1280,91411177233	1180,33449143751	1213,81536802261	3015,51708977717	2433,83651639286
ILF2	9361,10663177983	9270,72218337316	5606,79082485189	9793,03642017893	9260,72471927651	9517,07531805085	4778,228680431	6393,79578950467	5192,38534960127	7871,49061932446	7269,76385548651
NPR1	0	3,70730025994661	0	42,8329337520583	40,0031305368316	37,5333193124263	678,397482715849	604,445485534534	876,691490511796	36,8091287954021	3,52729929912009
INTS3	3015,63076460569	1925,94248504226	4779,22022339774	2963,32513341323	2951,48097492061	3039,14158770618	4848,44678381728	3823,71262266492	4944,20118851918	0	3,52729929912009
SLC27A3	325,790655677171	334,274906771853	479,547607449773	278,414069388379	340,651658477706	310,839320502911	926,425944677069	538,765582381962	959,701892511947	0	0
GATAD2B	1574,37920916074	1355,01824501049	2495,27314384882	1867,51591158974	1996,40623335375	2006,71098746437	2063,50619951298	1521,10848170738	1599,22080588045	2,83147144580016	3,52729929912009
DENND4B	1322,1808589538	948,450983169675	3090,82841596672	1100,8063974279	1250,09782927599	1201,06621799764	1703,35528214464	1504,92647658283	2004,10827686078	818,295247836247	465,603507483852
CRTC2	1140,2672948701	1131,96234603703	2123,60527551718	1403,49246260911	1418,23598731361	1326,8821334393	2544,8399727254	1803,81763005975	2684,285346311	560,631346268432	465,603507483852
SLC39A1	52,0934297148776	66,731404679039	56,895478849973	39,2635226060535	26,2520544147957	35,4187661117262	53,2298525670199	45,6903674104844	31,3406619796487	3457,226635322	2567,87388975943
CREB3L4	763,210089314794	768,646920562264	656,884164904234	563,253078839567	534,416822015484	490,576342562417	979,655797244089	420,732133238211	929,208275450667	2013,17619796392	5128,69318092062
JTB	848,378712499435	911,377980570209	554,915644367919	744,579165056614	793,187072675614	742,208173445725	703,313583917433	745,324118383528	975,795745960956	11954,4724441683	14225,5980733513
RAB13	1581,82112769144	1582,39932762055	1077,31958653585	1579,82137322175	1516,36866691177	1600,71677292995	1829,06833820717	1112,75082297617	1390,00071104334	2517,17811531635	2476,16410798231
RPS27	34387,4517706764	38708,5398974792	26114,2858898149	28560,2863436433	27128,3729931182	26216,2305822795	20233,0067257406	27633,1534567992	23677,4466031654	12382,0246324841	16726,4532764275
NUP210L	2,48063951023227	19,1543846763908	30,2949952318038	12,8498801256175	13,7510761220359	7,92957450262527	9,06040043693955	0	0	0	0
TPM3	11482,8802928652	10156,7669455004	7999,35654584167	11649,1302161015	12460,3501133084	11783,8763492013	5866,60928291836	8898,19905319185	5303,34823390759	14055,424256952	7640,13028189412
C1orf189	7,4419185306968	1,23576675331554	0	1,42776445840194	0	2,11455320070007	0	1,90376530877019	0	127,416215061007	204,583359348965
C1orf43	8333,29499470693	9896,63804392748	7163,65801883752	7276,60156224551	6614,26761469925	6886,57113637996	5147,43999823628	5244,87342566186	4712,11088088611	8233,91896438688	8028,13320479733
UBAP2L	3311,65374616008	3144,40850381138	6433,62252398332	5078,55817853571	5775,45197125506	5682,33308858127	4677,43172557004	4514,77942974849	4024,31040717057	2820,14556001696	1664,88526918468
HAX1	2612,11340427458	3392,17973785115	2089,61576867174	2370,08900094723	2589,57765334521	2253,5850736461	2411,19906628054	2641,47436591863	2702,07328959674	4068,82446761484	4236,28645824323
AQP10	0	0	0	0	0	0	0	3,80753061754037	0	0	0
ATP8B2	915,355979275706	948,450983169675	1169,68237687672	1155,77532907637	1136,33892681187	1168,81928168697	1440,60366947339	3680,93022450715	1626,32624326826	53,7979574702031	148,146570563044
IL6R	200,104920492069	98,2434568885852	900,721931404119	238,436664553125	223,767511440402	197,710724265457	122,315405898684	183,713352296323	170,256028592146	789,980533378246	571,422486457455
SHE	949,258052582214	847,118109397801	601,466490699715	1694,75641212311	1818,26729268192	1912,08473173304	577,600527854897	3894,15193908941	863,138771817894	87,7756148198051	81,1278838797622
TDRD10	12,4031975511613	26,5689851962841	9,60573019545	41,4051692936564	38,1279837929176	32,7755746108511	198,196259558053	529,246755838112	206,678960082008	5,66294289160033	31,7456936920808
UBE2Q1	1937,3794574914	1882,07276529956	2149,46685681262	2130,9384541649	2403,93812569772	2365,65639328321	2262,83500912565	3501,02440282837	2286,17423467762	1339,28599386348	1382,70132525508
UBE2Q1-AS1	0	0	12,5613394863577	2,85552891680389	0	1,58591490052505	0	3,80753061754037	2,54113475510665	0	0
CHRNB2	0	1,23576675331554	0,738902322726923	2,85552891680389	6,25048914637993	2,64319150087509	12,4580506007919	4,75941327192546	3,38817967347554	0	0
ADAR	6227,23205051973	5706,77086681115	10455,467866586	8394,54113317423	9355,73215430149	9364,29884930027	7753,43767391102	8931,51494609532	6579,8449258895	4657,77052834127	3460,28061243681
KCNN3	5,78815885720862	7,41460051989322	18,4725580681731	16,4192912716224	6,87553806101793	14,8018724049005	248,02846196122	109,466505254286	207,526005000377	25,4832430122015	419,748616595291
PMVK	1084,86634580824	1249,36018760201	674,61782064968	1082,95934169787	1054,4575189943	991,196812828159	2782,67548419506	1918,04354858596	2210,78723694279	2749,35877387196	3333,29783766849
PBXIP1	5142,36570471149	5111,13129171306	10495,3685920132	6967,49055700149	7733,10517190126	8446,58276019644	17365,3899874493	10916,1902804882	16160,76999756	1339,28599386348	1756,59505096181
PYGO2	2539,3479786411	2755,75985989365	2796,7452915214	2453,61322176374	2625,20544147957	2629,44690507054	3623,0276247212	3119,31945841995	3240,79385767935	877,756148198051	881,824824780023
SHC1	2706,3777056634	2215,1119053181	3774,31306448912	2170,91585900016	2285,1788319165	2143,09966890952	2143,91725339082	3611,44279073704	2353,93782814713	2879,60646037877	1238,08205399115
CKS1B	4309,69770911019	4805,27902026747	1934,44628089908	2617,80613447996	2105,7897934154	1919,48566793549	428,103920645394	521,631694603031	662,389126164468	1098,61092097046	691,350662627538
MIR4258	0	7,41460051989322	4,43341393636154	4,9971756044068	5,00039131710395	2,64319150087509	0	2,85564796315528	0	0	0
FLAD1	1858,82587300071	1604,64312918023	1387,65856208116	1669,05665187187	1656,37962379068	1669,43975195271	1592,36537679213	1259,34075175148	1676,30189345202	2350,12130001414	1410,91971964804
LENEP	0	0	0	0	0	0	0	0	2,54113475510665	0	0
ZBTB7B	2340,06993798577	2160,73816817222	3397,47287989839	2063,11964239081	2243,9256035504	2066,97575368432	2550,50272299848	2858,50361111843	2721,55532271923	872,09320530645	285,711243228728
DCST2	39,6902321637163	44,4876031193593	172,9031435181	17,8470557300243	14,3761250366738	15,3305107050755	43,0369020754629	43,7866021017143	87,2456265919952	124,584743615207	35,2729929912009
DCST1	15,7107168981377	19,7722680530486	35,4673114908923	11,4221156672156	7,50058697565592	1,05727660035004	3,39765016385233	0,951882654385093	21,1761229592221	31,1461859038018	0
ADAM15	3064,41667497359	2940,50698951432	5076,99785945669	3510,15892098118	3454,02030228955	3088,83358792263	3565,26757193571	3562,8967753634	3363,61537084284	7857,33326209545	3943,52061641626
EFNA4	455,610790045993	368,25849248803	285,955198895319	407,626752873755	481,287664271255	399,121916632139	115,520105570979	186,569000259478	310,865485041381	625,755189521836	578,477085055695
EFNA3	49,6127902046453	72,9102384456167	285,216296572592	50,685638273269	52,5041088295915	56,5642981187269	21,5184510377314	43,7866021017143	68,6106383878797	243,506544338814	264,547447434007
EFNA1	953,392451765934	876,776511477374	2012,76992710814	1032,27370342461	993,202725359772	888,640982594206	2143,91725339082	3765,64778074743	2819,81253325002	6240,56306654356	5689,53376948071
SLC50A1	3812,74292722699	3990,29084645587	3359,04995911659	3261,72790521924	3168,99799721463	3240,02414177269	1860,77973973646	1582,02897158802	1777,94728365629	2047,15385531352	3763,62835216114
DPM3	1681,04670810073	1563,86282632081	831,265113067788	1230,73296314248	1029,45556240878	1011,28506823481	1231,08190936916	984,246664634186	1235,8385359002	815,463776390447	1527,320596519
KRTCAP2	161,241568165097	147,056243644549	224,626306108984	145,631974756998	110,633657890925	109,956766436404	301,25831452824	217,981127854186	389,640662449687	6384,96811027937	7170,99947511115
TRIM46	0	1,23576675331554	73,1513299499653	10,7082334380146	8,75068480493191	4,75774470157516	21,5184510377314	5,71129592631056	11,0115839387955	11,3258857832007	3,52729929912009
MUC1	52,0934297148776	63,0241044190924	295,560929090769	363,366054663295	405,656745600058	246,874086181733	268,414362944334	371,234235210186	429,451773613025	11450,4705268159	5689,53376948071
THBS3	502,742940740406	272,486569106076	605,16100231335	346,232881162471	313,149506233635	333,042129110261	1104,23630325201	625,386903931006	1261,24988345127	379,417173737222	275,129345331367
MTX1	1101,40394254313	986,141869145799	823,137187517792	963,741009421312	921,94714909104	902,914216698931	1397,56676739793	1265,05204767779	1447,59976549242	707,867861450041	511,458398372414
GBAP1	641,658753313413	513,461086002606	529,054063072477	913,055371148043	951,949496993664	927,760216807157	1875,50289044649	1419,25703768817	1597,52671604372	2,83147144580016	0
GBA	1562,80289144633	1512,57850605822	1347,01893433118	2380,79723438524	2456,44223452731	2569,18213885059	4286,70195672703	3758,03271951235	3494,06028827165	2,83147144580016	17,6364964956005
FAM189B	822,745437560368	704,387049389856	1545,044756822	908,772077772837	887,569458785951	820,446641871628	788,254838013741	849,079327711503	840,268559021934	0	0
SCAMP3	1847,24955528629	1892,57678270275	2466,45595326247	2005,29518182553	2050,78548892726	2164,7738392167	2817,7845358882	2554,85304436959	2784,23664667853	0	0
CLK2	1037,73419511383	923,735648103364	1859,07824398094	983,729711838939	1022,58002434776	1025,02966403936	2912,91874047607	1854,26741074216	4049,72175472164	0	0
HCN3	124,858855348357	97,6255735119275	115,2687623454	115,648921130557	120,009391610495	112,071319637104	300,125764473623	152,301224701615	220,23167877591	0	0
PKLR	0	0	2,95560929090769	0	0	0	0	0	0	0	0
FDPS	2368,18385243507	2390,59078428891	2716,20493834417	2534,28191366345	2340,80818531929	2228,73907353788	1283,17921188156	1402,12314990924	1364,58936349227	3363,78807761059	4768,90865241037
RUSC1-AS1	83,514863511153	40,7803028594127	384,229207818	70,6743406908962	34,3776903050896	51,8065534171518	252,55866217969	164,675699208621	190,585106632999	0	0
RUSC1	998,043962950115	956,483467066226	1255,39504631304	1352,80682433584	1311,97767182515	1368,11592085295	1143,87555516362	883,347103269366	979,183925634431	2474,70604362934	2507,90980167439
ASH1L	2636,9197993769	1885,16218218285	3033,19403479402	2729,88564446452	2938,97999662785	3067,15941761546	2701,1318802626	3409,6436680074	2673,2737623722	4519,02842749706	4201,01346525203
POU5F1P4	0	0,617883376657769	0,738902322726923	0	0	3,70046810122513	19,2533509284966	0	0,847044918368885	0	0
ASH1L-AS1	90,9567820418497	119,251491694949	100,490715890861	99,9435120881361	110,008608976287	108,899489836054	104,194605024805	81,861908277118	105,880614796111	127,416215061007	197,528760750725
MSTO1	1194,84136409521	1045,45867330494	1429,7759944766	1191,46944053642	1044,45673636009	1247,58638841304	1971,76964508897	1979,91592112099	2130,31796969775	212,360358435012	123,455475469203
YY1AP1	1355,25605242356	1456,96900215902	2452,41680913066	1364,22894000306	1719,50956416912	1481,2445170904	2268,49775939874	1858,0749413597	2070,17778049356	1129,75710687427	1654,30337128732
DAP3	3449,74267889634	3453,35019214027	2723,59396157144	3527,292094482	3639,0347810224	3472,09635554952	2839,30298692593	2549,14174844328	2231,11631498364	2814,48261712536	2564,34659046031
MSTO2P	583,777164741327	535,704887562285	763,286099376911	621,077539404846	541,292360076502	589,96034299532	1022,69269931955	1056,58974636745	984,266195144644	48,1350145786028	21,1637957947206
GON4L	1750,50461438724	1414,95293254629	2422,86071622158	1669,77053410107	2012,65750513434	1836,48945480801	3224,37000549586	2317,8342634277	2842,68274604598	2013,17619796392	1552,01169161284
SYT11	5985,78313819046	5893,3716465618	10179,8573002088	7185,93851913698	7096,80537679978	6634,93930549665	289,932813982066	163,723816554236	280,371867980101	14,1573572290008	119,928176170083
RIT1	2348,33873635321	2701,38612274776	1810,31069068096	1936,76248782224	1920,77531468255	1870,32230601921	677,264932661232	874,7801593799	788,598819001432	1274,16215061007	1213,39095889731
SNORA80E	0	1,23576675331554	6,6501209045423	0	0	0	0	0	2,54113475510665	19,8203001206011	21,1637957947206
SCARNA4	0	0	1,47780464545385	0	0	0	0	0,951882654385093	0	0	0
RXFP4	0	0	7,38902322726923	0	0	0	0	0	5,08226951021331	2,83147144580016	59,9640880850416
ARHGEF2	1447,03971430216	960,80865070283	3408,55641473929	1367,08446891986	1602,62541713182	1687,41345415866	3347,81796144917	2155,06232952785	2672,42671745383	311,461859038018	137,564672665684
SSR2	4819,05568854455	5690,08801564139	5906,04626555629	5713,91336252458	5327,29189945962	5460,30500250776	2902,72578998451	3673,31516327207	3221,31182455687	7899,80533378246	7259,18195758915
UBQLN4	3434,0319619982	2757,61351002362	4885,62215787041	4263,3046727882	4537,85512027183	4608,14006262563	2078,22935022301	1722,90760443702	1802,51158628899	416,226302532624	320,984236219929
LAMTOR2	2066,37271202348	2354,75354844276	1014,51288910406	1699,75358772751	1812,64185245018	1603,888602731	1318,28826357471	894,769695121987	1041,86524959373	2958,88766086117	2493,80060447791
RAB25	4784,3267354013	4959,74986443191	3933,91596619814	4427,49758550443	4735,99562621208	4248,13738020645	2764,55468332118	2305,45978892069	2176,05839528967	6818,18324148679	5654,26077648951
MEX3A	993,08268392965	957,101350442884	1712,77558408101	1180,04732486921	1265,72405214194	1302,56477163124	106,45970513404	74,2468470420372	52,5167849388709	11,3258857832007	14,1091971964804
LMNA	11568,0489160498	8569,42455086659	15478,5258564836	11685,5382097907	13010,3931581898	13024,0618014119	12621,1378086568	15444,2960673981	10632,9548602846	20312,9761521704	10585,4251966594
SEMA4A	191,009242287884	122,958791954896	126,352297186304	366,9354658093	345,027000880172	331,984852509911	2497,27287043146	2624,3404781397	2650,40354957624	1871,60262567391	1707,21286077413
SLC25A44	1154,32425209475	1312,3842920211	1252,43943702213	1504,14985692645	1557,62189527788	1543,09519821088	1424,74796870874	1491,60011942144	1382,37730677802	1350,61187964668	970,007307258026
PMF1-BGLAP	0	0	0	0	0	0	0	0	0	14,1573572290008	21,1637957947206
PMF1	633,389954945972	862,565193814245	673,878918326954	880,216788604798	813,813686858668	911,372429501731	1371,51811614172	993,765491178037	1644,11418655401	1579,96106675649	1171,06336730787
BGLAP	2,48063951023227	0	8,86682787272307	2,14164668760292	0,625048914637994	0	35,1090516931408	0,951882654385093	16,0938534490088	0	0
PAQR6	214,161877716719	59,9346875358036	497,281263195219	59,9661072528816	62,5048914637994	72,9520854241525	275,209663272039	48,5460153736397	145,691725959448	36,8091287954021	0
SMG5	3425,76316363076	2896,63726977162	6135,84488792437	4761,59446877048	5132,27663809257	4748,22921217201	4151,92850022755	4273,95311818907	3256,04066620999	1260,00479338107	931,207014967705
TMEM79	610,237319517137	617,265493281111	766,241708667819	740,295871681408	609,422691772044	672,427917822623	195,931159448818	136,119219577068	320,182979143439	1466,70220892448	606,695479448656
GLMP	681,348985477129	651,866962373946	724,863178595111	913,769253377244	975,07630683527	1038,77425984391	868,66589189158	1164,15248631297	968,172341695636	781,486119040845	1548,48439231372
CCT3	7358,40366718564	7794,59879653775	5405,80939307017	9173,38664523249	8898,19634878648	9026,49897548844	6125,96324542576	5887,3942173718	5222,03192174418	8231,08749294108	6652,4864781405
TSACC	10,7494378776732	16,064967793102	3,69451161363461	17,1331735008233	10,6258315488459	5,8150213019252	19,2533509284966	27,6045969771677	22,8702127959599	39,6406002412023	17,6364964956005
RHBG	0	0	3,69451161363461	4,28329337520583	3,75029348782796	3,17182980105011	0	2,85564796315528	0,847044918368885	0	0
C1orf61	8,26879836744089	6,17883376657769	2,95560929090769	13,5637623548185	1,25009782927599	2,11455320070007	1,13255005461744	0,951882654385093	0	5,66294289160033	0
MEF2D	1314,7389404231	931,768131999915	4112,73032829805	1427,76445840194	1651,37923247358	1554,19660251455	2534,64702223384	3399,17295880917	2503,86477869842	713,530804341641	677,241465431058
IQGAP3	751,633771600377	630,241044190924	812,792554999615	596,091661382812	490,038349076187	587,84578979462	3,39765016385233	11,4225918526211	18,6349882041155	8,49441433740049	10,5818978973603
TTC24	0	0	0,738902322726923	0,713882229200972	1,25009782927599	0	0	0	0	0	0
GPATCH4	604,449160659929	561,038106005254	293,344222122588	793,837038871481	724,431692065435	827,318939773903	928,691044786304	1227,92862415677	886,856029532223	1939,55794037311	1576,70278670668
HAPLN2	0	6,17883376657769	48,7675532999769	0	0	0	13,5906006554093	5,71129592631056	8,47044918368885	0	0
BCAN	13,2300773879054	26,5689851962841	8,86682787272307	19,2748201884262	17,5013696098638	7,92957450262527	0	3,80753061754037	0	0	3,52729929912009
NES	428,323755433438	265,689851962841	540,137597913381	492,578738148671	519,415648064173	515,950980970818	2467,82656901141	1578,22144097048	2397,13711898394	67,9553146992039	10,5818978973603
CRABP2	14522,4905727364	15888,8710307545	6435,10032862877	4039,1456528191	3807,79798797466	2878,96418275315	1069,12725155887	505,449689478484	1281,57896149212	1486,52250904509	617,277377346016
ISG20L2	1019,54283870546	1302,49815799458	1235,44468359941	1358,51788216945	1378,23285677678	1342,74128244455	933,221245004774	1064,20480760253	975,795745960956	829,621133619448	1037,02599394131
RRNAD1	1265,12615021846	1290,14049046142	1269,43419044485	973,735360630126	1095,7107473604	943,090727512232	1644,46267930453	1388,79679274785	1627,17328818663	404,900416749423	536,149493466254
MRPL24	1906,78490353187	1941,38956945871	1056,6303214995	1385,64540687909	1367,60702522793	1373,93094215487	2766,81978343042	2100,8050182279	2413,23097243295	2100,95181278372	2490,27330517879
HDGF	6495,96799746156	6375,32068035486	7995,66203422803	7565,7238650719	7699,97757942544	7735,03560816087	10143,1182891538	10149,9247437082	8932,93570911826	4671,92788557027	2783,03914700575
PRCC	2440,94927806855	1992,6738897213	2427,29413015794	2944,05031322481	2917,10328461552	3037,02703450548	2484,81481983067	2384,46604923466	2226,8810903918	1633,75902422669	1290,99154347795
SH2D2A	0	6,17883376657769	10,3446325181769	2,85552891680389	1,25009782927599	8,98685110297531	0	34,2677755578633	19,4820331224844	31,1461859038018	0
NTRK1	0	3,70730025994661	2,95560929090769	0	1,25009782927599	2,64319150087509	0	3,80753061754037	0	0	0
INSRR	4,96127902046453	0	0	2,85552891680389	2,50019565855197	0	9,06040043693955	0	0	0	0
PEAR1	3,30751934697635	3,70730025994661	2,95560929090769	2,85552891680389	5,62544023174194	1,05727660035004	791,652488177593	469,278148611851	712,364776348232	19,8203001206011	21,1637957947206
LRRC71	0	3,70730025994661	0	2,14164668760292	3,75029348782796	0	2,26510010923489	2,85564796315528	15,2468085306399	368,091287954021	440,912412390012
ARHGEF11	984,81388556221	1011,47508758877	1376,57502724026	1450,60868973637	1640,12835201009	1708,55898616566	2517,65877141458	2459,66477893108	2649,55650465787	874,924676752251	1005,28030024923
MIR765	0	0	1,47780464545385	0	0	0	0	1,90376530877019	0	0	0
ETV3L	6,61503869395271	14,8292010397864	7,38902322726923	27,8414069388379	13,7510761220359	11,6300426038504	2,26510010923489	14,2782398157764	0	0	0
ETV3	896,337743030592	840,939275631223	1120,91482357674	984,44359406814	886,944409871313	820,975280171803	664,80688206044	969,968424818409	750,481797674832	232,180658555613	194,001461451605
CYCSP52	0	0	0	1,42776445840194	0	0	0	0	0	28,3147144580016	7,05459859824019
FCRL5	0	0	7,38902322726923	5,71105783360778	3,75029348782796	6,87229790227524	0	13,3263571613913	44,046335755182	19,8203001206011	0
FCRL3	0	0	0	0	0	0	0	7,61506123508074	0	0	0
FCRL2	0	3,70730025994661	0	0	0	0	0	0	0	133,079157952608	0
CD1D	49,6127902046453	20,3901514297064	1,47780464545385	4,28329337520583	0	0	131,375806335624	40,930954138559	94,8690308573151	14,1573572290008	0
CD1C	0	0	0	0	0	0	0	15,2301224701615	27,1054373878043	0	275,129345331367
CD1B	0	0	0	0	0	0	0	0	6,77635934695108	0	0
CD1E	0	0	0	0	0	0	0	5,71129592631056	5,08226951021331	0	95,2370810762425
SPTA1	0	0	1,47780464545385	0	0	0	15,8557007646442	0	0	0	3,52729929912009
OR6K3	0	1,85365012997331	0	1,42776445840194	0	1,05727660035004	0	0,951882654385093	0	0	0
MNDA	0	0	0	0	0	0	47,5671022939327	62,8242551894161	10,1645390204266	50,9664860244029	204,583359348965
PYHIN1	0	0	0,738902322726923	0	0	0	15,8557007646442	22,8451837052422	37,2699764082309	62,2923718076036	49,3821901876813
IFI16	119,897576327893	178,568295854095	89,4071810499576	52,113402731671	82,5064567322151	100,969915333428	944,546745550948	1175,57507816559	913,114422001658	9346,68724258634	5869,42603373584
AIM2	0	0	4,43341393636154	0	1,25009782927599	0	13,5906006554093	0,951882654385093	0	164,225343856409	59,9640880850416
CADM3	157,107168981377	82,796372472141	31,0338975545308	67,8188117740923	81,8814078175772	77,1811918255526	55,4949526762548	60,9204898806459	50,8226951021331	0	0
CADM3-AS1	0	0	0	0	0	0	27,1812013108187	3,80753061754037	10,1645390204266	2,83147144580016	0
ACKR1	8,26879836744089	2,47153350663107	0	0	0	1,05727660035004	332,969716057529	123,744745070062	380,323168347629	520,99074602723	599,640880850416
FCER1A	0	0	0	0	0	0	61,157702949342	73,2949643876521	16,9408983673777	5,66294289160033	740,73285281522
CRP	0	0	0	0	0	0	0	0	0	0	45,8548908885612
DUSP23	1347,81413389286	1296,319324228	862,299010622319	1507,71926807245	1370,10722088648	1311,02298443404	1158,59870587365	1195,56461390768	1004,5952731855	3587,47432182881	2835,94863649256
FCRL6	0	0	0	4,9971756044068	1,25009782927599	3,17182980105011	26,0486512562012	11,4225918526211	44,046335755182	67,9553146992039	0
SLAMF8	0	0,617883376657769	0	0	0	0	0	5,71129592631056	16,9408983673777	56,6294289160033	3,52729929912009
VSIG8	0,826879836744089	0	2,95560929090769	0	0	0	9,06040043693955	0	5,08226951021331	19,8203001206011	3,52729929912009
CFAP45	7,4419185306968	9,26825064986653	37,6840184590731	9,28046897961264	9,3757337195699	5,28638300175018	86,0738041509258	22,8451837052422	51,669740020502	1412,90425145428	2500,85520307615
TAGLN2	12370,9492375283	11793,5400102668	7904,03814620989	8016,18355169771	8217,5180807457	7515,12207528806	7242,65759927856	8849,65303781821	6911,03948897173	32666,6860701965	27622,2808114095
IGSF9	484,551584332036	458,469465480064	674,61782064968	686,754704491335	662,551849516273	712,604428635924	233,305311251194	159,916285936696	182,961702367679	376,585702291422	366,83912710849
LINC01133	0	0	0	0	0	0	26,0486512562012	8,56694388946583	1,69408983673777	1276,99362205587	2031,72439629317
KCNJ10	16,5375967348818	0	8,86682787272307	0	0	2,64319150087509	38,5067018569931	14,2782398157764	28,7995272245421	0	0
PIGM	1256,85735185101	1240,09193695214	900,721931404119	1392,0703469419	1298,85164461775	1563,7120919177	912,83534402166	833,849205241341	915,655556756765	1653,5793243473	1777,75884675653
KCNJ9	0	1,23576675331554	0,738902322726923	0,713882229200972	0,625048914637994	0,528638300175018	1,13255005461744	1,90376530877019	5,08226951021331	0	0
IGSF8	3183,48737146474	2462,26525598121	6297,66449660156	2784,14069388379	2977,10798042076	2997,37916199235	2792,86843468662	2751,8927538273	2054,08392704455	965,531763017856	1192,22716310259
ATP1A2	5,78815885720862	0,617883376657769	39,9007254272538	1,42776445840194	5,62544023174194	5,8150213019252	38,5067018569931	66,6317858069565	94,8690308573151	0	14,1091971964804
ATP1A4	0	0,617883376657769	0	2,14164668760292	0	3,70046810122513	6,79530032770467	2,85564796315528	0,847044918368885	0	0
CASQ1	0	4,94306701326215	2,95560929090769	0	2,50019565855197	0	15,8557007646442	5,71129592631056	10,1645390204266	0	0
PEA15	5778,23629916769	5604,20222628596	7451,82992470102	6260,03326786332	6797,40694668818	6007,44564318891	5080,61954501385	9368,42908445808	5137,32742990729	1186,38653579027	1276,88234628147
DCAF8	1342,02597503566	1025,06852187524	2831,47370068957	1349,95129541904	1259,47356299556	1305,73660143229	3391,98741357925	2736,66263135714	3638,05792439436	2078,30004121732	1738,95855446621
PEX19	3537,39194159121	3640,56885526757	2704,38250118054	2702,75811975488	2700,21131123613	2823,98579953495	2646,76947764097	3107,89686656733	2680,89716663752	2684,23493061856	2585,51038625503
COPA	6918,50359403779	6352,45899541852	9598,34117222273	8842,85917311244	9725,76111176718	10103,3351929449	8191,73454504797	9630,19681441398	7456,5364164013	4264,19599737505	8613,66488845127
SUMO1P3	806,207840825486	829,199491474726	329,550435936208	571,105783360778	466,911539234581	471,016725455941	278,607313435891	311,265627983925	282,065957816839	59,4609003618034	70,5459859824019
NCSTN	3916,92978665675	3829,64116852485	4672,07938660233	4353,25383366753	5130,40149134865	5207,08725672393	4925,46018753126	4549,04720530636	5373,65296213221	3932,91383821643	4797,12704680333
NHLH1	0	0	0	0	2,50019565855197	5,8150213019252	0	1,90376530877019	6,77635934695108	22,6517715664013	0
VANGL2	943,469893725005	851,443293034405	1519,92207784928	1204,31932066204	1374,48256328895	1257,10187781619	961,53499637021	886,202751232521	1081,67636075707	266,158315905215	324,511535519049
SLAMF6	0	0	0	0	0	0	11,3255005461744	8,56694388946583	13,5527186939022	62,2923718076036	0
CD84	0	0,617883376657769	0,738902322726923	0	0	0	4,53020021846978	33,3158929034782	25,4113475510666	121,753272169407	63,4913873841617
SLAMF1	0	0	0	0	0	0	9,06040043693955	13,3263571613913	13,5527186939022	5,66294289160033	0
CD48	0	0	0	0	0	0	32,8439515839059	59,9686072262608	35,5758865714932	87,7756148198051	105,818978973603
SLAMF7	23,1526354288345	4,94306701326215	3,69451161363461	546,119905338743	810,06339337084	243,702256380683	40,771801966228	41,8828367929441	74,5399528164619	218,023301326613	169,310366357765
LY9	0	0	2,21670696818077	2,14164668760292	0	0,528638300175018	43,0369020754629	24,7489490140124	17,7879432857466	2,83147144580016	38,800292290321
CD244	1,65375967348818	0	0	0	0	0	45,3020021846978	19,9895357420869	11,8586288571644	0	49,3821901876813
ITLN1	0	0	0	1,42776445840194	0	1,05727660035004	0	102,80332667359	14,399763612271	0	504,403799774173
ITLN2	0	0	2,95560929090769	2,14164668760292	0	1,05727660035004	0	9,51882654385093	0,847044918368885	0	0
F11R	5941,95850684302	6151,02901462809	7558,23185917369	6187,93116271402	6689,89853337044	6980,14011551094	4568,70692032677	4600,44886864315	4138,66147115037	17365,4143770924	16038,6299130991
TSTD1	4456,88232005064	4767,58813429134	1250,96163237668	3115,38204823304	2765,21639835848	2710,32856499732	3265,14180746209	3485,79428035821	3112,89007500565	4547,34314195506	8613,66488845127
USF1	1280,00998727985	1380,96934683011	1293,07906477211	1304,26283275018	1360,73148716691	1393,49055926135	1986,492795799	1341,2026600286	2072,71891524866	93,4385577114054	102,291679674483
ARHGAP30	92,6105417153379	42,0160696127283	74,6291345954192	58,5383427944797	78,1311143297492	44,9342555148765	141,568756827181	183,713352296323	145,691725959448	291,641558917417	134,037373366564
KLHDC9	647,446912170621	607,379359254587	253,443496695334	437,609806500196	296,898234453047	383,262767626888	899,244743366251	600,637954916993	758,105201940152	603,103417955435	1252,19125118763
PFDN2	2389,68272819042	2163,82758505551	1494,79939887656	1670,48441633027	1551,3714061315	1667,85383705218	736,157535501339	911,903582900919	916,502601675134	2845,62880302916	2225,72585774478
NIT1	1619,85760018167	1786,91872529427	1338,15210645846	1314,25718395899	1304,47708484949	1300,97885673072	1627,47442848527	1597,25909405819	1647,50236622748	880,587619643851	1012,33489884747
DEDD	838,456154458506	826,727957968095	798,753410867803	1029,4181745078	1058,83286139676	1045,11791944601	1289,97451220927	989,957960560496	1246,850119839	1240,18449326047	980,589205155386
UFC1	3028,03396215685	3304,44029836575	1509,5774453311	2467,89086634776	2315,18117981913	2698,69852239347	3666,06452679667	2690,97226394666	3104,41962582196	6526,54168256938	8172,75247606126
USP21	923,624777643147	740,224285236007	1447,50965022204	818,822916893515	768,810165004732	810,931152468478	1627,47442848527	1120,36588421125	1738,98321741132	690,87903277524	1142,84497291491
PPOX	544,08693257761	557,948689121965	580,777225663361	431,898748666588	480,037566441979	512,779151169768	1468,91742083883	739,612822457217	1427,27068745157	1274,16215061007	2081,10658648086
B4GALT3	1788,54108687746	2074,85237881679	2878,02454702136	2424,3440503665	2238,30016331865	2489,35775552416	1326,21611395703	1699,11053807739	1345,10733036979	917,396748439253	1259,24584978587
ADAMTS4	12,4031975511613	1,85365012997331	1,47780464545385	0	1,25009782927599	2,64319150087509	174,412708411086	104,70709198236	208,373049918746	22,6517715664013	0
NDUFS2	3180,17985211777	3313,70854901561	4007,0672961481	3213,18391363357	3257,75494309322	3449,36490864199	4935,65313802282	3982,67702594723	4406,32766535494	6438,76606774957	5135,74777951886
FCER1G	24,8063951023227	12,3576675331554	32,5117021999846	22,1303491052301	30,6273968172617	15,3305107050755	88,3389042601606	242,730076868199	184,655792204417	192,540058314411	42,3275915894411
APOA2	4,13439918372044	0,617883376657769	0,738902322726923	4,28329337520583	0	1,05727660035004	2,26510010923489	0	0	0	0
TOMM40L	545,740692251098	509,135902366001	351,717505618015	638,92459513487	578,795294954782	510,135959668892	366,946217696052	474,989444538161	372,699764082309	249,169487230414	172,837665656885
MIR5187	0	0	0	0	0,625048914637994	0	0	0	0,847044918368885	0	0
NR1I3	22,3257555920904	4,32518363660438	21,4281673590808	4,28329337520583	11,2508804634839	5,8150213019252	1,13255005461744	1,90376530877019	10,1645390204266	0	0
PCP4L1	14,8838370613936	11,7397841564976	36,9451161363461	17,8470557300243	8,12563589029392	9,51548940315033	33,9765016385233	15,2301224701615	1,69408983673777	2497,35781519574	2162,23447036062
MPZ	93,437421552082	51,9022036392526	124,135590218123	60,6799894820826	31,2524457318997	26,9605533089259	80,4110538778385	84,7175562402732	143,150591204342	8,49441433740049	14,1091971964804
SDHC	5771,62126047374	6172,65493281111	2766,4502962896	4329,69572010389	4312,83751100216	4506,64150899203	3747,60813072912	3793,25237772459	3824,40780643552	3094,79829025958	4504,36120497636
CFAP126	277,831625146014	303,998621315622	362,801040458919	184,895497363052	204,390995086624	219,913532872808	204,991559885757	174,194525752472	184,655792204417	832,452605065248	1301,57344137531
FCGR2A	1,65375967348818	0	0	0	0,625048914637994	0	48,6996523485501	203,70288803841	92,3278961022085	39,6406002412023	98,7643803753626
HSPA6	0	3,70730025994661	56,895478849973	8,56658675041166	7,50058697565592	5,8150213019252	24,9161012015838	36,1715408666335	55,9049646123464	0	0
FCGR3A	0	0	0	0	0,625048914637994	0	228,775111032724	138,974867540224	140,609456449235	90,6070862656052	45,8548908885612
FCGR2C	0,826879836744089	0	0	0	0	0	58,8926028401071	138,022984885838	100,798345285897	2,83147144580016	17,6364964956005
HSPA7	0	3,70730025994661	6,6501209045423	1,42776445840194	7,50058697565592	2,64319150087509	0	52,3535459911801	32,1877068980176	28,3147144580016	14,1091971964804
FCGR3B	0	0	0	0	0	0	70,2181033862815	19,9895357420869	47,4345154286576	2,83147144580016	0
FCGR2B	0	0,617883376657769	0	0	1,25009782927599	0	86,0738041509258	144,686163466534	92,3278961022085	8,49441433740049	21,1637957947206
RPL31P11	0	1,23576675331554	2,95560929090769	1,42776445840194	2,50019565855197	1,05727660035004	0	0	0	0	0
FCRLB	30,5945539595313	14,2113176631287	34,7284091681654	24,271995792833	65,6301360369893	49,1633619162767	52,0973025124024	35,2196582122484	25,4113475510666	25,4832430122015	7,05459859824019
DUSP12	1408,17636197518	1419,89599955955	659,100871872415	963,741009421312	898,195290334797	971,108557421508	652,348831459648	637,761378438012	603,095981878646	611,597832292835	906,515919873864
ATF6	2015,93304198209	2120,57574868946	2736,89420338052	2845,53456559507	3181,49897550739	3201,43354585991	1942,32334366892	3196,42195342514	2167,58794610598	2746,52730242616	3978,79360940747
OLFML2B	9,92255804092906	4,32518363660438	143,347050609023	47,1162271272641	45,0035218539355	35,9474044119012	464,345522393152	447,384847560994	567,520095307153	5,66294289160033	52,9094894868014
NOS1AP	219,950036573928	148,292010397864	332,506045227115	220,5896088231	244,394125623455	235,244043577883	44,1694521300803	11,4225918526211	15,2468085306399	302,967444700618	253,965549536647
MIR556	0	0	0	0	0	0	0	0	3,38817967347554	0	0
C1orf226	510,184859271103	360,843891968137	1336,674301813	616,080363800439	748,183550821678	860,094514384754	211,786860213462	86,6213215490434	155,856264979875	662,564318317238	412,694017997051
SH2D1B	0	0	0	0	0	1,05727660035004	1,13255005461744	3,80753061754037	11,8586288571644	336,945102050219	7,05459859824019
UHMK1	4403,96201049902	4878,80714208974	5240,29527277934	3836,40309972602	3975,31109709764	3917,73844259706	1715,81333274543	2312,12296750139	1584,82104226818	5878,13472148114	5361,49493466254
UAP1	3500,18234893773	3272,9282461562	2316,4587817489	2233,73749516984	2064,53656504929	2025,74196627067	947,944395714801	1267,90769564094	859,750592144418	9117,33805547653	11001,6465139556
DDR2	19267,9539558108	20492,1021868549	3942,04389174813	11828,3146556309	13564,8115454737	13416,3114201418	1417,95266838104	1177,47884347436	1340,87210577795	99,1015006030057	0
HSD17B7	1361,04421128077	1211,05141824923	1658,09681219921	695,321291241747	599,421909137836	558,770683284994	432,634120863864	440,721668980298	537,026478245873	396,406002412023	645,495771738977
RGS4	1314,7389404231	596,257458474747	1255,39504631304	4183,3498631177	5110,39992608023	5176,42623531378	110,98990535251	93,2845001297391	80,4692672450441	39,6406002412023	236,329053041046
RGS5	486,205344005524	404,095728334181	276,349468699869	1213,59978964165	1740,13617835217	2054,28843448012	9788,63012205857	7191,47345387937	9042,20450358785	387,911588074622	3971,73901080923
NUF2	577,989005884118	621,590676917715	290,388612831681	399,060166123343	320,650093209291	377,447746324963	0	0	28,7995272245421	557,799874822632	74,073285281522
PBX1	8178,66846523578	7878,01305238655	5326,00794221566	8438,08794915549	8991,95368598217	9897,69489417686	4570,972020436	6056,82932985234	4186,09598657903	1019,32972048806	2881,80352738112
LMX1A	0	0	0	0	0	0	0	3,80753061754037	1,69408983673777	19,8203001206011	0
RXRG	666,465148415735	549,298321848756	558,610155981554	843,094912686348	771,310360663284	905,557408199806	9,06040043693955	9,51882654385093	64,3754137960353	16,988828674801	0
LRRC52	0	1,23576675331554	2,95560929090769	5,71105783360778	1,87514674391398	3,70046810122513	0	0	0	0	0
MGST3	11720,1948060107	11952,9539214445	5577,23473194281	6811,15034880647	6541,76194060124	6511,2379432557	5183,68159998404	6845,94005033759	4850,17920258024	4957,90650159609	6994,63451015515
ALDH9A1	12196,4775919753	12187,7496045745	5622,30777362916	7180,22746130338	7394,9537090821	8180,14905690823	11865,726922227	10386,9435246501	10530,462425162	4292,51071183305	6155,13727696456
TMCO1	3659,77015742934	3819,13715112167	2628,27556193966	3064,69640995977	2995,23439894526	3066,10214101511	3787,24738264073	4339,63302134164	3783,74965035381	11351,3690262129	13174,4628822135
UCK2	351,423930616238	389,266527294394	318,466901095304	341,235705558065	388,155375990194	353,130384516912	561,744827090252	419,780250583826	500,603546756011	1829,13055398691	1029,97139534307
FAM78B	1,65375967348818	5,56095038991992	1,47780464545385	4,28329337520583	0	0	63,4228030585769	55,2091939543354	99,9513003675284	16,988828674801	0
MIR921	0	0	0	0	0	0	0	0	0	5,66294289160033	0
FMO9P	0	0	0	0	0	0	0	0	0	36,8091287954021	0
POGK	2351,64625570019	2111,92538141625	2670,3929943351	2371,51676540563	2542,07393583272	2371,47141458513	1365,85536586864	2044,64394161918	1390,00071104334	1475,19662326189	1407,39242034892
TADA1	978,198846868257	881,101695113978	597,033076763354	571,105783360778	511,915061088517	578,858938691645	671,602182388144	482,604505773242	461,639480511042	934,385577114054	1386,2286245542
ILDR2	0	4,94306701326215	0	7,13882229200972	0	4,22910640140014	2,26510010923489	18,0857704333168	11,8586288571644	11,3258857832007	10,5818978973603
MAEL	0	3,08941688328884	2,95560929090769	5,71105783360778	0	3,17182980105011	27,1812013108187	3,80753061754037	4,23522459184443	0	0
GPA33	0	0	0	0	0	0	0	0	0	28,3147144580016	0
DUSP27	0	0	0	0	0	0	0	7,61506123508074	11,8586288571644	0	0
LINC01363	1,65375967348818	7,41460051989322	33,9895068454384	0	0	0	0	0	0	0	0
POU2F1	552,355730945051	358,372358461506	935,450340572284	542,550494192739	618,798425491614	599,475832398471	972,860496916385	822,42661338872	935,984634797618	1024,99266337966	1075,82628623163
CD247	6,61503869395271	0	55,4176742045192	0	0	0	168,749958137999	66,6317858069565	133,833097102284	56,6294289160033	105,818978973603
CREG1	3105,7606668108	3480,53706071321	3842,29207818	4085,54799771716	3934,68291764617	4339,06316783655	4893,74878600198	8324,21381259763	5771,76407376558	7336,34251606822	8190,38897255686
RCSD1	0	0	0	2,85552891680389	0,625048914637994	0	271,812013108187	233,211250324348	304,08912569443	79,2812004824046	141,091971964804
MPZL1	1942,34073651186	1953,74723699186	2389,61011169887	2300,12854248553	2708,96199604106	2027,85651947137	2511,99602114149	3135,50146354449	2550,45224920871	3089,13534736798	4017,59390169779
ADCY10	9,92255804092906	14,8292010397864	28,81719058635	3,56941114600486	13,7510761220359	1,05727660035004	0	9,51882654385093	1,69408983673777	0	0
MPC2	4344,42666225344	4701,47461298896	2437,63876267612	2745,59105350694	2781,46767013907	2587,68447935671	1205,03325811296	1387,84491009346	1113,86406765508	4456,73605568946	5661,31537508775
DCAF6	2050,66199512534	2155,1772177823	1640,36315645377	2480,74074647338	2317,68137547768	2516,84694713326	2010,27634694596	2290,22966645053	1500,1165504313	1772,5011250709	1724,84935726973
GPR161	962,488129970119	882,337461867294	1352,930152913	1784,70557300243	1705,75848804708	1577,45668772225	221,979810705019	204,654770692795	165,173759081933	404,900416749423	384,47562360409
TIPRL	3596,10041000004	4288,72851738157	1872,37848579002	2602,10072543754	2581,45201745491	2539,57839404079	1263,92586095307	1158,44119038666	1156,21631357353	2423,73955760494	2253,94425213774
SFT2D2	1175,82312785009	1083,14955928107	1564,99511953562	2001,72577067953	2058,28607590291	2256,75690344715	1300,16746270083	1740,04149221595	1639,03191704379	467,192788557027	412,694017997051
ANKRD36BP1	0	0	0	0	0	0	0	0	0	16,988828674801	17,6364964956005
TBX19	38,0364724902281	82,1784890954832	178,075459777188	69,2465762324943	56,2544023174194	56,5642981187269	38,5067018569931	50,4497806824099	60,9872341225597	5,66294289160033	14,1091971964804
XCL2	6,61503869395271	0	0	0	0	0	0	19,0376530877019	22,023167877591	2,83147144580016	7,05459859824019
XCL1	6,61503869395271	0	2,95560929090769	0	0	0	2,26510010923489	23,7970663596273	22,023167877591	11,3258857832007	10,5818978973603
DPT	0	0	0	0	0	0	1759,98278487551	1097,52070050601	2281,09196516741	2,83147144580016	691,350662627538
LINC00626	0	3,70730025994661	1,47780464545385	0	2,50019565855197	2,11455320070007	0	0	1,69408983673777	22,6517715664013	0
LINC00970	0	0	0	0,713882229200972	0	0	0	0	0	0	21,1637957947206
ATP1B1	15477,5367841759	15911,7327156909	14317,7103074796	15165,0001949162	16818,8161950791	17554,4920339118	16232,8399328318	22455,8636995987	17852,3186995426	11218,2898682602	7417,91042604956
NME7	764,036969151538	989,849169405745	411,568593758896	658,199415323296	686,928757187155	686,701151927349	571,937777581809	850,983093020273	769,963830797317	1444,05043735808	2472,63680868319
BLZF1	890,549584173384	1148,64519720679	837,91523397233	831,672797019132	782,561241126768	808,287960967603	506,249874413998	924,278057407925	715,752956021708	959,868820126256	1135,79037431667
CCDC181	53,7471893883658	40,7803028594127	24,3837766499884	82,8103385873127	95,007435024975	98,3267238325534	22,6510010923489	57,1129592631056	32,1877068980176	447,372488436426	871,242926882663
SLC19A2	632,563075109228	805,102039785073	2541,82399018061	867,366908479181	886,319360956675	822,032556772153	514,17772479632	1160,34495569543	683,56524912369	552,136931931032	356,257229211129
F5	0	4,32518363660438	21,4281673590808	38,5496403768525	41,8782772807456	81,9389365271278	66,8204532224292	56,1610766087205	66,069503632773	104,764443494606	42,3275915894411
SELP	0	0	0	7,13882229200972	7,50058697565592	7,92957450262527	46,4345522393152	206,558536001565	157,550354816613	16,988828674801	179,892264255125
C1orf112	445,688232005064	446,729681323567	243,837766499884	341,235705558065	382,529935758452	377,976384625138	83,8087040416909	85,6694388946583	32,1877068980176	195,371529760211	268,074746733127
SELL	38,8633523269722	33,9835857161773	7,38902322726923	62,1077539404846	47,5037175124875	29,603744809801	33,9765016385233	28,5564796315528	86,3985816736263	67,9553146992039	0
SELE	0	0	0	0	0	0	112,122455407127	97,0920307472795	148,232860714555	147,236515181609	261,020148134887
METTL18	805,380960988742	745,167352249269	274,871664054415	436,895924270995	481,912713185893	421,853363539664	310,31871496518	344,581520887404	312,559574878119	634,249603859237	578,477085055695
SCYL3	524,241816495752	518,404153015868	289,649710508954	452,601333313416	429,408604356302	476,303108457691	472,273372775474	682,499863194111	506,532861184593	390,743059520423	1125,20847641931
KIFAP3	795,458402947813	852,679059787721	743,335736663284	880,930670833999	1030,08061132341	1088,99489836054	1106,50140336124	1386,89302743908	1139,27541520615	1421,39866579168	2179,87096685622
LINC01142	0	0	0	0	0	2,11455320070007	0	0	0	0	0
GORAB	426,66999575995	507,900135612686	266,004836181692	399,060166123343	378,154593355986	414,452427337214	364,681117586817	393,127536261043	448,933806735509	620,092246630236	271,602046032247
PRRX1	355,558329799958	611,086659514533	186,203385327185	365,507701350898	246,894321282007	418,681533738614	1212,96110849528	961,401480928944	1295,13168018603	36,8091287954021	211,637957947206
MROH9	0	0	0	0	0	0	0	0	0	424,720716870025	98,7643803753626
FMO3	0	0	0	0	0	0	6,79530032770467	32,3640102490931	26,2583924694354	3188,23684797098	1686,0490649794
FMO6P	0	0	0	0,713882229200972	0	0	0	0	8,47044918368885	917,396748439253	761,89664860994
FMO2	0	0	0	0	0	0	511,912624687085	334,110811689168	483,662648388633	4153,76861098884	7079,28969333403
FMO1	64,4966272660389	59,9346875358036	21,4281673590808	32,8385825432447	30,6273968172617	39,1192342129513	228,775111032724	102,80332667359	134,680142020653	11,3258857832007	0
FMO4	61,1891079190626	90,2109729920342	20,6892650363538	60,6799894820826	57,5045001466954	53,9211066178518	207,256659994992	202,751005384025	190,585106632999	365,259816508221	215,165257246326
PRRC2C	3047,87907823871	2459,79372247458	6627,21493253777	4085,54799771716	5277,91303520322	4785,23389318426	3966,19029127029	4453,85893986785	3715,13901196593	9646,82321584116	7474,34721483548
MYOC	0	0	1,47780464545385	0	0	0	899,244743366251	386,464357680348	1439,12931630874	0	243,383651639286
VAMP4	2925,50086240059	3090,65265004216	2000,20858762178	1409,20352044272	1333,22933492284	1298,86430353002	847,147440853848	1198,42026187083	958,854847593578	886,250562535451	1375,64672665684
DNM3	83,514863511153	50,0485535092793	183,986678359004	384,782521539324	495,663789307929	301,852469399935	158,557007646442	79,9581429683478	105,880614796111	45,3035431328026	10,5818978973603
DNM3-IT1	0	0	0	0	1,25009782927599	1,05727660035004	0	0	0	0	0
DNM3OS	0	0	3,69451161363461	2,85552891680389	3,75029348782796	0	53,2298525670199	56,1610766087205	113,504019061431	16,988828674801	246,910950938407
PIGC	1480,11490777192	1809,7804102306	792,103289963261	1240,72731435129	1265,72405214194	1267,67464381969	987,583647626411	782,447541904546	858,903547226049	1738,5234677213	2193,9801640527
C1orf105	0	0	0	0	1,25009782927599	1,05727660035004	0	0	0	0	0
SUCO	2269,78515186252	2790,97921236314	2993,29330936676	2435,05228380452	2624,58039256493	2621,51733056791	1491,56842193117	2071,29665594196	1170,6160771858	1449,71338024968	2313,90834022278
FASLG	0	0	0	0	0	0	0	2,85564796315528	10,1645390204266	2,83147144580016	3,52729929912009
TNFSF18	0	0	0	11,4221156672156	13,7510761220359	9,51548940315033	0	0	0	0	10,5818978973603
TNFSF4	27,2870346125549	44,4876031193593	25,8615812954423	36,4079936892496	27,5021522440717	11,1014043036754	47,5671022939327	28,5564796315528	25,4113475510666	0	0
PRDX6	9218,88329985984	9554,33065325908	8078,41909437345	8497,34017417917	8370,03001591737	8182,26361010893	9470,38355671107	12425,876170343	8384,05060201522	7826,18707619165	10334,9869464219
SLC9C2	0	0	0,738902322726923	0	0	0	0	0	5,08226951021331	5,66294289160033	0
ANKRD45	6,61503869395271	12,3576675331554	0,738902322726923	7,13882229200972	13,7510761220359	6,87229790227524	33,9765016385233	4,75941327192546	15,2468085306399	603,103417955435	666,659567533698
KLHL20	635,04371461946	713,037416663065	712,301839108753	761,712338557437	676,927974552947	657,626045417723	687,457883152789	657,750914180099	564,978960552046	1384,58953699628	1146,37227221403
CENPL	665,638268578991	636,419877957502	133,741320413573	423,332161916176	325,650484526395	338,857150412187	94,0016545332479	68,5355511157267	71,9988180613552	288,810087471617	74,073285281522
DARS2	674,733946783176	806,337806538388	588,166248890631	1017,28217661139	928,822687152058	1038,24562154374	629,697830367299	725,334582641441	298,159811265848	659,732846871438	303,347739724328
GAS5	20272,6129574548	25437,022850247	13588,4137149481	12665,6985104836	11403,3923986556	10506,1575776783	2987,66704408082	4005,52220965247	3796,45532412934	2653,08874471475	3583,73608790602
GAS5-AS1	33,0751934697635	27,1868685729418	11,8224371636308	22,8442313344311	14,3761250366738	30,6610214101511	69,0855533316641	48,5460153736397	19,4820331224844	45,3035431328026	52,9094894868014
ZBTB37	600,314761476208	462,794649116669	611,811123217892	415,479457394966	481,287664271255	380,090937825838	886,786692765459	502,594041515329	880,079670185272	14,1573572290008	49,3821901876813
SERPINC1	0	0	0	0	5,00039131710395	3,17182980105011	6,79530032770467	5,71129592631056	0	0	0
RC3H1	692,925303191546	726,630850949536	1242,83370682668	953,746658212498	996,327969932962	1116,48408996964	1323,95101384779	1399,26750194609	1231,60331130836	1449,71338024968	1403,8651210498
RABGAP1L	381,191604739025	400,388428074234	439,646882022519	677,474235511722	636,924844016115	728,463577641175	924,160844567834	1003,28431772189	733,540899307454	2992,86531821077	3185,15126710544
GPR52	0	0	7,38902322726923	1,42776445840194	0	0	0	0	0	0	0
CACYBP	2051,48887496208	2677,28867105811	1211,79980927215	2006,72294628393	1858,27042321875	1878,78051882201	1578,77477613672	1424,0164509601	1803,35863120736	3007,02267543977	4317,41434212299
MRPS14	1373,44740883193	1397,03431462322	838,654136295057	980,874182922135	1022,58002434776	1052,51885564846	1319,42081362932	1660,0833492476	1384,07139661476	2565,31312989495	3022,89549934592
TNN	0	0	0	0	0	0	258,221412452777	140,878632848994	176,185343020728	0	0
KIAA0040	435,765673964135	271,868685729418	384,968110140727	415,479457394966	466,286490319943	438,769789145265	1166,52655625597	1091,8094045797	914,808511838396	274,652730242616	377,42102500585
TNR	0	0	0	0	0	1,05727660035004	0	3,80753061754037	8,47044918368885	0	0
SCARNA3	0	0	0	0	0	2,11455320070007	0	0	0	14,1573572290008	0
PAPPA2	139,742692409751	113,690541305029	701,957206590577	818,109034664314	951,324448079026	833,133961075829	72,4832034955164	48,5460153736397	55,9049646123464	0	0
ASTN1	302,638020248336	160,64967793102	221,670696818077	124,92939011017	130,635223159341	228,371745675608	0	1,90376530877019	0	0	0
BRINP2	550,701971271563	362,079658721452	127,830101831758	181,326086217047	259,395299574767	350,487193016037	0	0	23,7172577143288	0	0
SEC16B	0	0	2,21670696818077	1,42776445840194	0	0	10,192950491557	9,51882654385093	14,399763612271	121,753272169407	0
RASAL2-AS1	3,30751934697635	16,6828511697598	25,1226789727154	16,4192912716224	12,5009782927599	19,5596171064757	5,66275027308722	51,401663336795	15,2468085306399	36,8091287954021	14,1091971964804
RASAL2	262,94778808462	197,722680530486	523,142844490661	465,451213439034	581,920539527972	467,844895654891	436,031771027716	805,292725609788	498,909456919273	1206,20683591087	1174,59066660699
TEX35	0	0	0	1,42776445840194	0	0	0	0	0,847044918368885	0	0
C1orf220	16,5375967348818	4,94306701326215	14,0391441318115	13,5637623548185	20,0015652684158	12,1586809040254	48,6996523485501	4,75941327192546	65,2224587144041	0	0
RALGPS2	1232,05095674869	1114,66161149061	1871,6395834673	2147,35774543652	2207,67276650139	1690,05664565953	364,681117586817	601,589837571379	356,605910633301	1019,32972048806	1467,35650843396
ANGPTL1	1110,49962074731	1096,74299356754	236,448743272615	1291,41295262456	1218,84538354409	1308,37979293317	1573,11202586363	1720,05195647386	1979,54397422808	19,8203001206011	183,419563554245
FAM20B	4523,03270699017	4816,40092104731	3915,44340812996	3845,68356870564	4077,81911909827	3946,81354910669	1890,22604115651	2521,53715146611	2096,43617296299	1152,40887844067	483,240003979453
TOR3A	1702,54558385608	2213,25825518813	1176,33249778126	1869,65755827735	1730,13539571797	1818,51575260206	1439,47111941877	1107,99140970425	1208,7330985124	2681,40345917275	2765,40265051015
ABL2	395,248561963674	345,396807551693	1153,42652577673	561,825314381165	768,810165004732	663,441066719648	634,228030585769	733,901526530906	685,259338960428	351,10245927922	906,515919873864
SOAT1	894,683983357104	934,857548883204	1027,07422859042	1148,63650678436	1051,33227442111	1198,42302649677	639,890780858856	990,909843214881	692,882743225748	3052,32621857258	5386,18602975638
AXDND1	19,8451160818581	4,94306701326215	0	10,7082334380146	7,50058697565592	5,8150213019252	28,3137513654361	19,9895357420869	78,7751774083063	2,83147144580016	17,6364964956005
TDRD5	18,19135640837	14,8292010397864	20,6892650363538	8,56658675041166	3,75029348782796	4,22910640140014	71,350653440899	69,4874337701118	84,7044918368885	0	0
FAM163A	0	0	0	1,42776445840194	2,50019565855197	4,22910640140014	38,5067018569931	9,51882654385093	67,7635934695108	0	0
TOR1AIP2	2493,86958762017	2346,72106454621	4898,18349735677	2770,57693152897	2902,1021106642	2874,73507635175	2292,28131054571	1851,41176277901	2231,96335990201	1789,4899537457	2123,4341780703
TOR1AIP1	4220,39468674183	4316,53326933117	2895,75820276681	2855,52891680389	2974,60778476221	2970,41860868343	3589,05112308268	3909,38206155958	3228,08818390382	2636,09991603995	4250,39565543971
CEP350	858,301270540364	798,923206018495	1534,70012430382	1331,39035745981	1548,87121047295	1530,40787900668	1259,3956607346	1578,22144097048	1141,81654996126	2913,58411772837	3865,92003183562
QSOX1	18947,9514589908	15287,6705052665	45953,8132550328	18683,0118204186	21271,0396140456	21202,0963051195	1212,96110849528	2248,34682965759	1888,91016796261	3423,2489779724	3463,80791173593
LHX4	8,26879836744089	1,85365012997331	17,7336557454461	11,4221156672156	18,7514674391398	13,7445958045505	58,8926028401071	37,1234235210186	25,4113475510666	0	0
ACBD6	1389,15812573007	1099,83241045083	884,466080304127	1262,14378122732	1211,96984548307	1277,19013322284	1398,69931745254	1102,28011377794	1124,87565159388	1871,60262567391	1305,10074067443
XPR1	2995,78564852383	3441,61040798377	3995,24485898447	5354,11671900729	5179,78035560505	5739,42602500017	1070,25980161348	1770,50173715627	926,66714069556	2851,29174592077	3146,35097481512
KIAA1614	80,2073441641766	125,430325461527	45,0730416863423	94,9463364837293	82,5064567322151	127,401830342179	761,073636702922	961,401480928944	607,331206470491	16,988828674801	31,7456936920808
STX6	1590,91680589563	1691,76468528897	1938,87969483545	1778,99451516882	1732,63559137652	1727,06132667178	1190,31010740293	1641,99757881428	1184,1687958797	2126,43505579592	2222,19855844566
MR1	1753,81213373421	1969,19432140831	1424,60367821751	1311,40165504219	1506,36788427756	1334,28306964175	1900,41899164807	1770,50173715627	1495,03428092108	1987,69295495171	2500,85520307615
IER5	630,082435598996	853,296943164379	2133,94990803535	763,140103015839	734,432474699642	617,449534604421	481,333773212414	401,694480150509	397,264066715007	2112,27769856692	1386,2286245542
CACNA1E	0	1,23576675331554	8,12792554999615	0	2,50019565855197	7,40093620245025	35,1090516931408	9,51882654385093	5,08226951021331	235,012130001414	0
ZNF648	0	0	0	0	0	0	0	2,85564796315528	0	73,6182575908043	10,5818978973603
LINC01344	0	0	0	0	0	0	0	0	3,38817967347554	53,7979574702031	17,6364964956005
GLUL	8516,03543862737	9485,74559845006	7418,5793201783	10364,1422035397	10717,7137392977	10155,6703846623	43886,314616426	45709,4050635722	37087,0147058633	130157,079420542	88894,9969364246
TEDDM1	0	0	0	0	0	0	2,26510010923489	0	1,69408983673777	19,8203001206011	7,05459859824019
RNASEL	956,699971112911	895,930896153765	965,745335804088	642,494006280875	677,553023467585	768,640088454476	684,060232988936	948,075123767552	757,258157021783	1463,87073747868	977,061905856266
RGS16	483,724704495292	683,99689796015	473,636388867957	1005,14617871497	1045,08178527473	1174,63430298889	9701,42376785303	3787,54108179828	11822,2059256745	59,4609003618034	130,510074067443
RGS8	14,8838370613936	9,8861340265243	19,2114603909	86,3797497333176	61,2547936345234	133,216851644105	3774,78933203994	970,920307472794	2495,39432951474	0	0
NPL	3,30751934697635	1,85365012997331	9,60573019545	10,7082334380146	10,0007826342079	11,6300426038504	225,377460868871	138,022984885838	183,808747286048	971,194705909456	606,695479448656
DHX9	4632,18084544038	4021,80289866542	4335,13992743886	6298,58290824018	6572,3893374185	7236,52969109582	6833,80702956166	8037,69713362772	6645,0673846039	3958,39708122863	2804,20294280047
SHCBP1L	11,5763177144172	7,41460051989322	0	9,99435120881361	1,87514674391398	2,11455320070007	0	2,85564796315528	0	0	59,9640880850416
LAMC1	11245,5657797196	8565,09936722999	25107,9009262608	13127,5803127767	15404,3305012533	15352,7135136829	5188,21180020251	11100,855515439	4820,53263043732	965,531763017856	1495,57490282692
LAMC2	6094,93127664068	4597,67020571046	11248,3100588719	5334,12801658966	6365,49814667333	6213,61458025716	2027,26459776523	3764,69589809304	2045,61347786086	3666,75552231121	2617,25607994711
NMNAT2	271,216586452061	215,023415076904	356,889821877104	910,91372446044	1266,97414997121	979,566770224309	221,979810705019	857,646271600968	243,10189157187	0	0
SMG7-AS1	34,7289531432517	42,0160696127283	43,5952370408884	61,3938717112836	40,0031305368316	41,2337874136514	43,0369020754629	39,0271888297888	40,6581560817065	5,66294289160033	7,05459859824019
SMG7	1962,18585259372	1941,38956945871	2883,93576560318	2929,77266864079	3129,61991559243	3223,63635446726	3278,7324081175	2854,69608050089	2961,26903461762	1506,34280916569	1664,88526918468
NCF2	0	4,94306701326215	1,47780464545385	0	7,50058697565592	3,17182980105011	0	31,4121275947081	66,9165485511419	546,473989039432	631,386574542497
ARPC5	12591,726153939	12501,01647654	5093,25371055668	9344,00449801152	8478,78852706438	8461,38463260134	3062,41534768557	4154,01590373654	3450,86099743484	13579,7370540576	11622,4511906007
RGL1	651,581311354342	518,404153015868	486,936630677042	803,831390080294	596,921713479284	835,777152576704	416,778420099219	355,05223008564	531,94420873566	543,642517593632	1305,10074067443
APOBEC4	0	0	0	0	0	0	0	0	0	682,384618437839	1746,01315306445
COLGALT2	81,0342240009207	45,7233698726749	5,91121858181538	30,6969358556418	22,5017609269678	38,5905959127763	409,983119771515	380,753061754037	286,301182408683	0	95,2370810762425
TSEN15	1638,87583642678	1656,54533281948	747,030248276919	1345,66800204383	1266,97414997121	1310,49434613387	1061,19940117655	1364,04784373384	1123,18156175714	2231,19949929053	1936,48731521693
C1orf21	1257,68423168776	1638,6267148964	1814,0052022946	880,930670833999	919,446953432488	845,292641979854	693,120633425876	342,677755578633	651,377542225673	2177,40154182033	2962,93141126088
EDEM3	1323,83461862729	1274,69340604498	1649,22998432649	1440,61433852756	1511,36827559467	1481,77315539058	913,967894076278	1333,58759879351	1107,08770830813	2837,13438869176	6066,95479448656
RNF2	1103,88458205336	1141,84848006356	741,119029695103	1040,84029017502	953,19959482294	932,517961508732	431,501570809246	738,660939802832	440,46335755182	801,306419161446	1058,18978973603
TRMT1L	740,884333722703	852,679059787721	956,139605608638	720,307169263781	690,679050674983	698,859832831374	667,071982169675	672,981036650261	831,798109838245	1390,25247988788	1767,17694885917
SWT1	119,897576327893	151,381427281153	144,08595293175	163,479030487023	141,886103622825	152,77646875058	191,400959230348	248,441372794509	203,290780408532	167,05681530221	208,110658648086
IVNS1ABP	5464,02196120494	6150,41113125143	6763,91186224225	5275,58967379518	5129,77644243401	5364,09283187591	2794,00098474123	2813,76512636233	2946,02222608698	7531,71404582844	7753,00385946597
HMCN1	17,3644765716259	16,064967793102	27,3393859408961	76,385398524504	148,761641683842	122,644085640604	120,050305789449	191,328413531404	181,267612530941	110,427386386206	433,857813791772
PRG4	2,48063951023227	0	2,95560929090769	0	1,25009782927599	0	0	3,80753061754037	20,3290780408532	11,3258857832007	17,6364964956005
TPR	2869,27303350199	2910,23070405809	4971,33482730674	4029,15130161029	4787,24963721239	4680,03487144944	3856,3329359724	3785,63731648951	3611,79953192493	6489,73255377398	6183,35567135752
PDC	0	0	0	0	1,25009782927599	0	0	0	0	0	21,1637957947206
PTGS2	23,1526354288345	28,4226353262574	31,0338975545308	97,0879831713322	135,010565561807	89,8685110297531	11,3255005461744	115,177801180596	134,680142020653	1022,16119193386	507,931099073293
PACERR	0	2,47153350663107	7,38902322726923	0	1,25009782927599	0	0	1,90376530877019	0	0	42,3275915894411
PLA2G4A	54,5740692251099	87,1215561087454	11,0835348409038	20,7025846468282	26,8771033294337	12,6873192042004	58,8926028401071	277,949735080447	147,385815796186	1608,27578121449	2243,36235424038
BRINP3	0	0	0	0	0	0	13,5906006554093	19,0376530877019	19,4820331224844	0	0
RGS18	0	0	0	0	0	0	6,79530032770467	11,4225918526211	1,69408983673777	2,83147144580016	0
RGS1	0	0	0	1,42776445840194	0	0	65,6879031678118	110,418387908671	150,773995469662	588,946060726434	550,258690662735
RGS13	0	0	0	0	0	0	0	11,4225918526211	0	0	10,5818978973603
MIR4426	0	0	0	0	0	0	0	0	0	56,6294289160033	81,1278838797622
RGS2	182,740443920444	336,746440278484	70,1957206590577	220,5896088231	160,012522147326	188,723873162481	327,306965784441	213,221714582261	353,217730959825	3870,62146640882	1569,64818810844
UCHL5	863,262549560829	937,329082389835	698,262694976942	693,893526783345	653,801164711341	655,511492217022	789,387388068359	410,261424039975	725,070450123766	2695,56081640176	1975,28760750725
GLRX2	290,234822697175	349,104107811639	306,644463931673	338,380176641261	421,908017380646	320,883448206236	655,7464816235	447,384847560994	501,45059167438	906,070862656052	719,569057020499
CDC73	1318,87333960682	1606,4967793102	1244,31151147214	1936,04860559304	1808,26651004772	1989,79456185877	1325,08356390241	1492,55200207583	1143,51063979799	3140,10183339238	3163,98747131072
B3GALT2	0	0	0	0	0	0	0	126,600393033217	12,7056737755333	87,7756148198051	3,52729929912009
LINC01031	0	0	0	0	0	0	0	3,80753061754037	0	22,6517715664013	10,5818978973603
KCNT2	240,62203249253	183,511362867357	155,908390095381	407,626752873755	373,77925095352	261,147320286459	31,7114015292884	178,953939024397	29,646572142911	2,83147144580016	81,1278838797622
CFH	248,890830859971	200,194214037117	554,176742045192	1873,22696942335	2308,30564175811	968,994004220808	2292,28131054571	5643,71225784921	3439,84941349604	10728,4453081368	9760,0371606653
CFHR3	0	0,617883376657769	5,91121858181538	20,7025846468282	11,2508804634839	1,58591490052505	12,4580506007919	24,7489490140124	50,8226951021331	16,988828674801	21,1637957947206
CFHR1	14,0569572246495	12,9755509098131	33,9895068454384	87,8075141917195	154,387081915584	59,207489619602	325,041865675207	481,652623118857	419,287234592598	2,83147144580016	0
CFHR4	0	0	0	0	0	4,22910640140014	0	0	0	0	0
ASPM	609,410439680393	639,509294840791	660,578676517869	629,644126155257	697,554588736001	826,261663173553	0	5,71129592631056	15,2468085306399	914,565276993453	155,201169161284
ZBTB41	2087,87158777882	2223,14438921465	1843,56129520367	1529,84961717768	1322,60350337399	1521,94966620388	643,288431022708	840,512383822037	603,095981878646	957,037348680455	1174,59066660699
CRB1	14,8838370613936	24,097451689653	14,7780464545385	24,985878022034	9,3757337195699	8,98685110297531	37,3741518023757	5,71129592631056	24,5643026326977	0	3,52729929912009
DENND1B	686,310264497594	797,069555888522	494,325653904311	598,947190299615	586,920930845076	661,326513518948	580,998178018749	659,654679488869	577,68463432758	1724,3661104923	2310,38104092366
C1orf53	41,3439918372044	27,8047519495996	18,4725580681731	100,657394317337	72,5056740980072	64,4938726213522	210,654310158845	72,343081733267	106,72765971448	243,506544338814	289,238542527848
LHX9	0	0	1,47780464545385	0	0	1,05727660035004	1,13255005461744	0	0	0	0
NEK7	3050,35971774894	3411,9520059042	2695,51567330781	2976,88889576805	2572,07628373534	2582,39809635496	1277,51646160848	1630,57498696166	1518,75153863541	4519,02842749706	2924,13111897056
ATP6V1G3	0	0	0	9,99435120881361	0	0	0	0	0	0	0
PTPRC	0	0	2,95560929090769	4,28329337520583	10,0007826342079	3,17182980105011	72,4832034955164	184,665234950708	166,020804000301	305,798916146418	324,511535519049
MIR181A1HG	6,61503869395271	0	0	3,56941114600486	5,00039131710395	4,22910640140014	0	5,71129592631056	10,1645390204266	28,3147144580016	31,7456936920808
NR5A2	121,551336001381	244,063933779819	130,046808799938	279,12795161758	216,891973379384	380,090937825838	43,0369020754629	9,51882654385093	25,4113475510666	2,83147144580016	95,2370810762425
LINC00862	19,8451160818581	18,5365012997331	0	1,42776445840194	10,0007826342079	6,87229790227524	0	0,951882654385093	1,69408983673777	0	0
ZNF281	682,175865313873	758,76078653574	874,860350108676	779,559394287461	810,688442285478	751,195024548701	400,922719334575	447,384847560994	409,122695572171	1373,26365121308	1742,48585376533
KIF14	227,391955104624	249,007000793081	246,793375790792	222,731255510703	238,143636477076	248,988639382434	15,8557007646442	5,71129592631056	22,023167877591	189,708586868611	3,52729929912009
DDX59	364,654008004143	473,298666519851	316,250194127123	443,320864333804	372,529153124244	380,090937825838	749,748136156748	556,851352815279	666,624350756313	1271,33067916427	1439,138114041
CAMSAP2	2447,5643167625	2280,60754324382	2597,98056670786	2628,51436791798	2828,97138765156	3061,34439631353	1157,46615581903	1926,61049247543	1397,62411530866	781,486119040845	1044,08059253955
GPR25	0	0	0	0	0,625048914637994	0	27,1812013108187	1,90376530877019	8,47044918368885	0	0
KIF21B	24,8063951023227	48,194903379306	183,986678359004	69,9604584616952	47,5037175124875	75,0666386248526	74,7483036047513	21,8933010508571	49,1286052653953	48,1350145786028	109,346278272723
CACNA1S	0	0	0	0	0	1,05727660035004	0	0	0	0	0
ASCL5	24,8063951023227	8,03248389655099	71,6735253045115	20,7025846468282	38,7530327075556	29,075106509626	0	11,4225918526211	0	0	0
TMEM9	12481,751135652	12615,3249012217	11690,1736478626	10990,9308007782	10218,2996565019	10431,0909390535	5969,67133788855	4701,34843000797	5866,6331046229	2064,14268398832	4952,32821596461
IGFN1	5004,27677197522	1937,68226919876	26878,3108915145	10585,445694592	12937,8874840918	12571,0187781619	8059,22618865773	3224,02655040231	7806,36596768764	0	0
PKP1	35,5558329799958	38,9266527294394	412,307496081623	14,2776445840194	13,7510761220359	6,34365960210022	101,92950491557	22,8451837052422	57,5990544490842	1381,75806555048	987,643803753626
TNNT2	6,61503869395271	6,17883376657769	33,9895068454384	2,14164668760292	2,50019565855197	3,17182980105011	1,13255005461744	0	0	2,83147144580016	10,5818978973603
LAD1	894,683983357104	722,305667312932	1177,81030242671	1833,9634468173	1799,51582524278	1459,57034678322	304,655964692092	340,773990269863	162,632624326826	9762,91354511896	2821,83943929607
TNNI1	209,200598696254	240,97451689653	210,587161977173	379,071463705716	345,027000880172	337,799873811837	109,857355297892	75,1987296964223	44,046335755182	42,4720716870025	144,619271263924
PHLDA3	1919,18810108303	1687,43950165237	5098,42602681577	3168,20933319391	3096,49232311662	2934,47120427153	754,278336375218	1404,02691521801	734,387944225823	3746,03672279362	2871,22162948376
CSRP1	10839,5677798783	10743,1382699486	9593,16885596364	10838,8738859584	11601,5329045958	11066,5141758638	20271,5134275976	15329,1182662175	19810,6865508115	4119,79095363924	4648,98047624028
RPS10P7	417,574317555765	286,697886769205	209,109357331719	263,422542575159	271,896277867527	242,644979780333	297,860664364388	296,035505513764	338,817967347554	28,3147144580016	31,7456936920808
NAV1	2682,39819039782	1979,08045543483	3017,67708601675	2803,41551407222	3178,3737309342	3296,05980159124	2361,36686387737	845,271797093962	1642,42009671727	1319,46569374288	1146,37227221403
IPO9-AS1	2,48063951023227	4,94306701326215	2,95560929090769	9,28046897961264	7,50058697565592	5,28638300175018	0	4,75941327192546	5,9293144285822	0	10,5818978973603
MIR1231	0	3,08941688328884	0	0	0	0	0	0	0	0	0
IPO9	4685,10115499201	4710,12498026217	4044,75131460718	5281,30073162879	5531,68289454624	5544,35849223559	3062,41534768557	5191,5679970163	2894,35248606648	1823,46761109531	828,915335293222
MIR6739	0	0	0,738902322726923	1,42776445840194	0,625048914637994	0,528638300175018	0	0	0,847044918368885	0	0
SHISA4	1212,20584066683	1477,97703696538	1049,98020059496	994,437945276954	991,327578615858	1076,83621745651	2280,95580999953	2054,16276816303	2132,85910445285	181,21417253121	253,965549536647
LMOD1	202,585560002302	155,706610917758	285,216296572592	214,878550989493	242,518978879541	181,322936960031	3116,77775030721	2526,29656473804	3036,65603235245	31,1461859038018	299,820440425208
TIMM17A	3019,76516378941	3355,10673525168	1638,14644948559	2801,27386738461	2319,55652222159	2444,95213830946	1663,71603023303	1924,70672716666	1695,78392657451	5490,22313340652	3453,22601383857
RNPEP	2388,02896851693	2474,62292351436	2941,57014677588	2773,43246044578	2952,10602383524	2984,69184278815	3333,09481073914	2472,99113609247	3380,55626921022	2755,02171676356	3333,29783766849
MIR6740	0	0	0	0	0	0,528638300175018	0	0	5,08226951021331	0	0
ELF3	1489,2105859761	1243,18135383543	6449,13947276058	1666,20112295507	2109,54008690323	1387,67553795942	215,184510377314	211,317949273491	535,332388409135	40153,0965728921	29216,6200946117
GPR37L1	0	5,56095038991992	25,1226789727154	11,4221156672156	5,62544023174194	7,92957450262527	18,1208008738791	78,0543776595776	95,716075775684	0	0
ARL8A	1647,97151463097	1517,52157307148	2357,83731182161	1852,52438477652	1887,64772220674	2015,69783856734	1822,27303787947	1847,60423216146	1657,66690524791	1291,15097928487	634,913873841617
PTPN7	0	0	2,21670696818077	0	0	0	10,192950491557	28,5564796315528	13,5527186939022	50,9664860244029	10,5818978973603
PTPRVP	24,8063951023227	0	39,9007254272538	2,14164668760292	3,75029348782796	0,528638300175018	41,9043520208454	12,3744745070062	63,5283688776664	0	0
LGR6	248,890830859971	125,430325461527	62,8066974317884	72,1021051492982	59,3796468906094	44,9342555148765	1741,86198400163	940,460062532472	1332,40165659426	376,585702291422	543,204092064494
UBE2T	1869,57531087838	2104,51078089636	656,884164904234	935,185720253273	838,815643444187	816,217535470228	74,7483036047513	32,3640102490931	69,4576833062486	937,217048559854	634,913873841617
PPP1R12B	552,355730945051	426,957413270518	540,876500236107	457,598508917823	558,168680771728	494,276810663642	1758,85023482089	1322,16500694089	1534,84539208442	1024,99266337966	1280,40964558059
SYT2	25,6332749390667	0,617883376657769	0,738902322726923	2,14164668760292	6,87553806101793	2,64319150087509	53,2298525670199	10,470709198236	14,399763612271	48,1350145786028	56,4367887859215
KDM5B	4508,14886992877	4233,73689685903	7788,03048154177	5000,74501555281	5296,03945372772	5200,21495882165	1600,29322717445	1664,84276251953	1662,74917475812	3556,32813592501	3731,88265846906
PCAT6	191,009242287884	213,16976494693	342,111775422565	185,609379592253	193,14011462314	158,591490052505	149,496607209503	62,8242551894161	36,4229314898621	73,6182575908043	24,6910950938407
MGAT4EP	0	2,47153350663107	0	0	0	0	0	0	0	31,1461859038018	0
RABIF	619,332997721322	866,272494074192	498,759067840673	784,556569891868	703,805077882381	804,587492866378	203,85900983114	270,334673845366	206,678960082008	1976,36706916851	1523,79329721988
KLHL12	2591,44140835597	2537,64702793346	2169,41721952624	2133,0801008525	2112,66533147642	2229,79635013823	1550,46102477128	1870,44941586671	1625,47919834989	1766,8381821793	1809,50454044861
ADIPOR1	2595,57580753969	3424,92755681401	4584,88891252056	2991,16654035207	3114,61874164112	3088,83358792263	2727,18053151881	2973,68141229903	2506,40591345353	7574,18611751544	10867,609140589
CYB5R1	1355,25605242356	1297,55509098131	1019,68520536315	1258,57437008131	1300,72679136166	1345,38447394542	3205,11665456737	2918,47221834469	2867,24704867868	4555,83755629246	7019,32560524899
TMEM183A	5565,72818112446	6903,61096739725	4295,2392020116	5559,71480101717	5071,64689337268	4846,55593600457	2814,38688572435	2469,18360547493	2651,25059449461	1376,09512265888	1044,08059253955
PPFIA4	1250,24231315706	527,054520289077	3050,92769053946	359,082761288089	336,276316075241	150,133277249705	20,385900983114	14,2782398157764	67,7635934695108	5,66294289160033	0
ADORA1	1144,40169405382	903,963380050316	984,217893872261	1578,39360876335	1532,61993869236	1518,77783640283	165,352307974147	349,340934159329	191,432151551368	0	0
MYBPH	16,5375967348818	2,47153350663107	3,69451161363461	3,56941114600486	7,50058697565592	1,05727660035004	0	0,951882654385093	0	0	0
CHI3L1	2794,02696835828	2176,18525258866	3004,37684420767	557,542021005959	555,668485113176	158,591490052505	0	11,4225918526211	78,7751774083063	634,249603859237	155,201169161284
CHIT1	1,65375967348818	1,85365012997331	0	0,713882229200972	5,62544023174194	3,17182980105011	32,8439515839059	3,80753061754037	20,3290780408532	0	197,528760750725
LINC01353	0	0	1,47780464545385	0,713882229200972	0	0	0	0	0,847044918368885	0	28,2183943929608
LINC01136	7,4419185306968	0	0	0	1,87514674391398	0	0	0,951882654385093	10,1645390204266	2,83147144580016	10,5818978973603
BTG2	3692,8453508991	4506,84134934176	5439,05999759288	3457,33163602031	3832,17489564554	3981,17503861806	5850,75358215372	7959,64275596814	9362,38748273129	36786,4770238357	24571,1669176706
FMOD	782,228325559908	774,207870952184	809,836945708707	681,043646657727	757,559284541248	780,798769358502	5923,23678564923	11701,4934703559	6151,24019719484	130,247686506808	1400,33782175068
PRELP	0	0	0	0	0	5,28638300175018	889,051792874694	942,363827841242	1619,54988392131	0	144,619271263924
OPTC	0	0	0	3,56941114600486	0	0	0	0	0	0	0
ATP2B4	4506,49511025528	3604,11373604476	5620,09106666097	4537,43544880138	5454,17682913113	5597,75096055327	2652,43222791405	3040,31319810599	2647,86241482113	2466,21162929194	2490,27330517879
SNORA77	0	0	4,43341393636154	0	0	0	0	0	2,54113475510665	0	0
LAX1	0	0	1,47780464545385	4,28329337520583	0	0,528638300175018	0	0	5,08226951021331	76,4497290366044	35,2729929912009
ZC3H11A	24,8063951023227	10,5040174031821	25,8615812954423	21,4164668760292	12,5009782927599	13,7445958045505	22,6510010923489	6,66317858069565	6,77635934695108	2236,86244218213	2440,89111499111
ZBED6	50,4396700413894	26,5689851962841	51,7231625908846	35,6941114600486	37,5029348782796	38,0619576126013	6,79530032770467	19,0376530877019	11,8586288571644	133,079157952608	158,728468460404
SNRPE	3324,05694371124	3288,9932139493	1467,46001293567	2542,13461818466	2223,92403828198	2252,52779704575	1276,38391155386	1615,3448644915	1449,29385532916	4737,05172882367	4148,10397576523
LINC00303	0	0	0	0	0	0	0	7,61506123508074	0	0	0
SOX13	592,872842945512	439,315080803674	1092,83653531312	633,213537301262	670,052436491929	734,807237243275	1560,65397526284	907,144169628993	1297,67281494113	637,081075305037	670,186866832818
ETNK2	1122,90281829847	1046,0765566816	924,36680573138	1390,64258248349	1301,97688919094	1245,47183521234	722,566934845929	548,284408925813	556,508511368358	1718,7031676007	620,804676645137
REN	17,3644765716259	26,5689851962841	4,43341393636154	18,5609379592253	10,0007826342079	7,40093620245025	0	0,951882654385093	0	70,7867861450041	31,7456936920808
KISS1	0	1,85365012997331	1,47780464545385	0	0	0	0	0	0	16,988828674801	130,510074067443
GOLT1A	269,562826778573	349,104107811639	124,135590218123	175,615028383439	146,886494939928	160,177404953031	40,771801966228	50,4497806824099	44,8933806735509	175,55122963961	278,656644630487
PLEKHA6	256,332749390667	148,909893774522	161,819608677196	552,544845401552	599,421909137836	575,687108890595	314,848915183649	500,690276206559	321,030024061807	495,507503015029	402,112120099691
LINC00628	0	0	0	1,42776445840194	0	0	0	0	0	0	0
PPP1R15B	2531,9060601104	3009,70992769999	4889,31666948405	2399,35817234447	2815,22031152952	2491,47230872486	1784,89888607709	2758,555932408	2352,24373831039	2024,50208374712	2500,85520307615
PIK3C2B	930,2398163371	594,403808344773	741,85793201783	1043,69581909182	1116,96241045809	1280,89060132407	1251,46781035228	949,027006421937	895,326478715911	144,405043735808	176,364964956005
MDM4	1104,7114618901	837,849858747934	993,084721744984	815,967387976711	686,928757187155	795,072003463227	2371,55981436893	1333,58759879351	2579,25177643326	891,913505427052	1869,46862853365
LRRN2	121,551336001381	184,747129620673	114,529860022673	232,725606719517	259,395299574767	254,803660684359	303,523414637475	371,234235210186	443,851537225296	0	0
NFASC	0	1,85365012997331	34,7284091681654	2,85552891680389	1,25009782927599	0,528638300175018	313,716365129032	272,238439154136	243,10189157187	280,315673134216	81,1278838797622
CNTN2	0	2,47153350663107	7,38902322726923	9,99435120881361	1,25009782927599	0	9,06040043693955	0,951882654385093	21,1761229592221	5,66294289160033	0
TMEM81	22,3257555920904	43,2518363660438	148,519366868111	51,39952050247	43,7534240246595	61,3220428203021	62,2902530039594	31,4121275947081	37,2699764082309	0	0
RBBP5	1090,65450466545	1359,96131202375	1517,7053708811	1267,85483906093	1359,48138933764	1254,98732461549	924,160844567834	951,882654385093	663,236171082837	1090,11650663306	610,222778747776
DSTYK	1151,84361258452	1236,3846366922	1613,7626728356	1647,64018499584	1743,88647184	1723,36085857056	1239,00975975148	1765,74232388435	1158,75744832863	1075,95914940406	1950,59651241341
TMCC2	85,1686231846411	92,0646231220075	308,122268577127	222,731255510703	190,639918964588	192,952979563882	180,075458684174	184,665234950708	121,127423326751	31,1461859038018	77,6005845806421
NUAK2	792,150883600837	753,817719522478	1063,28044240404	1148,63650678436	1306,97728050804	1442,12528287745	1142,743005109	2263,57695212775	1777,94728365629	1727,1975819381	592,586282252176
KLHDC8A	2087,87158777882	2016,77134141096	768,458415636	3011,1552427697	2390,18704957569	3044,42797070793	0	494,027097625863	48,2815603470264	14,1573572290008	45,8548908885612
LEMD1-AS1	23,1526354288345	3,08941688328884	13,3002418090846	7,13882229200972	8,75068480493191	11,6300426038504	0	1,90376530877019	5,08226951021331	0	0
LEMD1	6720,87931305595	5632,62486161222	3650,177474271	2148,07162766572	2108,91503798859	1706,97307126513	0	13,3263571613913	17,7879432857466	237,843601447214	42,3275915894411
BLACAT1	748,3262522534	504,192835352739	1176,33249778126	728,159873784991	760,684529114438	990,139536227809	277,474763381274	161,820051245466	373,546809000678	42,4720716870025	42,3275915894411
MIR135B	0	1,85365012997331	0,738902322726923	0	3,12524457318997	0	0	0	1,69408983673777	0	3,52729929912009
CDK18	1305,64326221892	1085,00320941104	8088,0248245689	661,768826469301	871,943235920001	683,529322126298	1488,17077176732	768,16930208877	1456,91725959448	407,731888195224	405,639419398811
ELK4	930,2398163371	842,175042384539	2459,80583235793	753,145751807025	914,446562115384	945,205280712932	778,061887522184	936,652531914931	814,857211470867	1472,36515181609	1192,22716310259
SLC45A3	118,243816654405	58,0810374058303	107,140836795404	52,113402731671	60,0046958052474	62,9079577208272	9,06040043693955	29,5083622859379	63,5283688776664	300,135973254817	1241,60935329027
NUCKS1	18759,4228562131	21569,0729123694	20700,3485711947	16661,2973473215	16618,1754934803	17738,4581623727	14552,1356517795	16936,848069474	13764,4799234944	4649,27611400387	5756,55245616399
RAB29	1197,32200360544	1574,36684372399	1247,26712076305	2007,43682851313	1778,26416214509	1875,60868902096	1904,94919186654	2828,9952488325	1736,44208265621	554,968403376832	81,1278838797622
SLC41A1	2727,87658141875	2791,5970957398	4432,67503403881	2385,79440998965	2453,94203886876	2518,43286203379	3600,37662362886	4890,77307823061	3476,2723449859	339,77657349602	285,711243228728
PM20D1	0	0	157,386194740835	9,99435120881361	16,8763206952258	22,7314469075258	1,13255005461744	38,0753061754037	16,9408983673777	0	0
SLC26A9	6,61503869395271	3,70730025994661	36,9451161363461	0	3,75029348782796	2,64319150087509	140,436206772563	231,307485015577	155,856264979875	195,371529760211	469,130806782972
RAB7B	2035,77815806395	1950,03993673192	1053,67471220859	725,304344868187	1016,32953520138	869,08136548773	370,343867859904	2158,86986014539	350,676596204718	444,541016990626	349,202630612889
CTSE	1,65375967348818	19,7722680530486	34,7284091681654	12,8498801256175	11,2508804634839	4,75774470157516	80,4110538778385	323,640102490931	69,4576833062486	0	0
AVPR1B	49,6127902046453	14,2113176631287	8,12792554999615	34,2663470016467	29,3772989879857	23,7887235078758	0	0	1,69408983673777	0	0
FAM72A	320,829376656706	333,039140018537	375,362379945277	207,739728697483	208,141288574452	238,944511679108	0	5,71129592631056	41,5052010000754	33,977657349602	0
SRGAP2	1844,76891577606	1678,78913437916	3921,35462671178	2421,4885214497	2731,46375696803	2463,45447881558	532,298525670199	677,740449922186	614,107565817442	421,889245424224	268,074746733127
IKBKE	726,00049666131	635,801994580844	302,949952318038	1081,53157723947	901,320534907987	999,126387330784	540,226376052521	434,058490399602	516,69740020502	1376,09512265888	596,113581551296
RASSF5	568,893327679933	383,705576904474	629,544778963338	76,385398524504	104,383168744545	95,1548940315033	788,254838013741	582,552184483677	703,047282246175	699,373447112641	1738,95855446621
EIF2D	2220,17236165788	2391,82655104222	2443,54998125793	2500,729448891	2493,32012049096	2504,68826622924	2040,85519842063	2255,96189089267	2287,86832451436	937,217048559854	1068,77168763339
DYRK3	170,337246369282	253,332184429685	217,976185204442	147,773621444601	131,885320988617	165,992426254956	618,372329821124	824,33037869749	603,943026797015	487,013088677628	56,4367887859215
MAPKAPK2	2924,67398256384	3247,59502771323	4556,07172193421	3850,68074431004	4195,32831505021	4128,13648606672	4486,0307663397	5428,58677795818	4053,10993439512	475,687202894428	253,965549536647
IL10	0	0,617883376657769	2,95560929090769	0	0,625048914637994	0	0	0	0	2,83147144580016	0
IL19	0	9,8861340265243	0	0	0	2,11455320070007	4,53020021846978	0	3,38817967347554	229,349187109813	352,729929912009
IL20	0,826879836744089	1,23576675331554	0	0	0	0	0	0	0	19,8203001206011	0
IL24	4,13439918372044	12,3576675331554	10,3446325181769	21,4164668760292	25,0019565855197	11,1014043036754	0	0	0,847044918368885	0	0
FCMR	9,92255804092906	23,4795683129952	33,9895068454384	32,8385825432447	64,3800382077133	33,8328512112012	15,8557007646442	75,1987296964223	18,6349882041155	455,866902773826	285,711243228728
PIGR	13,2300773879054	27,8047519495996	44,3341393636154	24,271995792833	20,0015652684158	16,9164256056006	95,1342045878653	37,1234235210186	93,1749410205774	93124,2643809216	72161,4890613989
FCAMR	0	1,23576675331554	0	0	0	0	0	0	0	0	0
C1orf116	366,307767677631	522,729336652472	2873,591133085	1739,01711033357	2411,43871267338	1158,77515398364	782,592087740654	965,209011546484	825,021750491294	6135,79862304896	6550,19479846601
PFKFB2	842,590553642226	871,833444464112	1661,05242149012	1166,48356251439	1210,09469873916	1259,74506931707	5815,64453046058	4080,72093934889	6224,08606017457	727,688161570642	229,274454442806
YOD1	738,403694212471	794,598022381891	1659,57461684467	651,774475260487	748,183550821678	616,392258004071	621,769979984977	454,048026141689	570,06123006226	472,855731448627	292,765841826968
C4BPB	0	0	0	0	0	0	0	0,951882654385093	0	291,641558917417	38,800292290321
C4BPA	0	0	0	0	0	0	0	5,71129592631056	0	0	0
CD55	2055,6232741458	2197,19328739503	4862,71618586588	2203,7544415434	2681,45984379699	2392,61694659213	1134,81515472668	1218,40979761292	1047,79456402231	18353,5979116767	11185,0660775098
CR2	46,305270857669	12,3576675331554	8,86682787272307	7,13882229200972	10,0007826342079	14,8018724049005	3,39765016385233	11,4225918526211	1,69408983673777	0	0
CR1	0	0	0	0	0	0,528638300175018	0	1,90376530877019	15,2468085306399	0	0
CR1L	0	0	0	4,28329337520583	0	3,70046810122513	0	3,80753061754037	0	0	0
CD46	10176,4101508095	10246,3600351158	14073,8725409797	5958,06108491131	5877,33494434105	5354,04870417258	3914,09298875789	6330,97153431525	4808,67400158016	12486,7890759787	13855,2316469437
MIR29C	0	0	0	0	0	0	0	0	0	42,4720716870025	59,9640880850416
MIR29B2	0	0	0	0	0	0	0	0	0	22,6517715664013	7,05459859824019
CD34	0	0	0	0	0	0	2450,83831819215	2043,69205896479	2870,63522835215	50,9664860244029	553,785989961855
PLXNA2	778,920806212932	675,346530686941	446,297002927061	518,992380629107	503,789425198223	605,819492000571	1849,45423919029	3538,14782634939	1783,87659808487	1574,29812386489	1290,99154347795
MIR205HG	0	0	8,86682787272307	2,85552891680389	0	1,58591490052505	11,3255005461744	0,951882654385093	2,54113475510665	3528,013421467	6095,17318887952
MIR205	0	0	0	0	0,625048914637994	0	0	0	0	8,49441433740049	17,6364964956005
CAMK1G	4,96127902046453	0	26,6004836181692	2,85552891680389	7,50058697565592	10,5727660035004	0	0,951882654385093	1,69408983673777	5,66294289160033	0
LAMB3	8845,96049348826	6289,43489099943	14212,0472753296	7302,30132249674	8961,32628916491	7527,80939449226	149,496607209503	19,9895357420869	211,761229592221	6435,93459630377	7216,85436599971
G0S2	3227,31200281218	2419,01341961516	2015,72553639905	616,080363800439	695,054393077449	538,682427878343	83,8087040416909	67,5836684613416	156,703309898244	254,832430122015	370,36642640761
HSD11B1	1,65375967348818	7,41460051989322	0	2,85552891680389	0	0	4,53020021846978	70,4393164244969	76,2340426531997	0	0
TRAF3IP3	4,96127902046453	1,23576675331554	4,43341393636154	1,42776445840194	6,87553806101793	1,58591490052505	14,7231507100268	25,7008316683975	83,8574469185196	25,4832430122015	70,5459859824019
C1orf74	162,068448001841	173,625228840833	164,036315645377	168,476206091429	135,635614476445	130,573660143229	178,942908629556	100,89956136482	138,915366612497	739,014047353843	268,074746733127
IRF6	5079,52283711894	5362,60982601277	11432,2967372309	5179,21557285305	5472,30324765563	5638,45610966674	3393,11996363386	3179,28806564621	2546,21702461687	6016,87682232535	4867,67303278573
SYT14	345,635771759029	399,770544697576	351,717505618015	749,57634066102	969,450866603528	867,495450587205	408,850569716897	705,345046899354	436,228132959976	0	0
SERTAD4-AS1	468,840867433898	425,103763140545	274,132761731688	312,680416390026	323,775337782481	237,887235078758	84,9412540963083	204,654770692795	184,655792204417	478,518674340228	419,748616595291
SERTAD4	472,975266617619	485,656334053006	338,417263808931	496,148149294675	471,911930551685	492,690895763117	363,5485675322	345,533403541789	443,004492306927	991,015006030057	1396,81052245156
HHAT	1577,68672850772	1830,78844503697	1794,7937419037	1732,59217027076	1694,5076075836	1796,31294399471	1113,29670368895	626,338786585391	855,515367552574	1189,21800723607	1439,138114041
KCNH1	38,8633523269722	21,6259181830219	16,9947534227192	29,9830536264408	25,6270055001577	23,7887235078758	9,06040043693955	12,3744745070062	15,2468085306399	0	24,6910950938407
RCOR3	2082,91030875836	2001,94214037117	1843,56129520367	2197,32950148059	2095,16396186655	2296,93341426045	2847,23083730825	2254,0581255839	3048,51466120962	1452,54485169548	1460,30190983572
TRAF5	47,9590305311571	42,633952989386	69,4568183363307	42,8329337520583	50,0039131710395	26,4319150087509	215,184510377314	91,3807348209689	146,538770877817	393,574530966223	564,367887859215
LINC00467	1097,26954335941	1342,66057747733	301,472147672584	444,034746563005	460,036001173563	434,540682743865	618,372329821124	395,031301569813	573,449409735735	583,283117834834	680,768764730178
RD3	0	0	0	0	0	0	0	0	0	0	10,5818978973603
SLC30A1	3783,80213294095	4054,55071762828	2880,24125398954	3096,82111027382	3080,24105133603	3232,09456727006	1436,07346925492	2295,94096237684	1369,67163300249	979,689120246857	825,388035994102
NEK2	692,925303191546	802,012622901784	351,717505618015	526,845085150317	497,538936051843	461,501236052791	0	5,71129592631056	0	656,901375425638	331,566134117289
LPGAT1	4236,93228347671	4916,49802806587	2190,84538688533	2426,4856970541	2348,30877229494	2748,91916091009	2517,65877141458	3588,5976070318	2708,84964894369	1441,21896591228	2021,14249839581
INTS7	673,907066946432	867,508260827507	678,312332263315	676,04647105332	721,931496406883	692,516173229274	612,709579548037	472,133796575006	631,895509103188	764,497290366044	747,78745141346
DTL	630,082435598996	715,508950169696	278,56617566805	707,457289138163	713,180811601951	727,934939341	0	19,0376530877019	18,6349882041155	331,282159158619	151,673869862164
RPL21P28	7665,1760866177	9102,04002154559	4745,96961887502	5164,22404603983	4654,1142183945	4429,46031716648	3909,56278853942	4965,01992527264	4437,66832733459	31,1461859038018	28,2183943929608
PPP2R5A	2701,41642664294	3156,14828796788	3973,07778930266	2754,87152248655	2909,60269763986	2636,84784127299	2632,04632693094	3471,51604054243	2636,00378596397	1865,93968278231	1686,0490649794
SNORA16B	0,826879836744089	0	2,95560929090769	0	0	0,528638300175018	0	0	0	0	0
NENF	1956,39769373651	1914,82058426243	1797,01044887188	1614,0877202234	1315,72796531298	1343,7985590449	3321,76931019296	2833,75466210442	3013,78581955649	3618,62050773261	4165,74047226083
ATF3	460,572069066457	528,90817041905	1708,34217014465	830,958914789931	1228,8461661783	700,445747731899	958,137346206358	2908,95339180084	2411,53688259622	15751,4756529863	1654,30337128732
FAM71A	0	0	0	0	0	1,05727660035004	0	0	0	33,977657349602	0
BATF3	0	12,3576675331554	5,91121858181538	6,42494006280875	4,37534240246595	4,22910640140014	22,6510010923489	34,2677755578633	42,3522459184443	33,977657349602	56,4367887859215
NSL1	1897,68922532768	2167,53488531545	654,667457936054	1482,73339005042	1225,09587269047	1213,22489890167	771,266587194479	829,089791969416	980,878015471169	1543,15193796109	2581,98308695591
TATDN3	964,141889643607	966,987484469408	367,973356718007	565,39472552717	580,045392784058	558,770683284994	748,615586102131	509,257220096025	599,707802205171	673,890204100439	1171,06336730787
SPATA45	3,30751934697635	1,23576675331554	0	4,9971756044068	5,00039131710395	3,70046810122513	0	0	8,47044918368885	5,66294289160033	0
FLVCR1	540,779413230634	468,355599506589	962,78972651318	507,570264961891	433,783946758768	487,933151061542	314,848915183649	308,40998002077	427,757683776287	322,787744821219	807,751539498501
VASH2	126,512615021846	189,072313257277	250,487887404427	230,583960031914	190,01487004995	227,843107375433	14,7231507100268	39,9790714841739	28,7995272245421	0	0
ANGEL2	887,242064826407	912,613747323524	796,536703899623	849,519852749157	765,684920431542	782,913322559202	1077,05510194119	700,585633627428	1151,98108898168	897,576448318652	1728,37665656885
RPS6KC1	1008,79340082779	940,418499273124	728,557690208746	977,304771776131	1000,07826342079	1105,38268566596	499,454574086293	754,842944927378	772,504965552423	526,65368891883	490,294602577693
PROX1-AS1	22,3257555920904	46,9591366259904	67,9790136908769	19,9887024176272	7,50058697565592	6,34365960210022	81,543603932456	74,2468470420372	88,9397164287329	0	0
LINC00538	0	0	2,21670696818077	1,42776445840194	0	2,11455320070007	0	3,80753061754037	0	0	0
PROX1	83,514863511153	79,7069555888522	464,030658672507	105,654569921744	123,759685098323	146,961447448655	586,660928291836	614,91619473277	639,518913368508	2,83147144580016	158,728468460404
SMYD2	1768,69597079561	1717,7157871086	2121,38856854899	2482,88239316098	2302,68020152637	2130,9409880055	2103,14545142459	1839,037288272	1698,32506132961	2423,73955760494	3248,64265448961
PTPN14	441,553832821343	308,323804952227	979,7844799359	896,636079876421	1083,83481798228	840,534897278279	992,113847844881	2081,7673651402	1193,48628998176	826,789662173648	1301,57344137531
CENPF	1050,13739266499	1135,05176292032	899,244126758665	1534,13291055289	1720,13461308376	1962,30537024967	0	13,3263571613913	20,3290780408532	2873,94351748717	867,715627583543
KCNK2	38,8633523269722	30,8941688328884	8,86682787272307	86,3797497333176	90,6320926225091	88,282596129228	212,91941026808	1038,50397593414	290,536407000528	246,338015784614	313,929637621688
KCTD3	2571,59629227412	2993,64495990689	1568,68963114926	2840,53738999067	2712,71228952889	2940,28622557345	1970,63709503435	1841,89293623515	1671,21962394181	1710,2087532633	2190,45286475358
USH2A	0	3,70730025994661	5,17231625908846	0	8,12563589029392	4,22910640140014	0	1,90376530877019	25,4113475510666	0	0
ESRRG	205,066199512534	144,584710137918	167,730827259011	167,048441633027	213,766728806194	243,173618080508	232,172761196576	362,66729132072	199,055555816688	274,652730242616	359,78452851025
GPATCH2	563,105168822724	641,362944970764	609,594416249711	642,494006280875	631,924452699011	617,449534604421	605,914279220333	581,600301829292	651,377542225673	1662,0737386847	1019,38949744571
SPATA17	26,4601547758108	60,5525709124613	19,9503627136269	32,8385825432447	26,2520544147957	33,8328512112012	138,171106663328	122,792862415677	191,432151551368	1141,08299265747	1738,95855446621
RRP15	745,018732906424	605,525709124613	350,239700972561	609,65542373763	757,559284541248	721,5912797389	392,994868952253	626,338786585391	643,754137960353	1636,59049567249	1456,7746105366
TGFB2-AS1	8,26879836744089	4,94306701326215	1,47780464545385	1,42776445840194	1,87514674391398	1,58591490052505	0	1,90376530877019	0	16,988828674801	0
TGFB2	759,902569967817	745,785235625927	1518,44427320383	938,041249170077	1086,96006255547	872,25319528878	61,157702949342	326,495750454087	127,903782673702	543,642517593632	190,474162152485
LYPLAL1	1977,89656949186	1754,17090633141	534,226379331565	937,327366940876	808,813295541564	863,79498248598	1104,23630325201	778,640011287006	1046,10047418557	2553,98724411175	2818,31213999696
LYPLAL1-AS1	3,30751934697635	1,85365012997331	0	1,42776445840194	0	0	0	0	0	22,6517715664013	59,9640880850416
SLC30A10	0	8,65036727320876	22,9059720045346	1,42776445840194	2,50019565855197	3,70046810122513	13,5906006554093	19,9895357420869	0	0	0
BPNT1	2016,75992181883	1968,57643803165	1140,86518629037	1659,06230066306	1768,26337951088	1757,19370978176	685,192783043554	835,752970550111	812,316076715761	750,339933137043	634,913873841617
IARS2	4240,23980282369	4215,2003955593	3591,06528845284	3986,31836785823	4293,46099464838	4231,74959290102	2775,88018386736	3363,00141794253	2609,74539349453	4468,06194147266	4021,12120099691
RAB3GAP2	1934,89881798117	1899,37349984598	2392,56572098978	2490,02121545299	2566,4508435036	2448,12396811051	1303,56511286468	1976,10839050345	1308,68439887993	2030,16502663872	2035,25169559229
MARK1	451,476390862272	506,046485482713	322,900315031665	697,46293792935	708,805469199485	626,436385707397	399,790169279958	574,937123248596	539,56761300098	894,744976872852	1273,35504698235
C1orf115	2114,33174255463	2665,54888690161	2473,10607416701	4071,98423536234	3539,02695468032	3779,76384625138	2386,28296507895	1778,11679839135	2022,7432650649	161,393872410609	268,074746733127
LINC01352	0	0	0	0	0,625048914637994	0	0	4,75941327192546	8,47044918368885	0	0
HLX-AS1	0	0	0	0	0	0	0	3,80753061754037	0	0	0
HLX	0	2,47153350663107	0	1,42776445840194	2,50019565855197	0	112,122455407127	118,033449143751	274,442553551519	0	0
DUSP10	471,321506944131	437,4614306737	1205,14968836761	823,820092497922	908,821121883643	600,533108998821	254,823762288925	242,730076868199	422,675414266074	812,632304944647	663,132268234578
HHIPL2	6,61503869395271	11,1219007798398	147,041562222658	18,5609379592253	11,2508804634839	8,45821280280029	29,4463014200536	202,751005384025	72,8458629797241	2,83147144580016	0
TAF1A	121,551336001381	81,5606057188255	178,075459777188	120,646096734964	70,0054784394553	72,9520854241525	118,917755734832	220,836775817341	141,456501367604	164,225343856409	268,074746733127
TAF1A-AS1	327,444415350659	360,226008591479	41,3785300727077	150,629150361405	101,882973085993	135,331404844805	164,219757919529	59,0167245718757	123,668558081857	73,6182575908043	313,929637621688
MIA3	1428,84835789379	1245,0350039654	2319,41439103981	1432,04775177715	1807,64146113308	1856,57771021466	2471,22421917526	3032,69813687091	2624,99220202517	4773,86085761908	8818,24824780023
AIDA	3832,58804330885	4280,07815010836	4018,88973331173	3440,19846251948	3537,15180793641	3404,95929142729	2132,59175284465	3290,65833620927	1803,35863120736	268,989787351016	229,274454442806
BROX	2026,68247985976	2506,75285910057	2109,56613138536	1929,62366553023	1942,65202669488	2186,44800952388	1266,1909610623	1052,78221574991	1560,25673963549	3046,66327568098	4236,28645824323
FAM177B	27,2870346125549	11,7397841564976	8,86682787272307	6,42494006280875	6,87553806101793	13,2159575043755	35,1090516931408	5,71129592631056	56,7520095307153	682,384618437839	3425,00761944561
DISP1	354,731449963214	286,697886769205	337,678361486204	544,692140880342	499,414082795757	517,536895871343	646,686081186561	770,07306739754	644,601182878721	489,844560123428	455,021609586492
TLR5	383,672244249257	439,315080803674	376,101282268004	252,000426907943	266,270837635785	296,03744809801	117,785205680214	109,466505254286	164,326714163564	1466,70220892448	1784,81344535477
SUSD4	1260,99175103474	1218,46601876912	1548,0003661129	1706,17852779032	1849,51973841382	2312,7925632657	125,713056062536	46,6422500648695	105,880614796111	1013,66677759646	1636,66687479172
CCDC185	1,65375967348818	2,47153350663107	10,3446325181769	16,4192912716224	14,3761250366738	8,98685110297531	0	0	0	0	0
CAPN8	21,4988757553463	8,65036727320876	34,7284091681654	17,1331735008233	22,5017609269678	34,3614895113762	6,79530032770467	0	7,62340426531996	1008,00383470486	1502,62950142516
CAPN2	9588,49858688445	8384,05953786926	13728,8051562662	11459,9514253632	13432,9262244851	12943,7087797853	5561,95331822627	9790,11310035068	5935,24374301078	29161,3244202959	21438,9251400519
TP53BP2	2049,8351152886	1803,60157646403	4423,80820616609	3347,39377272336	4340,96471216087	3791,92252715541	1904,94919186654	2936,55798877801	1897,3806171463	1163,73476422387	751,31475071258
GTF2IP20	221,603796247416	183,511362867357	433,735663440704	246,289369074335	290,647745306667	340,443065312712	1391,90401712484	530,198638492497	1351,03664479837	118,921800723607	59,9640880850416
FBXO28	1547,91905438493	1458,82265228899	1339,62991110391	1502,72209246805	1640,75340092473	1603,35996443083	892,449443038546	871,924511416745	921,584871185347	1758,3437678419	631,386574542497
DEGS1	4911,66623025989	5000,53016729132	4276,0277416207	4615,24861178428	4550,35609856459	4738,18508446869	1846,05658902643	3153,58723397781	2218,41064120811	1217,53272169407	2462,05491078583
NVL	669,772667762712	637,03776133416	557,1323513361	588,238956861601	701,929931138467	749,609109648176	436,031771027716	692,018689737962	417,59314475586	1211,86977880247	1132,26307501755
CNIH4	3283,53983171078	3163,56288848778	1885,67872759911	2375,08617655163	2075,78744551278	2179,5757116216	1202,76815800373	1254,58133847955	1000,36004859365	5272,1998320799	4014,06660239867
WDR26	5375,54581867332	5133,37509327274	6364,16570564698	5606,11714591523	6334,24570094143	6072,46815411043	3089,59654899639	4179,71673540494	3034,96194251572	1806,4787824205	1661,35796988556
CNIH3	419,228077229253	323,153005992013	110,835348409038	230,583960031914	212,516630976918	187,137958261956	172,147608301852	201,79912272964	182,961702367679	39,6406002412023	0
DNAH14	396,902321637163	371,347909371319	298,516538381677	312,680416390026	310,649310575083	233,658128677358	262,751612671247	235,115015633118	252,419385673928	455,866902773826	190,474162152485
LBR	739,230574049215	848,971759527774	1440,12062699477	1060,11511036344	1088,21016038475	1011,28506823481	558,3471769264	1068,01233822007	550,579196939775	2324,63805700193	1601,39388180052
ENAH	3186,79489081172	4010,06311450892	3192,05803418031	4236,89103030777	4622,8617726626	4617,65555202878	1155,20105570979	1490,64823676706	1356,11891430858	2647,42580182315	3382,68002785617
SRP9	24665,8255300762	28118,0188215651	10398,572387736	15701,8396312754	13866,7101712439	14532,7955101114	6938,00163458646	7798,77458737706	7434,5132485237	13681,6700261064	20758,1563753218
EPHX1	3113,20258534149	3121,54681887505	2956,34819323042	3414,49870226825	3826,5494554138	4337,47725293602	9063,79808710341	8493,64892507818	7797,04847358559	4742,71467171527	4398,54222600276
TMEM63A	1055,9255515222	660,517329647155	1432,7316037675	804,545272309495	886,319360956675	737,45042874415	1363,5902657594	1112,75082297617	1096,07612436934	1254,34185048947	772,478546507301
LEFTY1	0	0,617883376657769	2,21670696818077	0	0	0	16,9882508192617	0	0	0	0
PYCR2	889,722704336639	895,930896153765	1117,95921428583	889,497257584411	873,193333749277	911,372429501731	1381,71106663328	1064,20480760253	1495,88132583945	1916,90616880671	2116,37957947206
LEFTY2	14,0569572246495	0	1,47780464545385	0	0	0	18,1208008738791	11,4225918526211	0,847044918368885	0	0
SDE2	1133,65225617615	1496,51353826512	1420,17026428115	1230,73296314248	1197,5937204464	1117,01272826981	430,369020754629	810,052138881714	643,754137960353	719,193747233242	1354,48293086212
ACBD3	2225,96052051509	2406,03786870535	3582,93736290285	2568,5482606651	2812,09506695633	2793,3247781248	1686,36703132537	2371,13969207327	1797,42931677877	4838,98470087248	5245,09405779158
MIXL1	0	6,17883376657769	14,7780464545385	31,4108180848428	32,5025435611757	28,546468209451	0	3,80753061754037	2,54113475510665	0	0
LIN9	415,920557882277	538,794304445574	253,443496695334	371,218759184505	321,900191038567	310,839320502911	71,350653440899	145,638046120919	137,221276775759	427,552188315825	479,712704680333
PARP1	3859,87507792141	3623,88600409781	4499,17624308423	4922,2179703407	4869,75609394461	5793,34713161802	3008,05294506393	3426,77755578633	2541,98180002502	4332,15131207425	4197,48616595291
ITPKB	781,401445723164	814,988173811597	1192,58834888125	908,058195543636	961,325230713234	966,879451020108	1071,3923516681	878,587689997441	1078,28818108359	181,21417253121	352,729929912009
ITPKB-IT1	0	0	0	0	0	0	0	0	0	5,66294289160033	0
PSEN2	380,364724902281	417,689162620652	238,665450240796	575,389076735983	557,54363185709	593,13217279637	635,360580640386	697,729985664273	553,120331694882	1030,65560627126	1181,64526520523
CDC42BPA	1472,67298924122	1223,40908578238	1968,43578774452	2204,4683237726	2692,08567534584	2787,50975682287	1150,67085549132	1300,27170589004	1083,3704505938	4029,18386737363	3372,09812995881
ZNF678	566,412688169701	684,614781336808	658,361969549688	404,05734172775	408,781990173248	465,730342454191	314,848915183649	423,587781201366	366,770449653727	127,416215061007	970,007307258026
ZNF847P	0	0	0	0	0	0	0	3,80753061754037	0	0	0
SNAP47	1781,09916834677	1917,29211776906	1669,18034704012	1731,16440581236	1697,00780324215	1622,91958153731	1292,2396123185	1194,61273125329	1212,96832310424	1217,53272169407	768,95124720818
JMJD4	262,94778808462	310,1774550822	206,153748040811	326,958060974045	321,275142123929	287,050596995035	271,812013108187	398,838832187354	359,147045388407	382,248645183022	246,910950938407
PRSS38	0	0	0	0,713882229200972	0	0	0	0	0	0	3,52729929912009
WNT9A	178,606044736723	148,292010397864	346,545189358927	246,289369074335	273,771424611441	214,627149871057	150,62915726412	207,51041865595	155,856264979875	28,3147144580016	91,7097817771224
WNT3A	0	3,70730025994661	14,0391441318115	0	5,00039131710395	0	7,92785038232211	24,7489490140124	20,3290780408532	209,528886989212	102,291679674483
ARF1	15263,3749064591	16090,9188949216	21532,3525865853	15030,7903358265	15743,1070129871	15288,7482793617	20101,630919405	19762,0357876889	18070,0092435634	26615,8315905215	26895,6571557907
C1orf35	690,444663681314	655,574262633893	920,672294117746	678,901999970124	592,546371076818	635,423236810372	998,909148172586	675,836684613416	1096,07612436934	982,520591692657	1139,31767361579
MRPL55	864,916309234317	861,947310437587	1287,90674851303	1018,70994106979	1031,33070915269	887,583705993855	2271,89540956259	1384,03737947592	1610,23238981925	2670,07757338955	2924,13111897056
GUK1	7477,47436367679	7430,66548768633	6658,2488300923	7782,0301805198	7163,68561066604	6440,92904933242	6115,7702949342	5598,97377309311	5910,67944037808	10516,0849497018	10158,6219814659
GJC2	7,4419185306968	22,8616849363374	4,43341393636154	18,5609379592253	30,0023479026237	14,2732341047255	100,796954860953	36,1715408666335	102,492435122635	25,4832430122015	21,1637957947206
IBA57	181,086684246955	272,486569106076	266,743738504419	439,037570958598	485,663006673721	471,016725455941	496,056923922441	437,866021017143	424,369504102811	450,203959882226	324,511535519049
OBSCN	1802,59804410211	1110,33642785401	3195,01364347121	1490,58609457163	1551,3714061315	1518,77783640283	3457,67531674706	2014,18369667886	2669,88558269873	356,765402170821	271,602046032247
TRIM11	611,064199353882	454,762165220118	971,656554385903	723,876580409786	720,056349662969	596,832640897596	799,580338559916	644,424557018708	808,080852123916	877,756148198051	1019,38949744571
TRIM17	62,0159877558066	71,6744716923012	84,9737671135961	99,9435120881361	133,135418817893	108,370851535879	270,679463053569	128,504158341988	182,11465744931	0	95,2370810762425
RNF187	7379,90254294099	7674,11153808949	16333,4358438786	9876,56064099545	10390,813156942	10433,2054922542	7646,97796877698	7129,60108134434	6710,28984331831	3581,81137893721	3379,15272855705
BTNL10	0	0	0	0	0	1,05727660035004	0	0	7,62340426531996	0	0
RNA5S9	74,419185306968	0	0	25,699760251235	22,5017609269678	14,2732341047255	13,5906006554093	59,9686072262608	0,847044918368885	0	0
RNA5S10	8,26879836744089	0	0	2,85552891680389	2,50019565855197	1,58591490052505	0	6,66317858069565	0	0	0
RNA5S11	8,26879836744089	0	0	2,85552891680389	2,50019565855197	1,58591490052505	0	6,66317858069565	0	0	0
RNA5S12	8,26879836744089	0	0	2,85552891680389	2,50019565855197	1,58591490052505	0	6,66317858069565	0	0	0
RNA5S13	8,26879836744089	0	0	2,85552891680389	2,50019565855197	1,58591490052505	0	6,66317858069565	0	0	0
RNA5S14	8,26879836744089	0	0	2,85552891680389	2,50019565855197	1,58591490052505	0	6,66317858069565	0	0	0
RNA5S15	8,26879836744089	0	0	2,85552891680389	2,50019565855197	1,58591490052505	0	6,66317858069565	0	0	0
RNA5S16	8,26879836744089	0	0	2,85552891680389	2,50019565855197	1,58591490052505	0	6,66317858069565	0	0	0
DUSP5P1	0	0	2,95560929090769	0	0	1,58591490052505	4,53020021846978	0	0	0	0
RHOU	5584,74641736958	5892,75376318514	4121,59715617077	3864,95838889406	3984,68683081721	3880,20512328463	1338,67416455782	1537,29048683192	1049,48865385905	962,700291572056	878,297525480903
RAB4A	4457,70919988738	5462,70693303133	3620,62138136192	3924,92449614694	3384,63987276473	3510,15831316212	1525,5449235697	1759,07914530365	1560,25673963549	3012,68561833137	4465,56091268604
CCSAP	639,178113803181	850,20752628109	1179,28810707217	489,009327002666	488,788251246911	486,875874461192	202,726459776523	184,665234950708	209,220094837115	608,766360847035	469,130806782972
ACTA1	23,9795152655786	25,9511018196263	25,1226789727154	29,9830536264408	39,3780816221936	56,5642981187269	26,0486512562012	28,5564796315528	44,046335755182	11,3258857832007	112,873577571843
NUP133	2039,91255724767	1957,45453725181	2248,47976805803	1950,32625017706	1868,8962547676	2027,32788117119	1330,7463141755	1804,76951271414	1281,57896149212	1393,08395133368	1022,91679674483
ABCB10	886,415184989663	839,703508877908	677,573429940588	730,301520472594	791,936974846338	722,119918039075	719,169284682077	708,200694862509	703,894327164543	1596,94989543129	1283,93694487971
TAF5L	855,820631030132	845,264459267828	664,273188131504	867,366908479181	764,434822602266	787,671067260777	893,581993093164	1215,55414964976	950,384398409889	580,451646389034	275,129345331367
URB2	167,85660685905	192,779613517224	267,482640827146	384,068639310123	405,656745600058	401,765108133014	220,847260650402	354,100347431254	166,020804000301	351,10245927922	70,5459859824019
GALNT2	2640,22731872388	2633,41895131541	4030,71217047536	3552,99185473324	3649,03556365661	3706,28312252705	1583,30497635519	3445,81520887404	1374,7539025127	2120,77211290432	1061,71708903515
PGBD5	138,915812573007	59,3168041591458	103,446325181769	281,983480534384	538,167115503312	228,371745675608	181,208008738791	865,261332836049	297,312766347479	70,7867861450041	35,2729929912009
COG2	1012,92780001151	913,84951407684	684,962453167857	863,083615103975	840,065741273463	857,451322883879	638,758230804239	801,485194992248	703,894327164543	1141,08299265747	1389,75592385332
AGT	0	0	0	0	1,25009782927599	0	62,2902530039594	67,5836684613416	150,773995469662	0	42,3275915894411
CAPN9	0	2,47153350663107	0	0,713882229200972	0	0	5,66275027308722	10,470709198236	1,69408983673777	0	2811,25754139871
C1orf198	1634,74143724306	1549,03362528103	2470,1504648761	1900,35449413299	2540,82383800344	2107,15226449762	2160,90550421008	9678,74282978762	2491,15910492289	1478,02809470769	1294,51884277707
TTC13	257,159629227412	331,803373265222	421,174323954346	515,422969483102	565,669267747384	562,999789686394	474,538472884709	585,407832446832	458,251300837567	487,013088677628	345,675331313769
ARV1	1699,2380645091	2009,35674089106	775,108536540542	1117,22568869952	1128,21329092158	1166,70472848626	916,232994185512	872,87639407113	925,820095777191	1993,35589784332	3636,64557739282
FAM89A	229,872594614857	391,120177424368	134,4802227363	285,552891680389	238,143636477076	318,768895005536	80,4110538778385	206,558536001565	67,7635934695108	133,079157952608	201,056060049845
TRIM67	0	1,23576675331554	1,47780464545385	17,1331735008233	13,7510761220359	8,98685110297531	0	0	5,08226951021331	0	0
C1orf131	908,740940581753	727,866617702851	776,586341185996	581,814016798792	475,037175124875	510,135959668892	351,090516931408	294,131740204994	380,323168347629	1605,44430976869	1717,79475867149
GNPAT	2409,52784427227	2633,41895131541	1368,44710169026	2078,11116920403	1914,52482553617	1998,25277466157	1776,97103569477	1449,7172826285	1666,1373544316	2327,46952844773	2031,72439629317
EXOC8	535,818134210169	794,598022381891	902,199736049573	678,188117740923	766,30996934618	774,455109756402	618,372329821124	723,43081733267	529,403073980553	622,923718076036	1061,71708903515
SPRTN	319,175616983218	379,998276644528	209,109357331719	429,043219749784	368,153810721778	339,914427012537	199,32880961267	327,447633108472	177,879432857466	574,788703497433	490,294602577693
EGLN1	579,642765557606	601,200525488009	907,372052308661	566,108607756371	560,66887643028	456,743491351216	129,110706226389	300,794918785689	110,115839387955	1486,52250904509	1336,84643436652
TSNAX	1829,88507871467	2207,07942142155	725,602080917838	1719,74229014514	1362,60663391083	1517,72055980248	817,701139433795	981,39101667103	1216,35650277772	2168,90712748293	2585,51038625503
DISC1	76,8998248172002	59,3168041591458	39,9007254272538	45,6884626688622	55,0043044881434	70,8375322234524	81,543603932456	65,6799031525714	121,127423326751	14,1573572290008	14,1091971964804
SIPA1L2	1967,97401145093	1572,51319359402	2525,56813908062	2526,42920914224	2903,97725740812	2991,56414069043	864,13569167311	984,246664634186	587,002128429637	654,069903979838	716,041757721379
MAP10	343,982012085541	255,185834559658	136,696929704481	248,431015761938	245,019174538093	250,045915982784	295,595564255153	197,039709457714	271,054373878043	203,865944097612	613,750078046896
NTPCR	4088,92079269952	4141,67227373702	2354,8817025307	3550,13632581643	3035,2375294821	2856,7613741458	2169,96590464702	1612,48921652835	1877,05153910545	1795,1528966373	1954,12381171253
KCNK1	1317,21957993333	1367,9937959203	1742,33167699008	1579,82137322175	1637,0031074369	1975,52132775404	425,838820536159	541,621230345118	461,639480511042	2219,87361350733	3802,42864445146
MIR4427	0	0	0	0	0	0	0	0	0	0	7,05459859824019
SLC35F3	117,416936817661	137,787992994682	79,0625485317807	64,9632828572884	86,2567502200431	75,5952769250276	11,3255005461744	28,5564796315528	26,2583924694354	11,3258857832007	0
COA6	1030,29227658313	1106,62912759406	291,127515154408	644,635652968478	585,045784101162	517,536895871343	345,42776665832	376,945531136497	414,204965082385	2324,63805700193	2169,28906895886
TARBP1	738,403694212471	641,362944970764	633,239290576973	602,51660144562	670,052436491929	652,868300716147	1334,14396433935	881,443337960596	1709,33664526841	857,93584807745	1111,09927922283
LINC01354	0	0	0	8,56658675041166	0	0	80,4110538778385	35,2196582122484	129,597872510439	0	0
IRF2BP2	5264,74392054961	4818,87245455394	7040,26133094212	3922,78284945934	4135,9486681596	4049,89801764081	7593,74811620996	5023,08476719013	7819,07164146318	4654,93905689547	7470,81991553636
LINC00184	0	0	0	2,14164668760292	1,25009782927599	3,17182980105011	0	0	8,47044918368885	0	0
LINC01132	124,858855348357	145,820476891233	28,81719058635	209,881375385086	205,6410929159	169,692894356181	98,5318547517176	27,6045969771677	81,316312163413	36,8091287954021	38,800292290321
LINC01348	25,6332749390667	8,03248389655099	1,47780464545385	8,56658675041166	5,00039131710395	9,51548940315033	7,92785038232211	13,3263571613913	49,1286052653953	14,1573572290008	0
TOMM20	21129,2604683217	23850,9162223665	19222,5439257409	15439,1309709294	14081,1019489647	14157,9909552873	9693,49591747071	10352,6757490923	9521,63192738464	5580,83021967212	6077,53669238392
SNORA14B	13,2300773879054	1,85365012997331	1,47780464545385	2,14164668760292	0	4,22910640140014	13,5906006554093	0	0	0	0
RBM34	25,6332749390667	16,064967793102	35,4673114908923	40,6912870644554	19,3765163537778	14,8018724049005	79,2785038232211	44,7384847560994	32,1877068980176	2786,16790266736	2804,20294280047
ARID4B	1585,95552687516	1559,53764268421	2254,39098663984	1664,05947626747	1693,88255866896	1662,56745405043	1604,82342739292	2008,47240075255	1728,81867839089	4935,25473002969	5650,73347719039
GGPS1	1077,42442727755	1280,2543564349	631,022583608792	903,77490216843	780,686094382854	893,927365595956	652,348831459648	608,253016152074	776,740190144268	3106,12417604278	3266,27915098521
TBCE	1049,31051282825	1033,71888914845	681,267941554223	1062,97063928025	893,194899017693	1016,57145123656	1222,02150893222	977,58348605349	1415,41205859441	586,114589280634	211,637957947206
B3GALNT2	1461,92355136355	1529,87924060464	1454,89867344931	1499,86656355124	1474,49038963103	1489,17409159303	725,964585009782	900,480991048298	835,186289511721	1560,14076663589	938,261613565945
GNG4	46,305270857669	99,4792236419008	45,0730416863423	48,5439915856661	77,5060654151112	67,1370641222273	0	6,66317858069565	1,69408983673777	22,6517715664013	183,419563554245
LYST	1157,63177144172	811,898756928308	1398,00319459934	995,151827506155	1064,4583016285	1101,15357926456	592,323678564923	1093,71316988847	759,79929177689	1271,33067916427	984,116504454506
NID1	3443,12764020239	2567,92331338969	10794,6240327176	3663,64360025939	4256,58310868474	4823,29585079687	661,409231896587	640,617026401167	656,459811735886	175,55122963961	197,528760750725
GPR137B	1107,19210140033	1431,01790033939	1638,88535180831	1540,5578506157	1483,24107443596	1616,57592193521	348,825416822173	588,263480409987	382,864303102736	487,013088677628	1146,37227221403
ERO1B	3646,54008004143	4301,08618491473	2162,7670986217	3667,21301140539	3317,13458998383	4108,04823066007	1310,36041319238	2673,83837616773	1631,40851277847	886,250562535451	677,241465431058
EDARADD	353,077690289726	382,469810151159	361,323235813465	620,363657175645	618,798425491614	592,07489619602	322,776765565972	198,943474766484	306,630260449536	1622,43313844349	1537,90249441636
LGALS8	1972,9352904714	1883,30853205288	2358,57621414434	2475,02968863977	2596,45319140622	2601,42907516126	797,315238450681	1469,70681837058	919,04373643024	4575,65785641307	4077,55798978283
LGALS8-AS1	8,26879836744089	1,85365012997331	0	12,1359978964165	1,25009782927599	3,70046810122513	0	15,2301224701615	2,54113475510665	22,6517715664013	14,1091971964804
HEATR1	1045,17611364453	855,76847667101	939,144852185919	1056,54569921744	1153,2152475071	1134,98643047576	543,624026216373	654,895266216944	395,569976878269	719,193747233242	197,528760750725
ACTN2	0	0	1,47780464545385	0,713882229200972	0	7,40093620245025	56,6275027308722	7,61506123508074	18,6349882041155	11,3258857832007	3,52729929912009
MTR	1917,53434140954	1819,04866088047	3556,33687928468	1873,94085165255	1947,65241801199	1918,95702963532	2958,22074266076	2266,43260009091	2767,29574831115	991,015006030057	881,824824780023
MT1HL1	0	0	2,21670696818077	0	1,87514674391398	3,70046810122513	18,1208008738791	34,2677755578633	9,31749410205773	0	0
RYR2	52,9203095516217	71,6744716923012	50,9842602681577	40,6912870644554	48,1287664271255	66,0797875218773	2291,14876049109	978,535368707875	2130,31796969775	0	109,346278272723
ZP4	0	0	0	1,42776445840194	0	0,528638300175018	0	0	0	0	0
LINC01139	210,854358369743	284,226353262574	158,125097063561	229,870077802713	219,392169037936	193,481617864057	108,724805243275	24,7489490140124	59,293144285822	19,8203001206011	91,7097817771224
CHRM3	196,797401145093	187,836546503962	182,50887371355	184,895497363052	194,390212452416	173,922000757581	65,6879031678118	125,648510378832	115,198108898168	53,7979574702031	158,728468460404
CHRM3-AS2	0	1,23576675331554	0	0	0	0	0	0	0	0	0
RPS7P5	0,826879836744089	2,47153350663107	0	0	0,625048914637994	4,22910640140014	0	1,90376530877019	0	0	0
FMN2	56,227828898598	46,3412532493327	1,47780464545385	6,42494006280875	2,50019565855197	5,28638300175018	125,713056062536	17,1338877789317	107,574704632848	14,1573572290008	0
GREM2	270,389706615317	282,3727031326	298,516538381677	23,5581135636321	16,2512717805878	53,3924683176768	0	13,3263571613913	18,6349882041155	0	38,800292290321
RGS7	0	0	0	1,42776445840194	0	0	0	0	0	2,83147144580016	0
FH	2148,23381586114	2153,94145102898	1325,5907669721	2021,71447309715	2130,16670108628	2360,89864858163	2596,9372752378	2557,70869233274	2033,75484900369	3629,94639351581	1999,97870260109
KMO	8,26879836744089	5,56095038991992	3,69451161363461	0	6,87553806101793	8,98685110297531	4,53020021846978	0	11,8586288571644	8,49441433740049	0
OPN3	372,09592653484	446,729681323567	380,534696204365	409,054517332157	340,026609563068	373,218639923563	193,666059339583	171,338877789317	83,8574469185196	543,642517593632	296,293141126088
CHML	1051,79115233848	1040,51560629168	818,70377358143	989,440769672547	1117,58745937273	1161,94698378469	294,463014200535	572,081475285441	393,875887041532	467,192788557027	440,912412390012
WDR64	3,30751934697635	18,5365012997331	1,47780464545385	0	0	0,528638300175018	2,26510010923489	0	0	0	0
EXO1	326,617535513915	280,519053002627	99,7518135681346	283,411244992786	240,01878322099	232,072213776833	0	17,1338877789317	31,3406619796487	121,753272169407	0
MAP1LC3C	3,30751934697635	20,3901514297064	1,47780464545385	7,13882229200972	7,50058697565592	6,34365960210022	80,4110538778385	56,1610766087205	43,1992908368131	0	0
PLD5	1,65375967348818	1,23576675331554	0	0	0	0	56,6275027308722	24,7489490140124	45,7404255919198	0	0
LINC01347	136,435173062775	103,186523901847	354,673114908923	196,317613030267	207,516239659814	154,89102195128	374,874068078374	234,163132978733	287,995272245421	0	0
CEP170	1432,98275707751	1524,31829021472	3576,28724199831	1975,31212819909	2185,79605448906	2209,70809473158	1117,82690390742	1618,20051245466	1325,62529724731	0	0
SDCCAG8	1654,58655332492	1822,75596114042	1121,65372589947	1659,06230066306	1590,12443883906	1791,55519929314	1857,38208957261	1546,80931337578	1777,94728365629	0	0
AKT3	1865,44091169466	2214,49402194144	2301,68073529436	2043,84482220238	2121,41601628135	2210,76537133193	1838,12873864411	2438,72336053461	1556,86855996201	0	0
ZBTB18	695,405942701779	805,102039785073	1412,04233873115	968,024302796518	883,819165298123	894,984642196306	728,229685119017	731,045878567751	887,703074450592	571,957232051633	469,130806782972
C1orf100	0	2,47153350663107	0	0	0	1,05727660035004	0	0	2,54113475510665	0	0
DESI2	2671,64875252015	3299,49723135248	3715,93978099369	3236,02814496801	3169,62304612927	2979,4054597864	1562,91907537207	2028,46193649463	1499,26950551293	1877,26556856551	2243,36235424038
COX20	106,667498939987	126,048208838185	75,3680369181461	114,221156672156	90,0070437078711	95,1548940315033	177,810358574939	108,514622599901	123,668558081857	501,170445906629	402,112120099691
HNRNPU	10546,0254378341	9297,9090519461	13221,9181628756	13120,4414904847	14717,4017440662	16056,859729516	15387,9575920872	16609,4004363655	15067,2350079457	12625,5311768229	11999,8722156066
EFCAB2	353,077690289726	251,478534299712	101,968520536315	209,881375385086	206,266141830538	287,050596995035	962,667546424828	505,449689478484	1010,52458761408	801,306419161446	1488,52030422868
KIF26B	65,323507102783	41,3981862360705	76,106939240873	222,017373281502	205,6410929159	316,125703504661	361,283467422965	516,872281331105	287,148227327052	0	0
SMYD3	1065,84810956313	1162,23863149326	548,265523463377	878,789024146396	874,443431578553	877,010939990355	1655,7881798507	1000,42866975873	1049,48865385905	1478,02809470769	881,824824780023
TFB2M	914,529099438962	1105,39336084075	625,111365026977	765,995631932643	647,550675564961	683,529322126298	437,164321082333	682,499863194111	576,837589409211	2035,82796953032	1615,503078997
CNST	723,519857151078	1037,42618940839	650,234043999692	844,52267714475	856,317013054051	823,089833372503	1377,18086641481	1641,0456961599	1194,33333490013	1565,80370952749	2409,14542129902
SCCPDH	3307,51934697635	3285,28591368936	2154,63917307171	2824,83198094825	2833,34673005402	2819,75669313355	2099,74780126074	2681,45343740281	2054,93097196292	3009,85414688557	3347,40703486497
LINC01341	0	3,08941688328884	8,86682787272307	6,42494006280875	3,12524457318997	2,11455320070007	13,5906006554093	17,1338877789317	39,8111111633376	2,83147144580016	0
[truncated: 17,838 more rows]
