# Supplementary material for: Adult mouse and human organoids derived from thyroid follicular cells and modeling of Graves’ hyperthyroidism
Source: Proc Natl Acad Sci U S A. 2021 Dec 16;118(51):e2117017118. doi: 10.1073/pnas.2117017118 (PMC8713972; doi:10.1073/pnas.2117017118)
Supplement: Supplementary File [file pnas.2117017118.sd03.xlsx]

## Sheet: Sheet1
gene	p_val	avg_log2FC	pct.1	pct.2	p_val_adj	cluster
Tubb4b	3.57983e-65	1.93552	0.912	0.32	1.10542e-60	TFC5
Stmn1	4.20912e-78	1.85719	0.89	0.234	1.29973e-73	TFC5
Hmgb2	5.96814e-119	1.84027	0.831	0.119	1.8429e-114	TFC5
Tuba1b	7.41381e-68	1.78617	0.904	0.305	2.28931e-63	TFC5
H2az1	1.17536e-65	1.76464	0.993	0.447	3.62938e-61	TFC5
Mki67	3.39783e-165	1.75904	0.801	0.062	1.04922e-160	TFC5
Ckap2	5.72614e-116	1.75577	0.713	0.077	1.76817e-111	TFC5
Pcna	7.55698e-39	1.73501	0.676	0.229	2.33352e-34	TFC5
Top2a	1.12759e-80	1.7304	0.691	0.114	3.48189e-76	TFC5
Gm49980	1.19792e-39	1.72185	1	0.742	3.69907e-35	TFC5
Rrm2	5.39464e-85	1.72004	0.515	0.051	1.66581e-80	TFC5
Pik3c3	8.04927e-40	1.63351	0.794	0.321	2.48553e-35	TFC5
Cenpa	1.99003e-114	1.63096	0.632	0.058	6.14502e-110	TFC5
Tubb5	3.44249e-50	1.50513	0.875	0.342	1.06301e-45	TFC5
Cenpf	7.82455e-98	1.50213	0.699	0.091	2.41614e-93	TFC5
Ptma	4.51935e-48	1.4096	0.993	0.665	1.39553e-43	TFC5
Tpx2	1.01138e-110	1.40619	0.772	0.103	3.12303e-106	TFC5
Gm10282	2.49869e-60	1.39704	0.934	0.331	7.71569e-56	TFC5
Ube2c	1.32441e-94	1.38868	0.566	0.057	4.08963e-90	TFC5
Cdk1	1.10958e-94	1.38206	0.654	0.081	3.42627e-90	TFC5
Ccnb2	5.99288e-112	1.36373	0.691	0.073	1.85054e-107	TFC5
Tmpo	4.37408e-71	1.34128	0.824	0.202	1.35067e-66	TFC5
Alk	8.45333e-33	1.26693	0.985	0.577	2.6103e-28	TFC5
Rad21	7.00663e-48	1.25887	0.919	0.381	2.16358e-43	TFC5
Racgap1	1.5203e-71	1.25054	0.831	0.205	4.69455e-67	TFC5
Cenpe	3.58594e-97	1.24472	0.61	0.064	1.1073e-92	TFC5
Cdca3	1.53567e-144	1.23095	0.61	0.034	4.74201e-140	TFC5
Ccna2	4.4445e-201	1.21192	0.647	0.019	1.37242e-196	TFC5
Ect2	4.91658e-143	1.21049	0.625	0.037	1.51819e-138	TFC5
Hmmr	1.18475e-106	1.20605	0.566	0.047	3.6584e-102	TFC5
Nucks1	3.81845e-46	1.20281	0.912	0.378	1.1791e-41	TFC5
Knstrn	5.6101e-100	1.18585	0.625	0.065	1.73234e-95	TFC5
Birc5	7.30905e-110	1.18277	0.61	0.055	2.25696e-105	TFC5
Cep55	3.90735e-114	1.17525	0.64	0.057	1.20655e-109	TFC5
Mad2l1	3.89458e-88	1.13542	0.669	0.092	1.20261e-83	TFC5
Calm2	7.23231e-41	1.13147	0.963	0.507	2.23327e-36	TFC5
Kif23	3.92749e-135	1.13074	0.618	0.039	1.21277e-130	TFC5
Ran	5.54768e-49	1.11848	0.846	0.308	1.71307e-44	TFC5
Rrm1	1.37866e-112	1.10728	0.625	0.056	4.25718e-108	TFC5
Mcm7	1.69369e-80	1.10231	0.691	0.111	5.22994e-76	TFC5
Anln	1.09095e-84	1.09301	0.61	0.078	3.36874e-80	TFC5
Ccnb1	1.62305e-149	1.09137	0.507	0.016	5.01182e-145	TFC5
Hmgn2	5.6828e-57	1.08882	0.757	0.199	1.75479e-52	TFC5
Smc2	8.63852e-124	1.08297	0.654	0.053	2.66749e-119	TFC5
Dek	5.77453e-36	1.0757	0.882	0.439	1.78312e-31	TFC5
Lig1	7.01656e-70	1.06648	0.441	0.046	2.16664e-65	TFC5
Mcm6	1.01155e-50	1.05148	0.588	0.126	3.12358e-46	TFC5
Pclaf	3.87053e-113	1.04206	0.507	0.031	1.19518e-108	TFC5
Tuba1c	2.58453e-40	1.03107	0.831	0.325	7.98078e-36	TFC5
Mrps28	1.98233e-42	1.02367	0.985	0.509	6.12124e-38	TFC5
Ppia	4.52304e-33	1.02072	0.993	0.646	1.39667e-28	TFC5
Gclm	7.84361e-34	1.01773	0.993	0.613	2.42203e-29	TFC5
Cks1b	2.52239e-81	1.01613	0.647	0.091	7.78889e-77	TFC5
Smc4	7.39967e-51	1.0153	0.699	0.186	2.28494e-46	TFC5
Hsp90aa1	2.6903e-38	0.989458	0.919	0.444	8.30739e-34	TFC5
Fbxl2	1.47509e-36	0.976887	0.846	0.382	4.55492e-32	TFC5
Tacc3	2.21637e-88	0.972545	0.61	0.073	6.84392e-84	TFC5
Idi1	3.44306e-39	0.94605	0.735	0.24	1.06318e-34	TFC5
Ckap2l	2.86514e-144	0.945537	0.515	0.019	8.84727e-140	TFC5
Psat1	9.47009e-33	0.937093	0.853	0.379	2.92427e-28	TFC5
Hnrnpa3	6.03553e-35	0.931475	1	0.548	1.86371e-30	TFC5
Ckap4	2.65274e-43	0.927623	0.882	0.327	8.1914e-39	TFC5
Pbk	2.40935e-147	0.917978	0.493	0.015	7.43983e-143	TFC5
Mcm5	7.28176e-106	0.916823	0.5	0.033	2.24854e-101	TFC5
Hmgb1	4.6365e-41	0.911677	0.824	0.327	1.43171e-36	TFC5
Arl6ip1	6.06527e-25	0.907969	0.963	0.601	1.87289e-20	TFC5
Prc1	1.39625e-75	0.902434	0.559	0.071	4.31147e-71	TFC5
Sfpq	7.83309e-34	0.90201	0.816	0.329	2.41878e-29	TFC5
Trim59	5.93159e-79	0.886799	0.566	0.069	1.83162e-74	TFC5
Nuf2	1.2205e-127	0.881721	0.419	0.012	3.7688e-123	TFC5
H3f3b	5.31863e-28	0.879468	0.978	0.635	1.64234e-23	TFC5
Cdca8	8.98894e-135	0.877962	0.522	0.023	2.7757e-130	TFC5
Cdc20	2.84289e-148	0.876053	0.5	0.016	8.77855e-144	TFC5
Dlgap5	1.89377e-89	0.875111	0.478	0.038	5.84778e-85	TFC5
Kif20a	3.18151e-125	0.871225	0.426	0.014	9.8242e-121	TFC5
Tubb6	4.70355e-88	0.868557	0.574	0.061	1.45241e-83	TFC5
Tcf19	1.43897e-74	0.868105	0.382	0.028	4.4434e-70	TFC5
Ncapd2	3.9419e-70	0.862318	0.559	0.076	1.21722e-65	TFC5
Cks2	9.81956e-56	0.85618	0.551	0.094	3.03218e-51	TFC5
Nap1l1	5.62476e-30	0.855032	0.809	0.353	1.73687e-25	TFC5
Tk1	1.58638e-107	0.854218	0.471	0.027	4.89858e-103	TFC5
Hnrnpab	2.64089e-24	0.85046	0.897	0.53	8.1548e-20	TFC5
Aspm	9.39998e-100	0.836083	0.36	0.013	2.90262e-95	TFC5
Rbbp7	1.12268e-29	0.818918	0.816	0.363	3.46673e-25	TFC5
Cse1l	1.29516e-35	0.812523	0.669	0.208	3.99931e-31	TFC5
Prim1	4.14076e-60	0.808504	0.522	0.078	1.27863e-55	TFC5
Asf1b	4.06193e-81	0.801506	0.507	0.051	1.25428e-76	TFC5
Ybx1	5.83268e-29	0.799889	0.934	0.511	1.80107e-24	TFC5
Ranbp1	6.24108e-35	0.795218	0.669	0.218	1.92718e-30	TFC5
Rangap1	3.92526e-37	0.79473	0.691	0.219	1.21208e-32	TFC5
Tnfaip2	1.83945e-19	0.794611	0.669	0.29	5.68005e-15	TFC5
Cip2a	7.99959e-111	0.793115	0.471	0.025	2.47019e-106	TFC5
Galnt11	5.18988e-27	0.791372	0.669	0.257	1.60258e-22	TFC5
Ncaph	1.82931e-63	0.791095	0.5	0.067	5.64871e-59	TFC5
Pttg1	2.01345e-26	0.787446	0.75	0.324	6.21735e-22	TFC5
Kif20b	4.6879e-87	0.782941	0.426	0.03	1.44758e-82	TFC5
Arhgap11a	1.99983e-40	0.777555	0.625	0.165	6.17526e-36	TFC5
H2az2	2.99196e-33	0.775184	0.713	0.249	9.23888e-29	TFC5
Fam111a	2.34529e-41	0.773557	0.478	0.094	7.24203e-37	TFC5
Mcm4	4.66273e-52	0.772437	0.441	0.064	1.43981e-47	TFC5
Hjurp	1.28306e-65	0.759617	0.485	0.061	3.96196e-61	TFC5
Spc25	1.31456e-84	0.758437	0.419	0.029	4.05924e-80	TFC5
Atad2	4.73141e-48	0.758102	0.412	0.061	1.46101e-43	TFC5
Ncapg2	4.85495e-72	0.754896	0.449	0.045	1.49916e-67	TFC5
Tceal9	4.43046e-26	0.752264	0.978	0.557	1.36808e-21	TFC5
Lbr	4.39792e-48	0.749255	0.654	0.157	1.35804e-43	TFC5
Topbp1	1.90048e-52	0.742197	0.662	0.147	5.8685e-48	TFC5
Iqgap3	8.195e-69	0.738958	0.522	0.067	2.53053e-64	TFC5
Ezh2	4.57006e-38	0.735483	0.632	0.185	1.41119e-33	TFC5
Acat2	2.88991e-34	0.733643	0.654	0.204	8.92375e-30	TFC5
Spc24	9.07468e-107	0.731524	0.507	0.033	2.80217e-102	TFC5
Dck	1.60022e-56	0.730914	0.353	0.034	4.94131e-52	TFC5
Gm42031	1.00703e-46	0.728872	0.529	0.108	3.10962e-42	TFC5
Nek2	5.9263e-135	0.72791	0.434	0.012	1.82998e-130	TFC5
Nde1	1.67722e-31	0.72786	0.507	0.134	5.1791e-27	TFC5
Hnrnpa2b1	2.22971e-23	0.724719	0.978	0.634	6.88511e-19	TFC5
Gm34623	6.28197e-28	0.71744	0.882	0.414	1.93981e-23	TFC5
Dhfr	2.9029e-61	0.715064	0.485	0.065	8.96387e-57	TFC5
Ctse	3.13723e-29	0.713321	0.596	0.19	9.68745e-25	TFC5
Mcm2	3.69068e-41	0.710667	0.493	0.1	1.13964e-36	TFC5
Tpm4	6.64105e-32	0.709226	0.794	0.316	2.05069e-27	TFC5
Kif4	1.85632e-69	0.707477	0.507	0.063	5.73212e-65	TFC5
Pkmyt1	1.43051e-61	0.70653	0.449	0.054	4.41726e-57	TFC5
Uhrf1	8.7088e-75	0.705874	0.368	0.025	2.68919e-70	TFC5
Srsf3	2.18634e-25	0.704321	0.831	0.406	6.75121e-21	TFC5
Srsf2	4.11679e-20	0.703636	0.824	0.459	1.27122e-15	TFC5
Gm12504	1.74759e-26	0.702121	0.699	0.274	5.39638e-22	TFC5
Mcm3	3.23755e-70	0.700983	0.419	0.039	9.99723e-66	TFC5
Tyms	4.03579e-80	0.70068	0.574	0.069	1.24621e-75	TFC5
Il31ra	9.77191e-31	0.700646	0.846	0.38	3.01747e-26	TFC5
Hat1	1.6981e-30	0.700386	0.596	0.194	5.24358e-26	TFC5
Plk1	2.93106e-27	0.698434	0.654	0.249	9.05081e-23	TFC5
Marcks	1.79622e-32	0.696644	0.765	0.281	5.54654e-28	TFC5
Gm10184	3.35377e-49	0.695347	0.478	0.081	1.03561e-44	TFC5
Ptms	2.64632e-25	0.690701	0.794	0.39	8.17156e-21	TFC5
Jpt1	7.69307e-36	0.684283	0.669	0.212	2.37554e-31	TFC5
Rpa2	4.04692e-46	0.683581	0.456	0.078	1.24965e-41	TFC5
Car2	3.92026e-22	0.682882	0.904	0.5	1.21054e-17	TFC5
Usp1	2.38547e-41	0.682146	0.574	0.137	7.36608e-37	TFC5
Dtl	1.67156e-45	0.679876	0.412	0.063	5.1616e-41	TFC5
Hint1	2.03018e-22	0.679824	0.904	0.503	6.26899e-18	TFC5
Msmo1	4.25595e-27	0.679465	0.735	0.292	1.31419e-22	TFC5
Anp32b	5.26705e-32	0.678789	0.787	0.309	1.62641e-27	TFC5
Rbl1	4.4914e-38	0.674569	0.529	0.123	1.3869e-33	TFC5
Tagln2	1.13696e-30	0.67295	0.801	0.331	3.51082e-26	TFC5
Hnrnpf	8.82441e-31	0.672822	0.853	0.376	2.72489e-26	TFC5
Ywhae	2.0913e-21	0.671712	0.978	0.583	6.45772e-17	TFC5
Carhsp1	5.26349e-27	0.668637	0.75	0.302	1.62531e-22	TFC5
Xpo1	1.63881e-35	0.667366	0.728	0.241	5.06047e-31	TFC5
Actl6a	4.75109e-32	0.663999	0.507	0.132	1.46709e-27	TFC5
